# Supplementary material for: The reductive glycine pathway allows autotrophic growth of Desulfovibrio desulfuricans
Source: Nat Commun. 2020 Oct 9;11:5090. doi: 10.1038/s41467-020-18906-7 (PMC7547702; doi:10.1038/s41467-020-18906-7)
Supplement: Supplementary file 4 — Supplementary Data 1 [file 41467_2020_18906_MOESM4_ESM.xlsx]

## Sheet: Legend
Supplementary Data 1 - growth and supernatant analysis of autotrophic, heterotrophic and formatotrophic growth of D. desulfuricans G11
Sheet	Description
raw data Fig 1A and B	raw data growth (OD600) and supernatant analysis for autotrophic (H2/CO2/sulphate) and heterotrophic (acetate/H2/CO2/sulphate) after several transfers
raw data Fig 1C and D	raw data growth (OD600) and supernatant ammonia concentrations for growth on different ammonia concentrations for autotrophic (H2/CO2/sulphate) and heterotrophic (acetate/H2/CO2/sulphate) conditions
3yr heterotrophic to autotrophic	raw data growth (OD600) for experiments in which cultures that were transferred to different conditions after three years of autotrophic/heterotrophic adaptation. The culture that was transferred 3 years heterotorphically (left graph) was transferred to autotrophic conditions and the growth was recored in the second transfer. The culture that was transferred 3 years autotrophically (right graph) …
formate growth curve	raw data growth (OD600) and supernatant formate concentrations for formatotrophic growth of D. desulfuricans G11, without extensive adaptation/optimization (directly transfer from autotrophic culture)

## Sheet: raw data Fig 1A and B
Nomenclature
autotrophic growth (H2/CO2/Sulphate)	CO2
heterotrophic growth (acetate/H2/CO2/Sulphate)	ACET
Day	Time	Add	Acum.	OD																		Day	Time	Add	Acum.	Sulphide (mM)																Day	Time	Add	Acum.	Sulphate (mM)
				CO2				CO2		ACET				ACET												CO2				CO2		ACETATE				ACETATE										CO2
				CO2_1	CO2 _2	CO2_3	CO2_4	AVERAGE	ST	ACET_1	ACET_2	ACET_3	ACET_4	AVERAGE	ST											CO2_1	CO2 _2	CO2_3	CO2_4	AVERAGE	ST	ACET_1	ACET_2	ACET_3	ACET_4	AVERAGE	ST									CO2_1	CO2_2	CO2_3	CO2_4
2019-03-19	16:00:00	0	0	0.042	0.038	0.039	0.042	0.04025	0.00206155	0.036	0.042	0.036	0.042	0.039	0.0034641							2019-03-19	16:00:00	0	0	2.82	2.76	2.76	3	2.835	0.113578	3.12	2.76	2.7	2.82	2.85	0.186548					2019-03-19	16:00:00	0	0	17.5684	17.4219	17.4186	17.5181
2019-03-20	09:00:00	0.708333	0.708333	0.051	0.054	0.051	0.054	0.0525	0.00173205	0.049	0.055	0.049	0.059	0.053	0.00489898							2019-03-20	09:00:00	0.708333	0.708333	3.84	3.96	3.42	3.96	3.795	0.25632	4.02	4.08	4.08	3.42	3.9	0.321248					2019-03-20	09:00:00	0.708333	0.708333	17.0666	17.2251	17.1978	17.259
2019-03-21	09:15:00	1.01042	1.71875	0.073	0.074	0.069	0.072	0.072	0.00216025	0.088	0.095	0.094	0.099	0.094	0.00454606							2019-03-21	09:15:00	1.01042	1.71875	5.7	6.12	5.28	5.82	5.73	0.348138	6.9	6.18	7.2	6.72	6.75	0.428486					2019-03-21	09:15:00	1.01042	1.71875	15.9868	15.3842	15.5465	15.7655
2019-03-21	16:30:00	0.302083	2.02083	0.085	0.088	0.081	0.088	0.0855	0.00331662	0.103	0.111	0.115	0.118	0.11175	0.0065							2019-03-21	16:30:00	0.302083	2.02083	6.6	6.72	6.36	7.14	6.705	0.326343	8.64	8.88	8.76	9.48	8.94	0.373095					2019-03-21	16:30:00	0.302083	2.02083	14.7794	14.9559	14.787	14.9875
2019-03-22	09:15:00	0.697917	2.71875	0.105	0.105	0.099	0.103	0.103	0.00282843	0.135	0.132	0.142	0.139	0.137	0.00439697							2019-03-22	09:15:00	0.697917	2.71875	9.84	9.48	8.64	11.28	9.81	1.10145	12.72	13.08	13.2	13.68	13.17	0.396485					2019-03-22	09:15:00	0.697917	2.71875	12.4464	12.4475	13.0784	12.3004
2019-03-22	16:15:00	0.291667	3.01042	0.113	0.117	0.112	0.115	0.11425	0.00221736	0.145	0.152	0.146	0.152	0.14875	0.00377492							2019-03-22	16:15:00	0.291667	3.01042	11.2031	11.6513	10.755	11.6513	11.3152	0.429047	14.4191	13.6768	14.3041	14.6768	14.2692	0.424572					2019-03-22	16:15:00	0.291667	3.01042	11.3632	11.1246	11.8786	11.2096
2019-03-23	10:40:00	0.767361	3.77778	0.137	0.135	0.139	0.145	0.139	0.00432049	0.166	0.169	0.172	0.187	0.1735	0.00932738							2019-03-23	10:40:00	0.767361	3.77778	14.6387	14.8338	14.2363	14.0869	14.4489	0.346619	16.9391	18.4448	16.5627	17.3117	17.3146	0.813173					2019-03-23	10:40:00	0.767361	3.77778	8.17917	7.36735	8.47338	7.74002
2019-03-24	15:30:00	1.20139	4.97917	0.163	0.168	0.169	0.159	0.16475	0.00464579	0.15	0.162	0.142	0.155	0.15225	0.0084212							2019-03-24	15:30:00	1.20139	4.97917	16.925	16.969	16.208	17.208	16.8275	0.431312	19.5741	20.076	18.4279	20.5779	19.664	0.920323					2019-03-24	15:30:00	1.20139	4.97917	3.00971	2.49211	2.36134	3.35841
2019-03-25	16:00:00	1.02083	6	0.162	0.162	0.165	0.154	0.16075	0.00471699	0.147	0.156	0.159	0.148	0.1525	0.00591608							2019-03-25	16:00:00	1.02083	6	17.73	20.227	17.208	19.359	18.631	1.40403	20.6902	20.5779	19.8675	20.8289	20.4911	0.428256					2019-03-25	16:00:00	1.02083	6	2.23	1.0546	1.03665	2.998
2019-03-26	14:00:00	0.916667	6.91667	0.149	0.156	0.154	0.146	0.15125	0.00457347	0.146	0.147	0.146	0.145	0.146	0.000816497							2019-03-26	14:00:00	0.916667	6.91667	20.7422	21.4884	17.4894	19.5386	19.8147	1.74592	21.5592	20.4973	20.4565	20.2647	20.6944	0.585358					2019-03-26	14:00:00	0.916667	6.91667	0.538	0.2365	0.621	0.9551
[truncated: 56 more columns]

## Sheet: raw data Fig 1C and D
	Day	Time	Add	Acum.	OD600 autotrophic (H2/CO2/sulphate)																											Day	Time	Add	Acum.	OD600 heterotrophic (acetate/H2/CO2/sulphate)
					0x NH4			0x NH4		O.5x NH4			0.5x NH4		1x NH4			1.0x NH4		1.5x NH4			1.5x NH4		2x NH4			2x NH4								0x NH4		0x NH4		0.5x NH4		0.5x NH4		1.5x NH4			1.5x NH4		2x NH4
					1	2	3	AV	ST	1	2	3	AV	ST	1	2	3	AV	ST	1	2	3	AV	ST	1	2	3	AV	ST							1	2	AV	ST	1	2	AV	ST	1	2	3	AV	ST	1
	2019-07-04	17:00:00	0	0	0.03	0.03	0.029	0.0296667	0.00057735	0.032	0.035	0.033	0.0333333	0.00152753	0.029	0.032	0.033	0.0313333	0.00208167	0.031	0.032	0.034	0.0323333	0.00152753	0.034	0.031	0.032	0.0323333	0.00152753			2019-07-03	16:00:00	0	0	0.029	0.034	0.0315	0.00353553	0.034	0.033	0.0335	0.000707107	0.029	0.034	0.032	0.0316667	0.00251661	0.03
	2019-07-06	10:00:00	1.70833	1.70833	0.028	0.03	0.04	0.0326667	0.0064291	0.035	0.037	0.035	0.0356667	0.0011547	0.033	0.033	0.035	0.0336667	0.0011547	0.034	0.035	0.035	0.0346667	0.00057735	0.037	0.036	0.038	0.037	0.001			2019-07-04	16:00:00	1	1	0.03	0.028	0.029	0.00141421	0.035	0.03	0.0325	0.00353553	0.032	0.035	0.04	0.0356667	0.00404145	0.031
	2019-07-08	09:00:00	1.95833	3.66667	0.028	0.026	0.024	0.026	0.002	0.037	0.039	0.035	0.037	0.002	0.041	0.04	0.043	0.0413333	0.00152753	0.057	0.056	0.059	0.0573333	0.00152753	0.079	0.07	0.073	0.074	0.00458258			2019-07-05	16:00:00	1	2	0.034	0.034	0.034	0	0.038	0.047	0.0425	0.00636396	0.058	0.061	0.057	0.0586667	0.00208167	0.059
	2019-07-09	09:00:00	1	4.66667	0.028	0.026	0.025	0.0263333	0.00152753	0.044	0.05	0.059	0.051	0.00754983	0.077	0.074	0.081	0.0773333	0.00351188	0.15	0.147	0.16	0.152333	0.00680686	0.215	0.193	0.2	0.202667	0.0112398			2019-07-06	16:00:00	1	3	0.049	0.054	0.0515	0.00353553	0.111	0.126	0.1185	0.0106066	0.16	0.158	0.143	0.153667	0.00929157	0.154
	2019-07-10	10:00:00	1.04167	5.70833	0.029	0.027	0.024	0.0266667	0.00251661	0.065	0.076	0.07	0.0703333	0.00550757	0.153	0.166	0.176	0.165	0.0115326	0.243	0.251	0.244	0.246	0.0043589	0.244	0.255	0.257	0.252	0.007			2019-07-07	16:00:00	1	4	0.053	0.05	0.0515	0.00212132	0.235	0.242	0.2385	0.00494975	0.236	0.244	0.245	0.241667	0.00493288	0.241
	2019-07-11	08:00:00	0.916667	6.625	0.029	0.027	0.025	0.027	0.002	0.117	0.138	0.137	0.130667	0.0118462	0.22	0.227	0.24	0.229	0.0101489	0.232	0.254	0.235	0.240333	0.0119304	0.228	0.231	0.238	0.232333	0.0051316			2019-07-08	16:00:00	1	5	0.053	0.054	0.0535	0.000707107	0.23	0.248	0.239	0.0127279	0.241	0.239	0.24	0.24	0.001	0.239
	2019-07-12	16:00:00	1.33333	7.95833	0.025	0.026	0.025	0.0253333	0.00057735	0.224	0.235	0.239	0.232667	0.00776745	0.245	0.237	0.239	0.240333	0.00416333	0.226	0.24	0.227	0.231	0.00781025	0.224	0.226	0.23	0.226667	0.00305505
	Day	Time	Add	Acum.	Ammonium (mM) autotrophic (H2/CO2/sulphate)																											Day	Time	Add	Acum.	Ammonium (mM) heterotrophic (acetate/H2/CO2/sulphate)
					0x NH4			0x NH4		O.5x NH4			0.5x NH4		1x NH4			1.0x NH4		1.5x NH4			1.5x NH4		2x NH4			2x NH4								0x NH4		0x NH4		0.5x NH4		0.5x NH4		1.5x NH4			1.5x NH4		2x NH4
					1	2	3	AV	ST	1	2	3	AV	ST	1	2	3	AV	ST	1	2	3	AV	ST	1	2	3	AV	ST							1	2	AV	ST	1	2	AV	ST	1	2	3	AV	ST	1
	2019-07-04	17:00:00	0	0	0.0644354	0.0282357	0.0499555	0.0475422	0.0182201	2.39237	2.47555	2.47555	2.44783	0.048028	4.05826	4.18991	4.26803	4.17207	0.106021	5.7145	5.60855	5.84262	5.72189	0.117214	8.30226	8.33316	8.4215	8.35231	0.0618854			2019-07-03	16:00:00	0	0	0.0658482	0.0804811	0.0731646	0.010347	2.39248	2.429	2.41074	0.0258189	6.5992	6.58834	6.51594	6.56782	0.0452616	8.99199
	2019-07-06	10:00:00	1.70833	1.70833	0.0814279	0.0676143	0.082155	0.0770657	0.00819327	2.29743	2.1653	2.49689	2.31987	0.166929	3.96748	3.83716	3.97688	3.92718	0.0780946	5.67973	6.09991	5.46938	5.74967	0.321033	7.88738	7.75019	8.36936	8.00231	0.32519			2019-07-04	16:00:00	1	1	0.0405436	0.0796392	0.0600914	0.0276448	2.21904	2.48212	2.35058	0.186025	6.57651	6.18973	6.26899	6.34508	0.20431	7.99689
	2019-07-08	09:00:00	1.95833	3.66667	0.0642975	0.0701427	0.0642975	0.0662459	0.00337474	2.20289	2.09234	2.3023	2.19918	0.105028	3.95871	3.74053	3.95389	3.88438	0.124598	5.41361	5.52911	5.02689	5.3232	0.26303	7.68157	7.5687	7.82425	7.6915	0.128068			2019-07-05	16:00:00	1	2	0	0	0	0	2.22292	2.02666	2.12479	0.138779	6.09095	5.67153	6.03242	5.93164	0.227153	7.17623
	2019-07-09	09:00:00	1	4.66667	0.0870914	0.0783024	0.0551313	0.0735084	0.0165106	1.89686	2.01243	2.13351	2.01427	0.118334	3.80725	3.67832	3.89914	3.7949	0.110929	5.33335	5.33394	5.00976	5.22568	0.186998	7.32968	7.17034	7.28489	7.26164	0.0821757			2019-07-06	16:00:00	1	3	0	0	0	0	1.05057	1.35229	1.20143	0.213348	3.90418	3.65699	4.70755	4.08957	0.549272	6.82686
	2019-07-10	10:00:00	1.04167	5.70833	0.0528519	0.058343	0.0569703	0.0560551	0.00285766	1.87366	2.1511	1.91209	1.97895	0.150319	3.63881	3.59314	3.8202	3.68405	0.1201	4.77776	5.33792	4.4735	4.86306	0.43848	7.26308	7.10315	7.16238	7.1762	0.0808578
	2019-07-11	16:00:00	1.25	6.95833	0.0637364	0.0605496	0.0533792	0.0592217	0.00530472	1.67479	1.76402	1.79657	1.74513	0.0630504	3.4338	3.59314	3.37017	3.4657	0.114858	4.32964	4.24948	4.38586	4.32166	0.068541	6.67967	6.28779	6.94727	6.63824	0.331683
	2019-07-12	16:00:00	1	7.95833	0.0661265	0.0732968	0.0637364	0.0677199	0.00497542	1.57748	1.48585	1.63017	1.5645	0.073029	3.15396	3.23289	3.19877	3.19521	0.0395879	4.30307	4.21147	4.27682	4.26378	0.0471694	6.05395	5.97537	6.57052	6.19995	0.323321
[truncated: 26 more columns]

## Sheet: 3yr heterotroph to autotroph
Day	Time	Add	Acum.	OD600										Day	Time	Add	Acum.	OD600
				autotrophic growth after 2nd transfer to H2/CO2 (heterotrophic line transferred for 3 years)					O600									autotrophic growth after 2nd transfer to H2/CO2 (autotrophic line transferred for 3 years, 35 transfers)					OD600
				1	2	3	4		AVERAGE	ST								1	2	3	4		AVERAGE	ST
2020-06-23	19:00:00		0	0.022	0.018	0.018	0.021		0.01975	0.00206155				2020-06-23	19:00:00		0	0.018	0.014	0.021	0.017		0.0175	0.00288675
2020-06-24	18:00:00	0.958333	0.958333	0.035	0.03	0.032	0.035		0.033	0.00244949				2020-06-24	18:00:00	0.958333	0.958333	0.037	0.036	0.037	0.038		0.037	0.000816497
2020-06-25	16:40:00	0.944444	1.90278	0.041	0.043	0.038	0.046		0.042	0.0033665				2020-06-25	16:40:00	0.944444	1.90278	0.039	0.029	0.036	0.032		0.034	0.00439697
2020-06-26	20:45:00	1.17014	3.07292	0.068	0.08	0.074	0.073		0.07375	0.00492443				2020-06-26	20:45:00	1.17014	3.07292	0.063	0.053	0.061	0.065		0.0605	0.00525991
2020-06-27	17:35:00	0.868056	3.94097	0.106	0.109	0.112	0.115		0.1105	0.00387298				2020-06-27	17:35:00	0.868056	3.94097	0.104	0.077	0.088	0.096		0.09125	0.0115289
2020-06-28	17:45:00	1.00694	4.94792	0.186	0.23	0.156	0.2		0.193	0.0307463				2020-06-28	17:45:00	1.00694	4.94792	0.2	0.178	0.208	0.196		0.1955	0.0126886
2020-06-29	19:00:00	1.05208	6	0.188	0.217	0.149	0.183		0.18425	0.0278732				2020-06-29	19:00:00	1.05208	6	0.184	0.212	0.182	0.186		0.191	0.0140949
2020-06-30	14:30:00	0.8125	6.8125	0.19	0.209	0.145	0.184		0.182	0.0268701				2020-06-30	14:30:00	0.8125	6.8125	0.172	0.19	0.182	0.185		0.18225	0.00758837
									#DIV/0!	#DIV/0!													#DIV/0!	#DIV/0!
									#DIV/0!	#DIV/0!													#DIV/0!	#DIV/0!
									#DIV/0!	#DIV/0!													#DIV/0!	#DIV/0!
									#DIV/0!	#DIV/0!													#DIV/0!	#DIV/0!
									#DIV/0!	#DIV/0!													#DIV/0!	#DIV/0!

## Sheet: formate growth curve
Day	Time	Add	Acum.	OD										Day	Time	Add	Acum.	Formate
				20 mM formate					Formate									Formate 20 mM					Formate
				FOR_1	FOR_2	FOR_3	FOR_4	FOR_5	AVERAGE	ST								FOR_1	FOR_2	FOR_3	FOR_4	FOR_5	AVERAGE	ST
2020-02-24	14:00:00	0	0	0.027	0.03	0.021	0.024	0.028	0.026	0.00353553				2020-02-24	14:00:00	0	0	19.2069	19.5	19.7379	19.7848	19.2432	19.4945	0.26901
2020-02-25	10:00:00	0.833333	0.833333	0.021	0.026	0.026	0.033	0.033	0.0278	0.0051672				2020-02-25	10:00:00	0.833333	0.833333	19.647	19.232	19.6771	19.9421	19.6358	19.6268	0.254131
2020-02-26	15:00:00	1.20833	2.04167	0.029	0.027	0.026	0.029	0.036	0.0294	0.00391152				2020-02-26	15:00:00	1.20833	2.04167	18.9587	18.6477	17.842	18.2943	18.4143	18.4314	0.41573
2020-02-27	13:00:00	0.916667	2.95833	0.03	0.032	0.026	0.031	0.037	0.0312	0.00396232				2020-02-27	13:00:00	0.916667	2.95833	18.1408	18.4855	17.2075	17.9559	17.9731	17.9525	0.467701
2020-02-28	14:00:00	1.04167	4	0.036	0.038	0.03	0.035	0.04	0.0358	0.00376829				2020-02-28	14:00:00	1.04167	4	15.1019	16.0391	15.7023	16.5243	16.1029	15.8941	0.530603
2020-02-29	10:00:00	0.833333	4.83333	0.046	0.048	0.04	0.042	0.046	0.0444	0.00328634				2020-02-29	10:00:00	0.833333	4.83333	13.5261	14.1663	13.546	14.8414	14.5327	14.1225	0.586328
2020-03-02	10:00:00	2	6.83333	0.064	0.064	0.068	0.066	0.07	0.0664	0.00260768				2020-03-02	10:00:00	2	6.83333	11.1592	11.4356	11.5532	11.8518	12.4134	11.6826	0.478108
2020-03-03	19:00:00	1.375	8.20833	0.072	0.068	0.075	0.073	0.078	0.0732	0.00370135				2020-03-03	19:00:00	1.375	8.20833	9.83123	10.1029	10.3793	10.7955	11.0655	10.4349	0.50135
2020-03-04	11:00:00	0.666667	8.875	0.088	0.088	0.08	0.092	0.095	0.0886	0.00563915				2020-03-04	11:00:00	0.666667	8.875	8.12366	8.59654	9.67714	9.29431	9.9835	9.13503	0.766813
2020-03-05	10:00:00	0.958333	9.83333	0.094	0.092	0.095	0.093	0.101	0.095	0.00353553				2020-03-05	10:00:00	0.958333	9.83333	7.8125	8.59375	8.75	7.96875	8.98438	8.42188	0.507512
2020-03-06	11:00:00	1.04167	10.875	0.112	0.11	0.11	0.11	0.112	0.1108	0.00109545				2020-03-06	11:00:00	1.04167	10.875	6.95312	6.09375	6.48438	6.25	6.48438	6.45312	0.324947
2020-03-09	14:00:00	3.125	14	0.124	0.122	0.129	0.128	0.124	0.1254	0.00296648				2020-03-09	14:00:00	3.125	14	4.04909	3.93388	5.22382	3.39856	3.39621	4.00031	0.746795
2020-03-10	14:00:00	1	15	0.126	0.123	0.128	0.13	0.122	0.1258	0.00334664				2020-03-10	14:00:00	1	15	3.02292	2.99985	3.08495	2.77352	2.32715	2.84168	0.310815
