# Supplementary material for: The reductive glycine pathway allows autotrophic growth of Desulfovibrio desulfuricans
Source: Nat Commun. 2020 Oct 9;11:5090. doi: 10.1038/s41467-020-18906-7 (PMC7547702; doi:10.1038/s41467-020-18906-7)
Supplement: Supplementary file 5 — Supplementary Data 2 [file 41467_2020_18906_MOESM5_ESM.xlsx]

## Sheet: Legend
Supplementary Data 2 - analysis of annotated metabolic pathways in the genome of D. desulfuricans G11
Sheet	Description
Amino_Acids	annotation analysis of pathways for the biosynthesis of amino acids and relevant similar compounds
Vitamins	annotation analysis of pathways for the biosynthesis of vitamins
Central_Metabolism	annotation analysis of pathways for central metabolic pathways, including glycolysis, pentose phosphate pathway and biosynthesis of nucleotides and fatty acids
Color	Meaning
Green	Complete pathway
Yellow	Minor parts missing or ambiguous candidates
Red	Major parts missing

## Sheet: Amino_Acids
Amino acids, and similar relevant compounds
Compound	Precursor	Note
Alanine	Cysteine	Other options: pyruvate as precursor with the need of an uncharacterized aminotransferase class I/II, for which there are several candidates in the genome
Arginine	Glutamate
Asparagine	Aspartate
Aspartate	Oxaloacetate + glutamate
Cysteine	Serine
Glutamate	Oxoglutarate
Glutamine	Glutamate
Glycine	See manuscript main text
Histidine	Ribose from the PPP pathway	3.6.1.31 is the step not found
Isoleucine	Threonine
Leucine	Valine
Lysine	Aspartate
Methionine	Hydrogensulfide and homoserine	The missing step is an acetyltransferase, for which there are multiple acetyltransferases candidates of unknown function in the genome.
Phenylalanine	Chorismate	The missing step is a class I/II aminotransferase, for which there are several class i/II aminotransferases without assignable function in the genome.
Proline	Glutamate
						Alternative pathway
Selenocysteine	Cysteine
Serine	Glycine	See publication
Threonine	Glycine
Tryptophane	Glutamine
Tyrosine	Chorismate		The last step is a class I/II aminotransferase, which is in general weakly characterized. There are several class i/II aminotransferases without assignable function in the genome
Valine	Pyruvate
Oxoglutarate	Via reductive TCA		3 steps missing here in this picture. The conversion from pyruvate to S-malate can also be performed via enzyme EC 1.1.1.38, which is DSVG11_2364
			The last step can be executed by oxoglutarate dehydrogenase, which is a complex of 4 proteins. 2 loci with 2 subunits, which could be it, are present, but the identifying subunit is missing.
			Alternatively oxoglutarate can be made from the oxidative branch of the TCA cycle, which lacks no genes till oxoglutarate (see also (r)TCA cycle in Table S2)
Oxaloacetate	Pyruvate	See above
B-alanine	Aspartate
Homoserine	Aspartate
Chorismate

## Sheet: Vitamins
Vitamins
Compound	Precursor	Note
B1 thiamine	Thiazole
B2 riboflavin	Ribulose-5-phosphate	The HAD-type hydrolas of the missing step is only characterized in A. thaliana. There is one candidate, DsvG11_2771, which shows extremely weak homology.
B3 niacin/NAD	Aspartate
B5 pantothenate	b-Alanine and Valine		1 step missing. No strong candidate
B6 pyridoxine/pyridoxal
B7 Biotin	Pimelate		And apparently nobody knows where the pimelate really comes from.
B9 folate	Chorismate and GTP	The 1.4.1.3 is commonly missing, probably due to a weak characterization. From the other 2 missing steps, one is a NUDIX hydrolase, for which there are several candidates.
B12	Glutamate	While the B12 biosynthesis enzymes are often clustered, here they are either scattered in the genome due to lots of integrases/transposases in the surrounding, or missing. The genome does not contain any known B12 dependent enzymes. But at least one uncharacterized one, which might or might not bind B12, DsvG11_0128
CoA	Pathothenate
Lipoate	From fatty acid metabolism

## Sheet: Central_Metabolism
Glycolysis
TCA		TCA is missing some steps, see also Supplementary Table 2 in Supplementary Information
Purin		From IMP
Pyrimidine	from UMP
IMP	From PPP, glycine and aspartate			PurK, 6.3.4.18 is missing, but it is commonly the case due to a poor characterization
UMP	Aspartate and Glutamine
Fatty acids, Palmitate			The medium-chain fatty acid ligase, 3.1.2.14 is missing, but it is hard to differentiate between short, medium, long, etc.
Cell wall, Peptidoglycan
PPP	G6PDH 1.1.1.49 and transaldolase 2.2.1.2 missing. The transaldolase is of the TIM-barrel type, for which there are a few weak candidates, but does not seem to be strictly necessary for growth.
