# Supplementary material for: The reductive glycine pathway allows autotrophic growth of Desulfovibrio desulfuricans
Source: Nat Commun. 2020 Oct 9;11:5090. doi: 10.1038/s41467-020-18906-7 (PMC7547702; doi:10.1038/s41467-020-18906-7)
Supplement: Supplementary file 6 — Supplementary Data 3 [file 41467_2020_18906_MOESM6_ESM.xlsx]

## Sheet: Legend
Supplementary Data 3 - analysis genes present and absent for known CO2 fixation pathways in species related to D. desulfuricans G11
Sheet	Description
CO2 fixation genome research	presence/absence of genes encoding enzymes required for all known CO2 fixation pathways in species related to D. desulfuricans G11
Color	Meaning
red	gene absent (not annotated)
black	gene present (annotated)

## Sheet:  CO2 fixation genome search
CO2 fixation pathways	EC number	D.desulfuricans G11	Desulfovibrio_desulfuricans_DSM_7057	Desulfovibrio_subsp._desulfuricans_str._ATCC_27774	Desulfovibrio_desulfuricans_ND132	Desulfovibrio_desulfuricans_aestuarii_DSM_17919	Bilophila_sp._4_1_30	Bilophila_wadsworthia_3_1_6	Candidatus_Desulfovibrio_trichonymphae_Rs-N31	Desulfohalobium_retbaense_DSM_5692	Desulfomicrobium_apsheronum_DSM_5918	Desulfomicrobium_baculatum_DSM_4028	Desulfomicrobium_norvegicum_DSM_1741	Desulfonatronospira_thiodismutans_ASO3-1	Desulfonatronum_thiosulfatophilum_strain_ASO4-2	Desulfonauticus_submarinus_DSM_15269	Desulfoplanes_formicivorans_strain_Pf12B	Desulfovibrio_aespoeensis_Aspo-2	Desulfovibrio_africanus_PCS	Desulfovibrio_africanus_str._Walvis_Bay	Desulfovibrio_alaskensis_G20	Desulfovibrio_algoritolerance_K3S	Desulfovibrio_alkalitolerans_DSM_16529	Desulfovibrio_bizertensis_DSM_18034	Desulfovibrio_dechloracetivorans_strain_BerOc1	Desulfovibrio_ferrireducens_DSM_16995	Desulfovibrio_fructosivorans_JJ	Desulfovibrio_gracilis_DSM_16080	Desulfovibrio_hydrothermalis_AM13_=_DSM_14728	Desulfovibrio_legallii_KHC7	Desulfovibrio_litoralis_DSM_11393	Desulfovibrio_magneticus_RS-1	Desulfovibrio_magneticus_str._Maddingley_MBC34	Desulfovibrio_marinisediminis_DSM_17456	Desulfovibrio_mexicanus_DSM_13116	Desulfovibrio_piezophilus_C1TLV30	Desulfovibrio_piger_ATCC_29098	Desulfovibrio_piger_FI11049	Desulfovibrio_salexigens_DSM_2638	Desulfovibrio_sp._3_1_syn3	Desulfovibrio_sp._6_1_46AFAA	Desulfovibrio_sp._86-1	Desulfovibrio_sp._92-2	Desulfovibrio_sp._A2	Desulfovibrio_sp._DV	Desulfovibrio_sp._TomC	Desulfovibrio_sp._X2	Desulfovibrio_vulgaris_DP4	Desulfovibrio_vulgaris_RCH1
Reductive TCA cycle
ATP-citrate lyase	EC 2.3.3.8	-
citrate synthase (for roTCA cycle variant instead of ATP-citrate lyase	EC 2.3.3.3	DsvG11_1432	SAMN02910291_00647|Isopropylmalate/homocitrate/citramalate	Ddes_0102|pyruvate carboxyltransferase		SAMN05660830_02198|Isopropylmalate/homocitrate/citramalate	HMPREF0178_02260|hypothetical protein	HMPREF0179_00786|hypothetical protein	RSDT_0090|citrate (Re)-synthase	Dret_2092|pyruvate carboxyltransferase				Dthio_PD1938|pyruvate carboxyltransferase	SAMN05660653_01781|Isopropylmalate/homocitrate/citramalate	SAMN04488516_10948|Isopropylmalate/homocitrate/citramalate	DPF_1503|histone-lysine N-methyltransferase		PCS_01731|isopropylmalate/homocitrate/citramalate	Desaf_0832|putative cache sensor protein	Dde_0520|putative cache sensor protein			SAMN02745702_02078|Isopropylmalate/homocitrate/citramalate						SAMN05192586_10711|Isopropylmalate/homocitrate/citramalate	SAMN02745728_01841|Isopropylmalate/homocitrate/citramalate			SAMN02745161_1212|Isopropylmalate/homocitrate/citramalate			DESPIG_01747|HMGL-like protein	DESPIGER_1798|Re face-specific citrate synthase /		HMPREF0326_00825|hypothetical protein	HMPREF1022_02561|hypothetical protein	KL86DES1_21064|Pyruvate carboxyltransferase	KM92DES2_11527|conserved hypothetical protein	DA2_1803|HMGL-like family protein				Dvul_2536|pyruvate carboxyltransferase	Deval_0360|pyruvate carboxyltransferase
Malate dehydrogenase	EC 1.1.1.37	-> see malic enzyme
Lactate dehydrogenase	EC 1.1.1.27; possible targets				dsx2_0711|FMN-dependent alpha-hydroxy acid dehydrogenase	SAMN05660830_02366|FMN-dependent dehydrogenase, includes L-lactate	HMPREF0178_03777|hypothetical protein	HMPREF0179_03051|hypothetical protein		Dret_0157|FMN-dependent alpha-hydroxy acid dehydrogenase	SAMN04488082_105132|FMN-dependent dehydrogenase, includes L-lactate	Dbac_1976|FMN-dependent alpha-hydroxy acid dehydrogenase	SAMN05421830_108121|FMN-dependent dehydrogenase, includes L-lactate	Dthio_PD3141|FMN-dependent alpha-hydroxy acid dehydrogenase	SAMN05660653_02415|FMN-dependent dehydrogenase, includes L-lactate		DPF_0067|(S)-2-hydroxy-acid oxidase	Daes_2493|FMN-dependent alpha-hydroxy acid dehydrogenase	PCS_03361|alpha-hydroxyacid dehydrogenase, FMN-dependent	Desaf_1454|(S)-2-hydroxy-acid oxidase	Dde_0750|(S)-2-hydroxy-acid oxidase	SAMN06295933_0190|FMN-dependent dehydrogenase, includes L-lactate	dsat_2109|FMN-dependent alpha-hydroxy acid dehydrogenase	SAMN02745702_01965|FMN-dependent dehydrogenase, includes L-lactate	BerOc1_03025|L-lactate dehydrogenase [cytochrome]	SAMN05660337_2026|FMN-dependent dehydrogenase, includes L-lactate	DesfrDRAFT_2768|FMN-dependent alpha-hydroxy acid dehydrogenase	SAMN02745704_02628|FMN-dependent dehydrogenase, includes L-lactate	DESAM_22812|FMN-dependent alpha-hydroxy acid dehydrogenase			DMR_21260|FMN-dependent dehydrogenase domain protein	B193_3683|alpha-hydroxyacid dehydrogenase, FMN-dependent	SAMN02745161_1177|FMN-dependent dehydrogenase, includes L-lactate	SAMN04488503_1217|FMN-dependent dehydrogenase, includes L-lactate	BN4_12825|FMN-dependent alpha-hydroxy acid dehydrogenase	DESPIG_02967|dehydrogenase, FMN-dependent	DESPIGER_1501|dehydrogenase, FMN-dependent family	Desal_1465|FMN-dependent alpha-hydroxy acid dehydrogenase	HMPREF0326_02209|hypothetical protein	HMPREF1022_01054|hypothetical protein	KL86DES1_20997|FMN-dependent alpha-hydroxy acid dehydrogenase		DA2_1377|FMN-dependent dehydrogenase family protein	DVDV_1198|dehydrogenase, FMN-dependent family	NY78_0654|dehydrogenase, FMN-dependent family	dsx2_0711|FMN-dependent alpha-hydroxy acid dehydrogenase	Dvul_0528|FMN-dependent alpha-hydroxy acid dehydrogenase	Deval_2571|FMN-dependent alpha-hydroxy acid dehydrogenase
	EC 1.1.1.27; possible targets	DSVG11_1745|Lactate_utilization_proteins_B/C	SAMN02910291_00051|L-lactate dehydrogenase complex protein LldG	Ddes_1992|protein of unknown function DUF162	dsx2_0452|Lactate utilization protein B/C	SAMN05660830_02144|L-lactate dehydrogenase complex protein LldG	HMPREF0178_02105|hypothetical protein	HMPREF0179_00633|hypothetical protein		Dret_1032|protein of unknown function DUF162	SAMN04488082_11367|L-lactate dehydrogenase complex protein LldG	Dbac_1728|protein of unknown function DUF162	SAMN05421830_11489|L-lactate dehydrogenase complex protein LldG	Dthio_PD2933|protein of unknown function DUF162	SAMN05660653_02880|L-lactate dehydrogenase complex protein LldG		DPF_0504|lactate utilization protein B/C	Daes_1074|protein of unknown function DUF162	PCS_02412|hypothetical protein	Desaf_2179|Lactate utilization protein B/C	Dde_3244|Lactate utilization protein B/C	SAMN06295933_0220|L-lactate dehydrogenase complex protein LldG	dsat_2107|Lactate utilization protein B/C	SAMN02745702_00336|L-lactate dehydrogenase complex protein LldG	BerOc1_00540|Lactate utilization protein C	SAMN05660337_2052|L-lactate dehydrogenase complex protein LldG	DesfrDRAFT_0115|protein of unknown function DUF162	SAMN02745704_02626|L-lactate dehydrogenase complex protein LldG	DESAM_22663|conserved protein of unknown function	SAMN05192586_10130|L-lactate dehydrogenase complex protein LldG	SAMN02745728_01899|L-lactate dehydrogenase complex protein LldG	DMR_20010|hypothetical protein	B193_1724|hypothetical protein	SAMN02745161_1681|L-lactate dehydrogenase complex protein LldG	SAMN04488503_1215|L-lactate dehydrogenase complex protein LldG	BN4_20328|conserved protein of unknown function	DESPIG_02395|hypothetical protein	DESPIGER_2285|Predicted L-lactate dehydrogenase, hypothetical	Desal_2568|protein of unknown function DUF162	HMPREF0326_00167|hypothetical protein	HMPREF1022_01828|hypothetical protein	KL86DES1_20295|conserved hypothetical protein	KM92DES2_11155|conserved hypothetical protein	DA2_2143|hypothetical protein	DVDV_0026|hypothetical protein	NY78_3605|hypothetical protein	dsx2_0452|Lactate utilization protein B/C	Dvul_0341|protein of unknown function DUF162	Deval_2803|protein of unknown function DUF162
	EC 1.1.1.27; possible targets	DSVG11_1746|Lactate_utilization_proteins_B/C	SAMN02910291_00050|iron-sulfur cluster-binding protein	Ddes_1991|protein of unknown function DUF162	dsx2_0451|Lactate utilization protein B/C	SAMN05660830_02145|iron-sulfur cluster-binding protein	HMPREF0178_02106|hypothetical protein	HMPREF0179_00634|iron-sulfur cluster-binding protein		Dret_1031|protein of unknown function DUF162	SAMN04488082_11368|iron-sulfur cluster-binding protein	Dbac_1729|protein of unknown function DUF162	SAMN05421830_11490|iron-sulfur cluster-binding protein	Dthio_PD2934|protein of unknown function DUF162	SAMN05660653_02879|iron-sulfur cluster-binding protein		DPF_0505|(Fe-S)-binding protein	Daes_1075|protein of unknown function DUF162	PCS_02413|hypothetical protein	Desaf_2178|Lactate utilization protein B/C	Dde_3245|Lactate utilization protein B/C	SAMN06295933_0221|iron-sulfur cluster-binding protein	dsat_2108|Lactate utilization protein B/C	SAMN02745702_00337|iron-sulfur cluster-binding protein	BerOc1_00541|Lactate utilization protein B	SAMN05660337_2053|iron-sulfur cluster-binding protein	DesfrDRAFT_0114|protein of unknown function DUF162	SAMN02745704_02627|iron-sulfur cluster-binding protein	DESAM_22662|conserved protein of unknown function	SAMN05192586_10129|iron-sulfur cluster-binding protein	SAMN02745728_01900|iron-sulfur cluster-binding protein	DMR_20000|iron-sulfur binding protein	B193_1725|hypothetical protein	SAMN02745161_1680|iron-sulfur cluster-binding protein	SAMN04488503_1216|iron-sulfur cluster-binding protein	BN4_20329|conserved protein of unknown function	DESPIG_02396|putative iron-sulfur cluster-binding protein	DESPIGER_2286|Predicted L-lactate dehydrogenase, Fe-S	Desal_2567|protein of unknown function DUF162	HMPREF0326_00166|iron-sulfur cluster-binding protein	HMPREF1022_01829|hypothetical protein	KL86DES1_20294|conserved hypothetical protein	KM92DES2_11154|conserved hypothetical protein	DA2_2144|cysteine-rich domain protein	DVDV_0025|putative L-lactate dehydrogenase	NY78_3606|putative L-lactate dehydrogenase, Fe-S	dsx2_0451|Lactate utilization protein B/C	Dvul_0340|protein of unknown function DUF224,	Deval_2804|protein of unknown function DUF162
Fumarase	EC 4.2.1.2	DsvG11_2369-70	SAMN02910291_01378|fumarate hydratase subunit beta	Ddes_1529|hydro-lyase, Fe-S type, tartrate/fumarate	dsx2_3185|hydro-lyase, Fe-S type, tartrate/fumarate	SAMN05660830_02677|fumarate hydratase subunit beta	HMPREF0178_00838|hypothetical protein	HMPREF0179_01189|hydrolyase, tartrate beta subunit/fumarate	RSDT_0050|fumarate hydratase, beta subunit	Dret_1069|hydro-lyase, Fe-S type, tartrate/fumarate	SAMN04488082_10111|fumarate hydratase subunit beta	Dbac_3062|hydro-lyase, Fe-S type, tartrate/fumarate	SAMN05421830_102103|fumarate hydratase subunit beta	Dthio_PD3112|hydro-lyase, Fe-S type, tartrate/fumarate	SAMN05660653_01877|fumarate hydratase subunit beta	SAMN04488516_101382|fumarate hydratase subunit beta	DPF_2562|fumarate hydratase	Daes_2063|hydro-lyase, Fe-S type, tartrate/fumarate	PCS_03080|hydro-lyase family enzyme, Fe-S type,	Desaf_1690|hydro-lyase, Fe-S type, tartrate/fumarate	Dde_1254|hydro-lyase, Fe-S type, tartrate/fumarate	SAMN06295933_1128|fumarate hydratase subunit beta	dsat_0988|hydro-lyase, Fe-S type, tartrate/fumarate	SAMN02745702_02039|fumarate hydratase subunit beta	BerOc1_02539|Fumarate hydratase class I, anaerobic	SAMN05660337_1854|fumarate hydratase subunit beta	DesfrDRAFT_1396|hydro-lyase, Fe-S type, tartrate/fumarate	SAMN02745704_01757|fumarate hydratase subunit beta	DESAM_20175|Hydro-lyase, Fe-S type, tartrate/fumarate	SAMN05192586_11193|fumarate hydratase subunit beta	SAMN02745728_00011|fumarate hydratase subunit beta	DMR_05740|L-tartrate dehydratase beta subunit	B193_3561|tartrate dehydratase beta subunit/fumarate	SAMN02745161_1907|fumarate hydratase subunit beta	SAMN04488503_3311|fumarate hydratase subunit beta	BN4_10026|Hydro-lyase, Fe-S type, tartrate/fumarate	DESPIG_03120|hydrolyase, tartrate beta subunit/fumarate	DESPIGER_1355|Fumarate hydratase class I, aerobic;	Desal_0724|hydro-lyase, Fe-S type, tartrate/fumarate	HMPREF0326_00415|hydrolyase, tartrate beta subunit/fumarate	HMPREF1022_02134|hypothetical protein			DA2_2874|fumarate hydratase, class I	DVDV_2853|Fumarate hydratase class I, aerobic	NY78_2017|Fumarate hydratase class I, aerobic	dsx2_3185|hydro-lyase, Fe-S type, tartrate/fumarate	Dvul_0124|hydro-lyase, Fe-S type, tartrate/fumarate	Deval_3020|hydro-lyase, Fe-S type, tartrate/fumarate
			SAMN02910291_01377|fumarate hydratase subunit alpha	Ddes_1528|hydro-lyase, Fe-S type, tartrate/fumarate	dsx2_3186|hydro-lyase, Fe-S type, tartrate/fumarate	SAMN05660830_01382|fumarase, class I alpha subunit	HMPREF0178_00839|hypothetical protein	HMPREF0179_01188|hydrolyase, tartrate alpha subunit/fumarate	RSDT_0051|fumarate hydratase, alpha subunit	Dret_1068|hydro-lyase, Fe-S type, tartrate/fumarate	SAMN04488082_10112|fumarate hydratase subunit alpha	Dbac_3063|hydro-lyase, Fe-S type, tartrate/fumarate	SAMN05421830_102104|fumarate hydratase subunit alpha	Dthio_PD3111|hydro-lyase, Fe-S type, tartrate/fumarate	SAMN05660653_01878|fumarate hydratase subunit alpha	SAMN04488516_101383|fumarate hydratase subunit alpha	DPF_2561|fumarate hydratase	Daes_2064|hydro-lyase, Fe-S type, tartrate/fumarate	PCS_03081|fumarase, class I alpha subunit	Desaf_1689|hydro-lyase, Fe-S type, tartrate/fumarate	Dde_3639|hydro-lyase, Fe-S type, tartrate/fumarate	SAMN06295933_1127|fumarate hydratase subunit alpha	dsat_0987|hydro-lyase, Fe-S type, tartrate/fumarate	SAMN02745702_02040|fumarase, class I alpha subunit	BerOc1_02540|L(+)-tartrate dehydratase subunit alpha	SAMN05660337_1855|fumarate hydratase subunit alpha	DesfrDRAFT_0978|hydro-lyase, Fe-S type, tartrate/fumarate	SAMN02745704_01758|fumarate hydratase subunit alpha	DESAM_20176|putative fumarate hydratase subunit alpha	SAMN05192586_11194|fumarase, class I alpha subunit	SAMN02745728_00012|fumarase, class I alpha subunit	DMR_34300|L-tartrate dehydratase alpha subunit	B193_2301|hydro-lyase, Fe-S type, tartrate/fumarate	SAMN02745161_3103|fumarase, class I alpha subunit	SAMN04488503_3310|fumarate hydratase subunit alpha	BN4_10025|putative fumarate hydratase subunit alpha	DESPIG_03121|hydrolyase, tartrate alpha subunit/fumarate	DESPIGER_1354|Fumarate hydratase class I, aerobic;	Desal_0723|hydro-lyase, Fe-S type, tartrate/fumarate	HMPREF0326_00416|hydrolyase, tartrate alpha subunit/fumarate	HMPREF1022_02135|hypothetical protein			DA2_2872|fumarate hydratase family protein	DVDV_3613|Fumarate hydratase class I, aerobic	NY78_3991|Fumarate hydratase class I, aerobic	dsx2_3186|hydro-lyase, Fe-S type, tartrate/fumarate	Dvul_0125|fumarase alpha subunit	Deval_3019|hydro-lyase, Fe-S type, tartrate/fumarate
Fumarate reductase	EC 1.3.5.4	DsvG11_2366-68	SAMN02910291_01381|fumarate reductase iron-sulfur subunit	Ddes_1532|succinate dehydrogenase and fumarate reductase	dsx2_3187|succinate dehydrogenase and fumarate reductase	SAMN05660830_02675|fumarate reductase iron-sulfur subunit	HMPREF0178_01688|hypothetical protein	HMPREF0179_02242|succinate dehydrogenase and fumarate reductase	RSDT_0046|fumarate reductase subunit B	Dret_1067|succinate dehydrogenase and fumarate reductase	SAMN04488082_10113|succinate dehydrogenase subunit B	Dbac_3064|succinate dehydrogenase and fumarate reductase	SAMN05421830_102105|fumarate reductase iron-sulfur subunit	Dthio_PD3110|succinate dehydrogenase and fumarate reductase	SAMN05660653_01879|fumarate reductase iron-sulfur subunit	SAMN04488516_101384|fumarate reductase iron-sulfur subunit	DPF_2560|fumarate reductase	Daes_2065|succinate dehydrogenase and fumarate reductase	PCS_03082|succinate dehydrogenase subunit B	Desaf_1688|succinate dehydrogenase and fumarate reductase	Dde_1256|fumarate reductase, iron sulfur protein	SAMN06295933_0201|succinate dehydrogenase subunit B	dsat_0986|succinate dehydrogenase and fumarate reductase	SAMN02745702_02041|fumarate reductase iron-sulfur subunit	BerOc1_00343|Fumarate reductase iron-sulfur subunit	SAMN05660337_2033|fumarate reductase iron-sulfur subunit	DesfrDRAFT_0979|succinate dehydrogenase and fumarate reductase	SAMN02745704_01759|fumarate reductase iron-sulfur subunit	DESAM_20177|Fumarate reductase iron-sulfur subunit	SAMN05192586_11190|succinate dehydrogenase subunit B	SAMN02745728_00013|fumarate reductase iron-sulfur subunit	DMR_34290|fumarate reductase iron-sulfur protein	B193_3968|hypothetical protein	SAMN02745161_3102|fumarate reductase iron-sulfur subunit	SAMN04488503_3309|succinate dehydrogenase subunit B	BN4_10582|Fumarate reductase iron-sulfur subunit			Desal_0722|succinate dehydrogenase and fumarate reductase	HMPREF0326_00412|succinate dehydrogenase and fumarate reductase	HMPREF1022_02131|hypothetical protein	KL86DES1_21902|Fumarate reductase iron-sulfur subunit	KM92DES2_12614|Fumarate reductase iron-sulfur subunit	DA2_2871|fumarate reductase iron-sulfur subunit	DVDV_3614|Succinate dehydrogenase iron-sulfur protein	NY78_3992|Succinate dehydrogenase iron-sulfur protein	dsx2_3187|succinate dehydrogenase and fumarate reductase	Dvul_0126|succinate dehydrogenase subunit B	Deval_3018|succinate dehydrogenase and fumarate reductase
			SAMN02910291_01380|fumarate reductase flavoprotein subunit	Ddes_1531|succinate dehydrogenase or fumarate reductase,	dsx2_3188|succinate dehydrogenase or fumarate reductase,	SAMN05660830_01384|fumarate reductase flavoprotein subunit	HMPREF0178_01689|hypothetical protein	HMPREF0179_02243|succinate dehydrogenase or fumarate reductase,	RSDT_0047|fumarate reductase flavoprotein subunit A	Dret_1066|succinate dehydrogenase or fumarate reductase,	SAMN04488082_10114|fumarate reductase flavoprotein subunit	Dbac_3065|succinate dehydrogenase or fumarate reductase,	SAMN05421830_102106|fumarate reductase flavoprotein subunit	Dthio_PD3108|succinate dehydrogenase or fumarate reductase,	SAMN05660653_01880|fumarate reductase flavoprotein subunit	SAMN04488516_101385|fumarate reductase flavoprotein subunit	DPF_2559|fumarate reductase flavoprotein subunit	Daes_2066|succinate dehydrogenase or fumarate reductase,	PCS_03083|succinate dehydrogenase subunit A	Desaf_1687|succinate dehydrogenase or fumarate reductase,	Dde_1257|succinate dehydrogenase or fumarate reductase,	SAMN06295933_1125|succinate dehydrogenase subunit A	dsat_0985|succinate dehydrogenase or fumarate reductase,	SAMN02745702_02042|fumarate reductase flavoprotein subunit	BerOc1_02542|Fumarate reductase flavoprotein subunit	SAMN05660337_1857|fumarate reductase flavoprotein subunit	DesfrDRAFT_0980|succinate dehydrogenase or fumarate reductase,	SAMN02745704_01760|fumarate reductase flavoprotein subunit	DESAM_20178|Fumarate reductase flavoprotein subunit	SAMN05192586_11191|succinate dehydrogenase subunit A	SAMN02745728_00014|fumarate reductase flavoprotein subunit	DMR_05770|fumarate reductase flavoprotein subunit	B193_3775|succinate dehydrogenase/fumarate reductase	SAMN02745161_3101|fumarate reductase flavoprotein subunit	SAMN04488503_3308|fumarate reductase flavoprotein subunit	BN4_10023|Fumarate reductase flavoprotein subunit			Desal_0721|succinate dehydrogenase or fumarate reductase,	HMPREF0326_00413|succinate dehydrogenase or fumarate reductase,	HMPREF1022_02132|hypothetical protein	KL86DES1_21901|Fumarate reductase flavoprotein subunit	KM92DES2_12615|Fumarate reductase flavoprotein subunit	DA2_2870|fumarate reductase flavoprotein subunit	DVDV_3615|Succinate dehydrogenase flavoprotein subunit	NY78_3993|Succinate dehydrogenase flavoprotein subunit	dsx2_3188|succinate dehydrogenase or fumarate reductase,	Dvul_0127|succinate dehydrogenase subunit A	Deval_3017|succinate dehydrogenase or fumarate reductase,
			SAMN02910291_01379|succinate dehydrogenase subunit C	Ddes_1530|fumarate reductase respiratory complex	dsx2_3189|succinate dehydrogenase cytochrome b subunit	SAMN05660830_02673|succinate dehydrogenase subunit C	HMPREF0178_01690|fumarate reductase respiratory complex,	HMPREF0179_02244|fumarate reductase subunit C		Dret_1065|Fumarate reductase respiratory complex	SAMN04488082_10115|succinate dehydrogenase subunit C	Dbac_3066|fumarate reductase respiratory complex	SAMN05421830_102107|fumarate reductase subunit C	Dthio_PD3107|Fumarate reductase respiratory complex	SAMN05660653_01881|succinate dehydrogenase subunit C	SAMN04488516_101386|succinate dehydrogenase subunit C	DPF_2558|fumarate reductase	Daes_2067|succinate dehydrogenase cytochrome b subunit	PCS_03084|succinate dehydrogenase subunit C	Desaf_1686|Fumarate reductase respiratory complex	Dde_1258|Fumarate reductase respiratory complex	SAMN06295933_1124|succinate dehydrogenase subunit C	dsat_0984|succinate dehydrogenase cytochrome b subunit	SAMN02745702_02043|succinate dehydrogenase subunit C	BerOc1_00345|Fumarate reductase cytochrome b subunit	SAMN05660337_1858|succinate dehydrogenase subunit C	DesfrDRAFT_0981|Fumarate reductase respiratory complex	SAMN02745704_01761|succinate dehydrogenase subunit C	DESAM_20179|Fumarate reductase respiratory complex	SAMN05192586_11192|fumarate reductase subunit C	SAMN02745728_00015|succinate dehydrogenase subunit C	DMR_34270|fumarate reductase cytochrome b subunit	B193_3647|succinate dehydrogenase/fumarate reductase,	SAMN02745161_3100|succinate dehydrogenase subunit C	SAMN04488503_3307|succinate dehydrogenase subunit C	BN4_10580|Fumarate reductase respiratory complex			Desal_0720|fumarate reductase respiratory complex	HMPREF0326_00414|hypothetical protein	HMPREF1022_02133|fumarate reductase respiratory complex,	KL86DES1_21900|Fumarate reductase respiratory complex	KM92DES2_12616|Fumarate reductase respiratory complex	DA2_2869|putative membrane protein	DVDV_2855|Fumarate reductase cytochrome b subunit	NY78_3994|Fumarate reductase cytochrome b subunit	dsx2_3189|succinate dehydrogenase cytochrome b subunit	Dvul_0128|fumarate reductase, cytochrome b subunit	Deval_3016|fumarate reductase respiratory complex
Succinyl-CoA synthetase	EC 6.2.1.5	-			dsx2_0520|succinyl-CoA synthetase, alpha subunit	SAMN05660830_00171|succinyl-CoA synthetase (ADP-forming) alpha	HMPREF0178_02806|hypothetical protein	HMPREF0179_00417|succinate-CoA ligase, alpha subunit		Dret_0545|succinyl-CoA synthetase, alpha subunit	SAMN04488082_12529|succinyl-CoA synthetase (ADP-forming) alpha	Dbac_1836|succinyl-CoA synthetase, alpha subunit	SAMN05421830_10429|succinyl-CoA synthetase alpha subunit	Dthio_PD3752|succinyl-CoA synthetase, alpha subunit	SAMN05660653_02447|succinyl-CoA synthetase alpha subunit	SAMN04488516_101238|succinyl-CoA synthetase alpha subunit	DPF_1983|succinyl-CoA synthetase subunit beta	Daes_1686|ATP-grasp domain protein	PCS_02692|succinyl-CoA synthetase (ADP-forming) beta	Desaf_3378|succinyl-CoA synthetase, alpha subunit	Dde_2334|Succinyl-CoA synthetase, alpha/beta subunit	SAMN06295933_0584|succinyl-CoA synthetase (ADP-forming) alpha	dsat_1820|ATP-grasp domain protein	SAMN02745702_00483|succinyl-CoA synthetase alpha subunit	BerOc1_03676|Succinyl-CoA ligase [ADP-forming] subunit alpha	SAMN05660337_2353|succinyl-CoA synthetase alpha subunit	DesfrDRAFT_1307|CoA-binding domain protein	SAMN02745704_02136|succinyl-CoA synthetase alpha subunit	DESAM_22202|CoA-binding domain protein	SAMN05192586_1196|succinyl-CoA synthetase alpha subunit		DMR_18800|succinyl-CoA synthetase beta chain/succinyl-CoA	B193_0467|succinyl-CoA synthetase, alpha subunit	SAMN02745161_0172|succinyl-CoA synthetase (ADP-forming) alpha		BN4_10415|CoA-binding domain protein		DESPIGER_0258|Succinyl-CoA ligase [ADP-forming] alpha chain	Desal_2045|CoA-binding domain protein	HMPREF0326_01870|succinate-CoA ligase, alpha subunit	HMPREF1022_00622|hypothetical protein	KL86DES1_10735|succinyl-CoA synthetase, NAD(P)-binding, alpha		DA2_3848|succinyl-CoA ligase [GDP-forming] subunit	DVDV_0470|Succinyl-CoA ligase [ADP-forming] beta chain	NY78_1732|Succinyl-CoA ligase [ADP-forming] beta chain	dsx2_0520|succinyl-CoA synthetase, alpha subunit	Dvul_1095|succinyl-CoA synthetase (ADP-forming) beta	Deval_1986|succinyl-CoA synthetase, alpha subunit
							HMPREF0178_04076|hypothetical protein	HMPREF0179_00418|succinate-CoA ligase, beta subunit																				SAMN02745704_02137|succinyl-CoA synthetase beta subunit		SAMN05192586_1195|succinyl-CoA synthetase beta subunit								DESPIGER_0259|Succinyl-CoA ligase [ADP-forming] beta chain		HMPREF0326_01871|succinate-CoA ligase, beta subunit	HMPREF1022_00623|hypothetical protein	KL86DES1_10736|Succinyl-CoA ligase (ADP-forming) subunit beta
2-oxoglutarate synthase	EC 1.2.7.3	DsvG11_1472-75	SAMN02910291_01613|2-oxoglutarate ferredoxin oxidoreductase subunit	Ddes_0135|pyruvate ferredoxin/flavodoxin oxidoreductase	dsx2_1949|Pyruvate/ketoisovalerate oxidoreductase	SAMN05660830_03032|2-oxoglutarate ferredoxin oxidoreductase, gamma	HMPREF0178_03507|hypothetical protein	HMPREF0179_03584|pyruvate/2-ketoisovalerate family	RSDT_0855|2-oxoglutarate synthase subunit gamma	Dret_0089|Pyruvate/ketoisovalerate oxidoreductase	SAMN04488082_11651|2-oxoglutarate ferredoxin oxidoreductase, gamma	Dbac_2723|pyruvate ferredoxin/flavodoxin oxidoreductase	SAMN05421830_103270|2-oxoglutarate ferredoxin oxidoreductase subunit	Dthio_PD0258|Pyruvate/ketoisovalerate oxidoreductase	SAMN05660653_00784|2-oxoglutarate ferredoxin oxidoreductase subunit	SAMN04488516_102230|2-oxoglutarate ferredoxin oxidoreductase subunit	DPF_1080|2-oxoacid:ferredoxin oxidoreductase subunit	Daes_3334|Pyruvate/ketoisovalerate oxidoreductase,	PCS_00792|2-oxoglutarate ferredoxin oxidoreductase, gamma	Desaf_1088|Pyruvate/ketoisovalerate oxidoreductase	Dde_0046|Pyruvate/ketoisovalerate oxidoreductase	SAMN06295933_2415|2-oxoglutarate ferredoxin oxidoreductase, gamma	dsat_2779|Pyruvate/ketoisovalerate oxidoreductase	SAMN02745702_02905|2-oxoglutarate ferredoxin oxidoreductase subunit	BerOc1_01833|Pyruvate synthase subunit PorC	SAMN05660337_0529|2-oxoglutarate ferredoxin oxidoreductase subunit	DesfrDRAFT_4031|Pyruvate/ketoisovalerate oxidoreductase	SAMN02745704_02290|2-oxoglutarate ferredoxin oxidoreductase subunit	DESAM_20738|Pyruvate ferredoxin/flavodoxin oxidoreductase	SAMN05192586_1264|2-oxoglutarate ferredoxin oxidoreductase subunit	SAMN02745728_00868|2-oxoglutarate ferredoxin oxidoreductase, gamma	DMR_07360|ketoisovalerate oxidoreductase subunit VorA	B193_2257|2-oxoacid:ferredoxin oxidoreductase, gamma	SAMN02745161_0935|2-oxoglutarate ferredoxin oxidoreductase, gamma	SAMN04488503_1612|2-oxoglutarate ferredoxin oxidoreductase subunit	BN4_12202|Pyruvate ferredoxin/flavodoxin oxidoreductase	DESPIG_02081|2-oxoacid:ferredoxin/flavodoxin oxidoreductase,	DESPIGER_2060|2-oxoglutarate oxidoreductase, gamma subunit	Desal_3823|pyruvate ferredoxin/flavodoxin oxidoreductase	HMPREF0326_00457|hypothetical protein	HMPREF1022_02172|hypothetical protein	KL86DES1_20715|Pyruvate ferredoxin/flavodoxin oxidoreductase	KM92DES2_11461|conserved hypothetical protein	DA2_2358|pyruvate ferredoxin/flavodoxin oxidoreductase	DVDV_4223|2-oxoglutarate oxidoreductase, gamma subunit	NY78_3439|2-oxoglutarate oxidoreductase, gamma subunit	dsx2_1949|Pyruvate/ketoisovalerate oxidoreductase	Dvul_0047|2-oxoglutarate ferredoxin oxidoreductase, gamma	Deval_3088|Pyruvate/ketoisovalerate oxidoreductase,
			SAMN02910291_01612|2-oxoglutarate ferredoxin oxidoreductase subunit	Ddes_0136|thiamine pyrophosphate protein domain protein	dsx2_1948|thiamine pyrophosphate TPP-binding	SAMN05660830_03031|2-oxoglutarate ferredoxin oxidoreductase subunit	HMPREF0178_03506|hypothetical protein	HMPREF0179_03583|hypothetical protein	RSDT_0856|2-oxoglutarate synthase subunit beta	Dret_0090|thiamine pyrophosphate protein domain protein	SAMN04488082_11652|2-oxoglutarate ferredoxin oxidoreductase subunit	Dbac_2722|thiamine pyrophosphate protein domain protein	SAMN05421830_103271|2-oxoglutarate ferredoxin oxidoreductase subunit	Dthio_PD0259|thiamine pyrophosphate protein domain protein	SAMN05660653_00785|2-oxoglutarate ferredoxin oxidoreductase subunit	SAMN04488516_102229|2-oxoglutarate ferredoxin oxidoreductase subunit	DPF_1079|2-oxoglutarate oxidoreductase	Daes_3335|thiamine pyrophosphate TPP-binding	PCS_00791|2-oxoacid:ferredoxin oxidoreductase, beta	Desaf_1087|2-oxoglutarate synthase	Dde_0045|2-oxoglutarate synthase	SAMN06295933_2416|2-oxoglutarate ferredoxin oxidoreductase subunit	dsat_2778|thiamine pyrophosphate TPP-binding	SAMN02745702_02904|2-oxoglutarate ferredoxin oxidoreductase subunit	BerOc1_01832|2-oxoglutarate oxidoreductase subunit KorB	SAMN05660337_0528|2-oxoglutarate ferredoxin oxidoreductase subunit	DesfrDRAFT_4030|thiamine pyrophosphate protein domain protein	SAMN02745704_02289|2-oxoglutarate ferredoxin oxidoreductase subunit	DESAM_20737|Thiamine pyrophosphate protein domain protein	SAMN05192586_1265|2-oxoglutarate ferredoxin oxidoreductase subunit	SAMN02745728_00867|2-oxoglutarate ferredoxin oxidoreductase subunit	DMR_07370|ketoisovalerate oxidoreductase subunit VorA	B193_2258|2-oxoacid:ferredoxin oxidoreductase, beta	SAMN02745161_0934|2-oxoglutarate ferredoxin oxidoreductase subunit	SAMN04488503_1611|2-oxoglutarate ferredoxin oxidoreductase subunit	BN4_12203|Thiamine pyrophosphate protein domain protein	DESPIG_02082|thiamine pyrophosphate enzyme, C-terminal TPP	DESPIGER_2061|2-oxoglutarate oxidoreductase, beta subunit	Desal_3824|thiamine pyrophosphate protein domain protein	HMPREF0326_00458|hypothetical protein	HMPREF1022_02173|hypothetical protein	KL86DES1_20716|Thiamine pyrophosphate protein domain protein	KM92DES2_11462|conserved hypothetical protein	DA2_2357|thiamine pyrophosphate enzyme, C-terminal TPP	DVDV_4222|2-oxoglutarate oxidoreductase, beta subunit	NY78_3440|2-oxoglutarate oxidoreductase, beta subunit	dsx2_1948|thiamine pyrophosphate TPP-binding	Dvul_0046|thiamine pyrophosphate enzyme domain protein	Deval_3089|thiamine pyrophosphate TPP-binding
			SAMN02910291_01611|2-oxoglutarate ferredoxin oxidoreductase subunit	Ddes_0137|pyruvate flavodoxin/ferredoxin oxidoreductase	dsx2_1947|pyruvate flavodoxin/ferredoxin oxidoreductase	SAMN05660830_03030|2-oxoglutarate ferredoxin oxidoreductase subunit	HMPREF0178_03505|hypothetical protein	HMPREF0179_03582|hypothetical protein	RSDT_0857|2-oxoglutarate synthase subunit alpha	Dret_0091|pyruvate flavodoxin/ferredoxin oxidoreductase	SAMN04488082_11653|2-oxoglutarate ferredoxin oxidoreductase subunit	Dbac_2721|pyruvate flavodoxin/ferredoxin oxidoreductase	SAMN05421830_103272|2-oxoglutarate ferredoxin oxidoreductase subunit	Dthio_PD0260|pyruvate flavodoxin/ferredoxin oxidoreductase	SAMN05660653_00786|2-oxoglutarate ferredoxin oxidoreductase subunit	SAMN04488516_102228|2-oxoglutarate ferredoxin oxidoreductase subunit	DPF_1078|2-ketoisovalerate ferredoxin reductase	Daes_3336|pyruvate flavodoxin/ferredoxin oxidoreductase	PCS_00790|2-oxoacid:ferredoxin oxidoreductase, alpha	Desaf_1086|3-methyl-2-oxobutanoate dehydrogenase	Dde_0044|2-oxoisovalerate oxidoreductase, beta subunit	SAMN06295933_2417|2-oxoglutarate ferredoxin oxidoreductase subunit	dsat_2777|pyruvate flavodoxin/ferredoxin oxidoreductase	SAMN02745702_02903|2-oxoglutarate ferredoxin oxidoreductase subunit	BerOc1_01831|2-oxoglutarate oxidoreductase subunit KorA	SAMN05660337_0527|2-oxoglutarate ferredoxin oxidoreductase subunit	DesfrDRAFT_4029|pyruvate flavodoxin/ferredoxin oxidoreductase	SAMN02745704_02288|2-oxoglutarate ferredoxin oxidoreductase subunit	DESAM_20736|Ketoisovalerate oxidoreductase subunit vorB	SAMN05192586_1266|2-oxoglutarate ferredoxin oxidoreductase subunit	SAMN02745728_00866|2-oxoglutarate ferredoxin oxidoreductase subunit	DMR_07380|ketoisovalerate oxidoreductase subunit VorB	B193_2259|2-oxoacid:ferredoxin oxidoreductase, alpha	SAMN02745161_0933|2-oxoglutarate ferredoxin oxidoreductase subunit	SAMN04488503_1610|2-oxoglutarate ferredoxin oxidoreductase subunit	BN4_12204|Ketoisovalerate oxidoreductase subunit vorB	DESPIG_02083|pyruvate flavodoxin/ferredoxin oxidoreductase,	DESPIGER_2062|2-oxoglutarate oxidoreductase, alpha subunit	Desal_3825|pyruvate flavodoxin/ferredoxin oxidoreductase	HMPREF0326_00459|hypothetical protein	HMPREF1022_02174|hypothetical protein	KL86DES1_20717|Ketoisovalerate oxidoreductase subunit VorB	KM92DES2_11463|Ketoisovalerate oxidoreductase subunit VorB	DA2_2356|transketolase, C-terminal domain protein	DVDV_4221|2-oxoglutarate oxidoreductase, alpha subunit	NY78_3441|2-oxoglutarate oxidoreductase, alpha subunit	dsx2_1947|pyruvate flavodoxin/ferredoxin oxidoreductase	Dvul_0045|pyruvate flavodoxin/ferredoxin oxidoreductase	Deval_3090|pyruvate flavodoxin/ferredoxin oxidoreductase
			SAMN02910291_01610|2-oxoglutarate ferredoxin oxidoreductase subunit	Ddes_0138|4Fe-4S ferredoxin iron-sulfur binding domain	dsx2_1946|4Fe-4S ferredoxin, iron-sulpur binding	SAMN05660830_03029|2-oxoglutarate ferredoxin oxidoreductase, delta	HMPREF0178_03508|hypothetical protein	HMPREF0179_03585|2-oxoglutarate ferredoxin oxidoreductase subunit	RSDT_0858|2-oxoglutarate synthase subunit delta	Dret_0092|4Fe-4S ferredoxin iron-sulfur binding domain	SAMN04488082_11654|2-oxoglutarate ferredoxin oxidoreductase, delta	Dbac_2720|4Fe-4S ferredoxin iron-sulfur binding domain	SAMN05421830_103273|2-oxoglutarate ferredoxin oxidoreductase subunit	Dthio_PD0261|4Fe-4S ferredoxin iron-sulfur binding domain	SAMN05660653_00787|2-oxoglutarate ferredoxin oxidoreductase, delta	SAMN04488516_102227|2-oxoglutarate ferredoxin oxidoreductase, delta	DPF_1077|(Fe-S)-binding protein	Daes_3337|4Fe-4S ferredoxin iron-sulfur binding domain	PCS_00789|2-oxoglutarate ferredoxin oxidoreductase, delta	Desaf_1085|4Fe-4S ferredoxin iron-sulfur binding	Dde_0043|Ferrodoxin-like protein	SAMN06295933_2418|2-oxoglutarate ferredoxin oxidoreductase, delta	dsat_2776|4Fe-4S ferredoxin iron-sulfur binding	SAMN02745702_02902|2-oxoglutarate ferredoxin oxidoreductase, delta	BerOc1_01830|NAD(P)H-quinone oxidoreductase subunit I,	SAMN05660337_0526|2-oxoglutarate ferredoxin oxidoreductase subunit	DesfrDRAFT_4028|4Fe-4S ferredoxin iron-sulfur binding domain	SAMN02745704_02287|2-oxoglutarate ferredoxin oxidoreductase subunit	DESAM_20735|conserved protein of unknown function	SAMN05192586_1267|2-oxoglutarate ferredoxin oxidoreductase, delta	SAMN02745728_00865|2-oxoglutarate ferredoxin oxidoreductase subunit	DMR_07390|ketoisovalerate oxidoreductase subunit VorC	B193_2260|ferredoxin	SAMN02745161_0932|2-oxoglutarate ferredoxin oxidoreductase subunit	SAMN04488503_1609|2-oxoglutarate ferredoxin oxidoreductase, delta	BN4_12205|4Fe-4S ferredoxin iron-sulfur binding domain	DESPIG_02084|4Fe-4S binding domain protein	DESPIGER_2063|2-oxoglutarate oxidoreductase, delta subunit,	Desal_3826|4Fe-4S ferredoxin iron-sulfur binding domain	HMPREF0326_00460|hypothetical protein	HMPREF1022_02175|hypothetical protein	KL86DES1_20718|4Fe-4S ferredoxin iron-sulfur binding domain	KM92DES2_11984|2-oxoglutarate ferredoxin oxidoreductase,	DA2_2355|4Fe-4S binding domain protein	DVDV_4220|putative 2-oxoglutarate oxidoreductase, delta	NY78_3442|putative 2-oxoglutarate oxidoreductase, delta	dsx2_1946|4Fe-4S ferredoxin, iron-sulpur binding	Dvul_0044|2-oxoglutarate ferredoxin oxidoreductase, delta	Deval_3091|4Fe-4S ferredoxin iron-sulfur binding domain
Isocitrate dehydrogenase	EC 1.1.1.42	DsvG11_1431	SAMN02910291_00648|isocitrate dehydrogenase	Ddes_0101|isocitrate/isopropylmalate dehydrogenase	dsx2_0715|Isopropylmalate dehydrogenase-like domain	SAMN05660830_02279|isocitrate dehydrogenase (NADP)	HMPREF0178_01257|hypothetical protein	HMPREF0179_02727|isocitrate dehydrogenase, NADP-dependent	RSDT_0091|NADP-dependent isocitrate dehydrogenase	Dret_0439|Isocitrate dehydrogenase (NADP(+))	SAMN04488082_105154|isocitrate dehydrogenase (NADP)	Dbac_1985|Isocitrate dehydrogenase (NADP(+))	SAMN05421830_10121|isocitrate dehydrogenase	Dthio_PD1104|Isocitrate dehydrogenase (NADP(+))		SAMN04488516_10132|isocitrate dehydrogenase	DPF_0352|isocitrate dehydrogenase	Daes_2678|Isocitrate dehydrogenase (NADP(+))	PCS_03150|isocitrate dehydrogenase (NADP)	Desaf_2509|Isocitrate dehydrogenase (NADP(+))	Dde_3476|Isocitrate dehydrogenase (NADP(+))	SAMN06295933_1509|isocitrate dehydrogenase (NADP)	dsat_1363|Isopropylmalate dehydrogenase-like domain	SAMN02745702_01903|isocitrate dehydrogenase (NADP)	BerOc1_02995|Isocitrate dehydrogenase [NADP]	SAMN05660337_1517|isocitrate dehydrogenase	DesfrDRAFT_3704|Isocitrate dehydrogenase (NADP(+))	SAMN02745704_00183|isocitrate dehydrogenase	DESAM_21680|isocitrate dehydrogenase	SAMN05192586_10710|isocitrate dehydrogenase (NADP)	SAMN02745728_00721|isocitrate dehydrogenase (NADP)	DMR_28220|isocitrate dehydrogenase[NADP]	B193_0673|isocitrate dehydrogenase	SAMN02745161_1066|isocitrate dehydrogenase (NADP)	SAMN04488503_1134|isocitrate dehydrogenase (NADP)	BN4_11407|Isocitrate dehydrogenase [NADP]	DESPIG_01745|dehydrogenase, isocitrate/isopropylmalate	DESPIGER_1797|Isocitrate dehydrogenase [NADP]	Desal_1093|Isocitrate dehydrogenase (NADP(+))	HMPREF0326_00824|isocitrate dehydrogenase, NADP-dependent	HMPREF1022_02560|hypothetical protein	KL86DES1_21063|isocitrate dehydrogenase, specific for NADP+;	KM92DES2_11528|isocitrate dehydrogenase, specific for NADP+;	DA2_1970|isocitrate dehydrogenase, NADP-dependent	DVDV_0688|Isocitrate dehydrogenase [NADP]	NY78_3379|Isocitrate dehydrogenase [NADP]	dsx2_0715|Isopropylmalate dehydrogenase-like domain	Dvul_2464|isocitrate dehydrogenase (NADP)	Deval_0435|Isocitrate dehydrogenase (NADP(+))
Aconitase	EC 4.2.1.3.	DsvG11_1429	SAMN02910291_00650|aconitate hydratase	Ddes_0099|aconitate hydratase domain protein	dsx2_1793|aconitate hydratase				RSDT_0092|aconitate hydratase A					Dthio_PD0577|aconitate hydratase		SAMN04488516_10483|aconitase							dsat_1152|aconitate hydratase	SAMN02745702_00430|aconitase			DesfrDRAFT_3783|aconitate hydratase			SAMN05192586_1078|aconitate hydratase							DESPIG_01788|aconitase domain protein	DESPIGER_1842|Aconitase family protein YbhJ		HMPREF0326_00821|hypothetical protein	HMPREF1022_02558|hypothetical protein	KL86DES1_21061|putative enzyme	KM92DES2_11530|putative enzyme				dsx2_1793|aconitate hydratase
Pyruvate synthase	EC 1.2.7.1	DSVG11_0940	SAMN02910291_00724|pyruvate-ferredoxin/flavodoxin oxidoreductase	Ddes_0298|pyruvate flavodoxin/ferredoxin oxidoreductase	dsx2_0459|pyruvate ferredoxin/flavodoxin oxidoreductase	SAMN05660830_02137|pyruvate-ferredoxin/flavodoxin oxidoreductase	HMPREF0178_00329|pyruvate:ferredoxin oxidoreductase	HMPREF0179_01626|pyruvate:ferredoxin (flavodoxin) oxidoreductase	RSDT_1013|pyruvate flavodoxin oxidoreductase	Dret_1036|pyruvate ferredoxin/flavodoxin oxidoreductase	SAMN04488082_11317|pyruvate-ferredoxin/flavodoxin oxidoreductase	Dbac_1044|pyruvate ferredoxin/flavodoxin oxidoreductase	SAMN05421830_11439|pyruvate-ferredoxin/flavodoxin oxidoreductase	Dthio_PD0682|pyruvate flavodoxin/ferredoxin oxidoreductase	SAMN05660653_02887|pyruvate-ferredoxin/flavodoxin oxidoreductase	SAMN04488516_10839|pyruvate ferredoxin oxidoreductase alpha	DPF_0334|pyruvate-ferredoxin oxidoreductase	Daes_1068|pyruvate ferredoxin/flavodoxin oxidoreductase	PCS_02405|pyruvate:ferredoxin (flavodoxin) oxidoreductase,	Desaf_2186|pyruvate ferredoxin/flavodoxin oxidoreductase	Dde_3237|pyruvate ferredoxin/flavodoxin oxidoreductase	SAMN06295933_0214|pyruvate-ferredoxin/flavodoxin oxidoreductase	dsat_2101|pyruvate ferredoxin/flavodoxin oxidoreductase	SAMN02745702_00330|pyruvate-ferredoxin/flavodoxin oxidoreductase	BerOc1_00534|Pyruvate-flavodoxin oxidoreductase	SAMN05660337_2046|pyruvate-ferredoxin/flavodoxin oxidoreductase	DesfrDRAFT_0121|pyruvate ferredoxin/flavodoxin oxidoreductase	SAMN02745704_01834|pyruvate-ferredoxin/flavodoxin oxidoreductase	DESAM_22670|Pyruvate-flavodoxin oxidoreductase	SAMN05192586_11185|pyruvate-ferredoxin/flavodoxin oxidoreductase	SAMN02745728_00104|pyruvate-ferredoxin/flavodoxin oxidoreductase	DMR_20070|pyruvate-flavodoxin oxidoreductase	B193_1718|pyruvate:ferredoxin (flavodoxin) oxidoreductase,	SAMN02745161_1688|pyruvate-ferredoxin/flavodoxin oxidoreductase	SAMN04488503_1243|pyruvate-ferredoxin/flavodoxin oxidoreductase	BN4_20322|Pyruvate-flavodoxin oxidoreductase	DESPIG_02167|pyruvate synthase	DESPIGER_2114|Pyruvate-flavodoxin oxidoreductase	Desal_0729|pyruvate ferredoxin/flavodoxin oxidoreductase	HMPREF0326_00360|pyruvate:ferredoxin (flavodoxin) oxidoreductase	HMPREF1022_02075|pyruvate:ferredoxin oxidoreductase	KL86DES1_21175|Pyruvate-flavodoxin oxidoreductase		DA2_2135|pyruvate:ferredoxin (flavodoxin) oxidoreductase	DVDV_0032|Pyruvate-flavodoxin oxidoreductase	NY78_3599|Pyruvate-flavodoxin oxidoreductase	dsx2_0459|pyruvate ferredoxin/flavodoxin oxidoreductase	Dvul_0348|pyruvate flavodoxin/ferredoxin oxidoreductase	Deval_2796|pyruvate ferredoxin/flavodoxin oxidoreductase
Pyruvate water dikinase	EC 2.7.9.2	DSVG11_2345	SAMN02910291_01488|pyruvate, water dikinase	Ddes_1552|pyruvate phosphate dikinase	dsx2_0139|pyruvate phosphate dikinase PEP/pyruvate-binding	SAMN05660830_00689|phosphoenolpyruvate synthase	HMPREF0178_00772|hypothetical protein	HMPREF0179_01252|pyruvate, water dikinase	RSDT_0368|phosphoenolpyruvate synthase	Dret_0691|pyruvate phosphate dikinase PEP/pyruvate-	SAMN04488082_11848|phosphoenolpyruvate synthase	Dbac_0874|pyruvate phosphate dikinase PEP/pyruvate-	SAMN05421830_112104|pyruvate, water dikinase	Dthio_PD2752|pyruvate phosphate dikinase	SAMN05660653_03003|pyruvate, water dikinase	SAMN04488516_10740|pyruvate, water dikinase	DPF_0953|phosphoenolpyruvate synthase	Daes_1679|pyruvate phosphate dikinase PEP/pyruvate-binding	PCS_00369|phosphoenolpyruvate synthase	Desaf_3133|Pyruvate, water dikinase.,	Dde_2080|Pyruvate, water dikinase.,	SAMN06295933_0592|phosphoenolpyruvate synthase	dsat_1432|pyruvate phosphate dikinase PEP/pyruvate-binding	SAMN02745702_01375|phosphoenolpyruvate synthase	BerOc1_03682|Phosphoenolpyruvate synthase	SAMN05660337_2361|pyruvate, water dikinase	DesfrDRAFT_3940|pyruvate phosphate dikinase		DESAM_22210|Pyruvate phosphate dikinase	SAMN05192586_10693|phosphoenolpyruvate synthase	SAMN02745728_01398|phosphoenolpyruvate synthase	DMR_28090|putative pyruvate, water dikinase	B193_0809|phosphoenolpyruvate synthase/pyruvate phosphate	SAMN02745161_0748|phosphoenolpyruvate synthase	SAMN04488503_1477|phosphoenolpyruvate synthase	BN4_10420|Pyruvate phosphate dikinase	DESPIG_01342|putative pyruvate, water dikinase	DESPIGER_0649|phosphoenolpyruvate synthase, putative	Desal_2037|pyruvate phosphate dikinase	HMPREF0326_01373|hypothetical protein	HMPREF1022_00285|hypothetical protein	KL86DES1_22135|Pyruvate phosphate dikinase	KM92DES2_20494|Pyruvate phosphate dikinase	DA2_0466|PEP-utilizing enzyme, TIM barrel domain protein	DVDV_0701|putative phosphoenolpyruvate synthase	NY78_3390|putative phosphoenolpyruvate synthase	dsx2_0139|pyruvate phosphate dikinase PEP/pyruvate-binding	Dvul_1329|phosphoenolpyruvate synthase	Deval_1472|pyruvate phosphate dikinase PEP/pyruvate-binding
pyruvate carboxylase	EC 6.4.1.1	DsvG11_2344	SAMN02910291_01489|pyruvate carboxylase	Ddes_1553|Carbamoyl-phosphate synthase L chain	dsx2_0138|Carbamoyl-phosphate synthase L chain ATP-binding	SAMN05660830_00690|pyruvate carboxylase	HMPREF0178_00770|hypothetical protein	HMPREF0179_01253|pyruvate carboxylase	RSDT_0369|pyruvate carboxylase	Dret_0690|Carbamoyl-phosphate synthase L chain ATP-	SAMN04488082_11849|pyruvate carboxylase	Dbac_0873|Carbamoyl-phosphate synthase L chain ATP-	SAMN05421830_112103|pyruvate carboxylase	Dthio_PD2753|Carbamoyl-phosphate synthase L chain	SAMN05660653_03004|pyruvate carboxylase	SAMN04488516_10773|pyruvate carboxylase	DPF_0954|pyruvate carboxylase	Daes_1680|Carbamoyl-phosphate synthase L chain ATP-binding	PCS_00368|pyruvate carboxylase	Desaf_3134|Pyruvate carboxylase	Dde_2081|Pyruvate carboxylase		dsat_1431|Carbamoyl-phosphate synthase L chain ATP-binding	SAMN02745702_01374|pyruvate carboxylase	BerOc1_03681|2-oxoglutarate carboxylase small subunit		DesfrDRAFT_3939|Carbamoyl-phosphate synthase L chain	SAMN02745704_02519|pyruvate carboxylase		SAMN05192586_10692|pyruvate carboxylase	SAMN02745728_01397|pyruvate carboxylase	DMR_28100|putative pyruvate carboxylase	B193_0810|pyruvate carboxylase	SAMN02745161_0749|pyruvate carboxylase	SAMN04488503_1476|pyruvate carboxylase	BN4_10419|Carbamoyl-phosphate synthase L chain	DESPIG_01343|putative pyruvate carboxylase	DESPIGER_0650|Pyruvate carboxylase		HMPREF0326_01372|hypothetical protein	HMPREF1022_00284|hypothetical protein	KL86DES1_22132|Carbamoyl-phosphate synthase L chain	KM92DES2_20495|Carbamoyl-phosphate synthase L chain	DA2_0468|biotin-requiring enzyme family protein	DVDV_0700|Pyruvate carboxylase	NY78_3389|Pyruvate carboxylase	dsx2_0138|Carbamoyl-phosphate synthase L chain ATP-binding	Dvul_1328|Carbamoyl-phosphate synthase L chain,	Deval_1471|Carbamoyl-phosphate synthase L chain ATP-binding
Malic enzyme	EC 1.1.1.38	DsvG11_2364	SAMN02910291_01383|malate dehydrogenase	Ddes_1534|Malate dehydrogenase	dsx2_2568|malic protein NAD-binding protein	SAMN05660830_01199|malate dehydrogenase	HMPREF0178_00683|hypothetical protein	HMPREF0179_01293|malate dehydrogenase		Dret_0778|Malate dehydrogenase (oxaloacetate-	SAMN04488082_10110|malate dehydrogenase	Dbac_3061|Malate dehydrogenase (oxaloacetate-	SAMN05421830_102102|malate dehydrogenase	Dthio_PD1096|Malate dehydrogenase	SAMN05660653_00848|malate dehydrogenase	SAMN04488516_101365|malate dehydrogenase	DPF_2649|malate dehydrogenase	Daes_2995|malic protein NAD-binding protein	PCS_03079|malic enzyme	Desaf_1691|malic protein NAD-binding protein	Dde_1253|malic protein NAD-binding protein	SAMN06295933_2676|malate dehydrogenase	dsat_2560|malic protein NAD-binding protein	SAMN02745702_02038|malate dehydrogenase	BerOc1_01529|NADP-dependent malic enzyme	SAMN05660337_1853|malate dehydrogenase	DesfrDRAFT_0974|Malate dehydrogenase	SAMN02745704_00411|malate dehydrogenase	DESAM_20174|NADP-dependent malic enzyme (conversion of	SAMN05192586_11188|malate dehydrogenase	SAMN02745728_01013|malate dehydrogenase	DMR_34340|NADP-dependent malic enzyme	B193_2305|malic enzyme	SAMN02745161_1313|malate dehydrogenase	SAMN04488503_2368|malate dehydrogenase	BN4_11723|Malate dehydrogenase	DESPIG_02004|malic enzyme, NAD binding domain protein	DESPIGER_1992|NADP-dependent malic enzyme	Desal_0725|Malate dehydrogenase	HMPREF0326_02954|hypothetical protein	HMPREF1022_03148|hypothetical protein	KL86DES1_21812|putative NAD-dependent malic enzyme 4	KM92DES2_12769|putative NAD-dependent malic enzyme 4	DA2_1793|malic enzyme, NAD binding domain protein	DVDV_3609|NADP-dependent malic enzyme	NY78_3987|NADP-dependent malic enzyme	dsx2_2568|malic protein NAD-binding protein	Dvul_2520|Malate dehydrogenase	Deval_0376|malic protein NAD-binding protein
Reductive acetyl-CoA pathway (Wood-Ljungdahl)
formate dehydrogenase (cytochrome-c-553), gamma subunit		DSVG11_0566	SAMN02910291_02042|Class III cytochrome C family protein	Ddes_0558|cytochrome c class III	dsx2_3013|Cytochrome c, class III, conserved region		HMPREF0178_00789|hypothetical protein	HMPREF0179_01235|hypothetical protein			SAMN04488082_1308|Class III cytochrome C family protein	Dbac_1057|cytochrome c class III	SAMN05421830_11426|Class III cytochrome C family protein	Dthio_PD1032|cytochrome c class III				Daes_0756|Cytochrome c, class III, conserved region							BerOc1_01398|Cytochrome c3			SAMN02745704_01682|Class III cytochrome C family protein		SAMN05192586_10781|Class III cytochrome C family protein						BN4_11720|Cytochrome c3	DESPIG_00978|cytochrome c3	DESPIGER_0736|cytochrome c3	Desal_1385|cytochrome c class III	HMPREF0326_02960|hypothetical protein	HMPREF1022_03154|hypothetical protein	KL86DES1_21565|Cytochrome c class III	KM92DES2_11005|Cytochrome c class III	DA2_1961|cytochrome c3			dsx2_3013|Cytochrome c, class III, conserved region	Dvul_0504|cytochrome c, class III	Deval_2595|Cytochrome c, class III, conserved region
Formate dehydrogenase accessory protein		DSVG11_0567	SAMN02910291_02043|FdhE protein	Ddes_0557|formate dehydrogenase accessory protein	dsx2_1753|formate dehydrogenase accessory protein	SAMN05660830_02071|FdhE protein	HMPREF0178_02786|hypothetical protein	HMPREF0179_00436|hypothetical protein		Dret_0279|formate dehydrogenase accessory protein	SAMN04488082_1048|FdhE protein	Dbac_1568|formate dehydrogenase formation protein FdhE,	SAMN05421830_10765|FdhE protein	Dthio_PD1293|formate dehydrogenase accessory protein	SAMN05660653_01766|FdhE protein	SAMN04488516_102279|FdhE protein	DPF_1924|hypothetical protein	Daes_0164|formate dehydrogenase accessory protein	PCS_02914|hypothetical protein	Desaf_0418|formate dehydrogenase accessory protein	Dde_3515|formate dehydrogenase accessory protein	SAMN06295933_2716|FdhE protein	dsat_1397|formate dehydrogenase accessory protein	SAMN02745702_02449|FdhE protein	BerOc1_03574|Protein FdhE	SAMN05660337_0229|FdhE protein	DesfrDRAFT_3958|formate dehydrogenase accessory protein	SAMN02745704_01465|FdhE protein	DESAM_21860|Formate dehydrogenase accessory protein	SAMN05192586_10782|FdhE protein	SAMN02745728_00206|FdhE protein	DMR_15730|hypothetical protein	B193_1465|putative protein involved in formate	SAMN02745161_1397|FdhE protein	SAMN04488503_0931|FdhE protein	BN4_20161|putative Formate dehydrogenase formation protein	DESPIG_00977|putative formate dehydrogenase accessory protein	DESPIGER_0737|formate dehydrogenase formation protein FdhE	Desal_2657|formate dehydrogenase accessory protein	HMPREF0326_02961|hypothetical protein	HMPREF1022_03155|hypothetical protein	KL86DES1_21564|Formate dehydrogenase accessory protein	KM92DES2_11006|Formate dehydrogenase accessory protein	DA2_1407|putative FdhE protein	DVDV_2477|formate dehydrogenase formation protein FdhE	NY78_1078|formate dehydrogenase formation protein FdhE	dsx2_1753|formate dehydrogenase accessory protein	Dvul_0503|formate dehydrogenase formation protein FdhE,	Deval_2596|formate dehydrogenase accessory protein
formate dehydrogenase (cytochrome-c-553), beta subunit		DSVG11_0568	SAMN02910291_02044|formate dehydrogenase iron-sulfur subunit	Ddes_0556|formate dehydrogenase, beta subunit, putative	dsx2_1754|4Fe-4S ferredoxin, iron-sulpur binding	SAMN05660830_02070|formate dehydrogenase iron-sulfur subunit	HMPREF0178_03571|hypothetical protein	HMPREF0179_03643|formate dehydrogenase, beta subunit		Dret_0227|formate dehydrogenase, beta subunit, putative	SAMN04488082_1049|formate dehydrogenase iron-sulfur subunit	Dbac_1569|formate dehydrogenase beta subunit	SAMN05421830_10777|formate dehydrogenase iron-sulfur subunit	Dthio_PD1711|formate dehydrogenase, beta subunit, putative	SAMN05660653_02767|formate dehydrogenase iron-sulfur subunit	SAMN04488516_102310|formate dehydrogenase iron-sulfur subunit	DPF_2372|formate dehydrogenase subunit beta	Daes_0160|formate dehydrogenase beta subunit, FdhB2	PCS_02915|formate dehydrogenase beta subunit	Desaf_0419|Fe-S-cluster-containing hydrogenase component	Dde_3514|Formate dehydrogenase beta subunit	SAMN06295933_2715|formate dehydrogenase iron-sulfur subunit	dsat_1403|4Fe-4S ferredoxin, iron-sulpur binding	SAMN02745702_02440|formate dehydrogenase iron-sulfur subunit	BerOc1_00154|Formate dehydrogenase subunit beta	SAMN05660337_0230|formate dehydrogenase iron-sulfur subunit	DesfrDRAFT_3959|putative formate dehydrogenase, beta subunit	SAMN02745704_01464|formate dehydrogenase iron-sulfur subunit	DESAM_21859|Formate dehydrogenase subunit beta	SAMN05192586_10783|formate dehydrogenase iron-sulfur subunit	SAMN02745728_00301|formate dehydrogenase iron-sulfur subunit	DMR_15740|putative formate dehydrogenase, beta subunit	B193_1466|Fe-S-cluster-containing hydrogenase subunit	SAMN02745161_1396|formate dehydrogenase iron-sulfur subunit	SAMN04488503_0921|formate dehydrogenase iron-sulfur subunit	BN4_11196|Formate dehydrogenase subunit beta	DESPIG_00976|hypothetical protein	DESPIGER_0738|formate dehydrogenase, beta subunit, putative	Desal_2658|FdhB2	HMPREF0326_02962|hypothetical protein	HMPREF1022_03156|hypothetical protein	KL86DES1_21563|Formate dehydrogenase subunit beta	KM92DES2_11007|Formate dehydrogenase subunit beta	DA2_2955|formate dehydrogenase subunit beta	DVDV_2476|putative formate dehydrogenase, beta subunit	NY78_1079|putative formate dehydrogenase, beta subunit	dsx2_1754|4Fe-4S ferredoxin, iron-sulpur binding	Dvul_0502|formate dehydrogenase, beta subunit, putative	Deval_2597|formate dehydrogenase, beta subunit, putative
formate dehydrogenase (cytochrome-c-553), alpha subunit		DSVG11_0569	SAMN02910291_02045|formate dehydrogenase major subunit	Ddes_0555|formate dehydrogenase, alpha subunit	dsx2_1755|formate dehydrogenase, alpha subunit	SAMN05660830_02069|formate dehydrogenase major subunit	HMPREF0178_02783|hypothetical protein	HMPREF0179_03642|formate dehydrogenase, alpha subunit		Dret_0226|formate dehydrogenase, alpha subunit	SAMN04488082_10410|formate dehydrogenase alpha subunit	Dbac_1570|formate dehydrogenase, alpha subunit	SAMN05421830_10776|formate dehydrogenase major subunit	Dthio_PD1710|formate dehydrogenase, alpha subunit	SAMN05660653_02766|formate dehydrogenase major subunit	SAMN04488516_102309|formate dehydrogenase major subunit	DPF_2373|formate dehydrogenase subunit alpha	Daes_0161|formate dehydrogenase, alpha subunit	PCS_02916|formate dehydrogenase alpha subunit	Desaf_0420|formate dehydrogenase, alpha subunit	Dde_3513|formate dehydrogenase, alpha subunit	SAMN06295933_2714|formate dehydrogenase alpha subunit	dsat_1402|formate dehydrogenase, alpha subunit	SAMN02745702_02441|formate dehydrogenase major subunit	BerOc1_00153|Formate dehydrogenase subunit alpha precursor	SAMN05660337_0231|formate dehydrogenase major subunit	DesfrDRAFT_3960|formate dehydrogenase, alpha subunit	SAMN02745704_01463|formate dehydrogenase major subunit	DESAM_21858|Formate dehydrogenase subunit alpha	SAMN05192586_10784|formate dehydrogenase alpha subunit	SAMN02745728_00300|formate dehydrogenase alpha subunit	DMR_15750|formate dehydrogenase alpha subunit	B193_1467|formate dehydrogenase, alpha subunit	SAMN02745161_1395|formate dehydrogenase major subunit	SAMN04488503_0922|formate dehydrogenase alpha subunit	BN4_11195|Formate dehydrogenase subunit alpha	DESPIG_00975|formate dehydrogenase, alpha subunit	DESPIGER_0739|Formate dehydrogenase O alpha subunit @	Desal_2659|formate dehydrogenase, alpha subunit	HMPREF0326_02963|formate dehydrogenase, alpha subunit	HMPREF1022_03157|formate dehydrogenase, alpha subunit	KL86DES1_21562|Formate dehydrogenase subunit alpha	KM92DES2_11008|Formate dehydrogenase subunit alpha	DA2_0340|formate dehydrogenase, alpha subunit	DVDV_2473|Formate dehydrogenase O alpha subunit		dsx2_1755|formate dehydrogenase, alpha subunit	Dvul_0501|formate dehydrogenase alpha subunit	Deval_2598|formate dehydrogenase, alpha subunit
Formate tetrahydrofolate ligase	EC 6.3.4.3	DsvG11_3068	SAMN02910291_02330|Formate-tetrahydrofolate ligase	Ddes_1296|Formate--tetrahydrofolate ligase		SAMN05660830_00248|Formate-tetrahydrofolate ligase	HMPREF0178_01025|formate-tetrahydrofolate ligase	HMPREF0179_03013|formate-tetrahydrofolate ligase			SAMN04488082_101133|Formate-tetrahydrofolate ligase	Dbac_3185|Formate--tetrahydrofolate ligase	SAMN05421830_102223|formate--tetrahydrofolate ligase	Dthio_PD3246|Formate--tetrahydrofolate ligase			DPF_0131|formate--tetrahydrofolate ligase													SAMN05192586_104102|Formate-tetrahydrofolate ligase				SAMN02745161_0247|Formate-tetrahydrofolate ligase			DESPIG_00330|formate--tetrahydrofolate ligase	DESPIGER_0966|Formate--tetrahydrofolate ligase		HMPREF0326_01775|formate-tetrahydrofolate ligase	HMPREF1022_00075|formate-tetrahydrofolate ligase	KL86DES1_10331|Formate--tetrahydrofolate ligase	KM92DES2_20303|Formate--tetrahydrofolate ligase
Methenyltetrahydrofolate cyclohydrolase	EC 3.5.4.9	DsvG11_1518	SAMN02910291_00560|methylenetetrahydrofolate dehydrogenase (NADP+)	Ddes_2215|Methenyltetrahydrofolate cyclohydrolase	dsx2_1998|Bifunctional protein	SAMN05660830_00249|methylenetetrahydrofolate dehydrogenase (NADP+)	HMPREF0178_01023|folD protein	HMPREF0179_03015|FolD protein	RSDT_0948|bifunctional methylenetetrahydrofolate	Dret_0218|Methylenetetrahydrofolate dehydrogenase	SAMN04488082_101171|methylenetetrahydrofolate dehydrogenase (NADP+)	Dbac_3223|Methenyltetrahydrofolate cyclohydrolase	SAMN05421830_102261|methylenetetrahydrofolate dehydrogenase (NADP+)	Dthio_PD3227|Methylenetetrahydrofolate dehydrogenase	SAMN05660653_01873|methenyltetrahydrofolate cyclohydrolase	SAMN04488516_10913|methenyltetrahydrofolate cyclohydrolase	DPF_0649|methenyltetrahydrofolate cyclohydrolase	Daes_0511|Methenyltetrahydrofolate cyclohydrolase	PCS_02956|5,10-methylenetetrahydrofolate dehydrogenase	Desaf_0472|Bifunctional protein folD	Dde_0296|Methylenetetrahydrofolate dehydrogenase	SAMN06295933_3175|methenyltetrahydrofolate cyclohydrolase	dsat_1739|Bifunctional protein	SAMN02745702_00342|methylenetetrahydrofolate dehydrogenase (NADP+)	BerOc1_02023|Bifunctional protein FolD protein	SAMN05660337_0896|methylenetetrahydrofolate dehydrogenase (NADP+)	DesfrDRAFT_3626|Methylenetetrahydrofolate dehydrogenase	SAMN02745704_02811|methylenetetrahydrofolate dehydrogenase (NADP+)	DESAM_21092|methylenetetrahydrofolate dehydrogenase;	SAMN05192586_11419|methylenetetrahydrofolate dehydrogenase (NADP+)	SAMN02745728_01902|methenyltetrahydrofolate cyclohydrolase	DMR_11650|methylenetetrahydrofolate	B193_3192|5,10-methylene-tetrahydrofolate	SAMN02745161_0248|methylenetetrahydrofolate dehydrogenase (NADP+)	SAMN04488503_1388|methenyltetrahydrofolate cyclohydrolase	BN4_11818|Bifunctional protein folD [Includes:	DESPIG_02107|tetrahydrofolate dehydrogenase/cyclohydrolase,	DESPIGER_2086|Methylenetetrahydrofolate dehydrogenase (NADP+)	Desal_3423|Methylenetetrahydrofolate dehydrogenase	HMPREF0326_00435|FolD protein	HMPREF1022_02150|folD protein	KL86DES1_20551|bifunctional 5,10-methylene-tetrahydrofolate	KM92DES2_11693|bifunctional 5,10-methylene-tetrahydrofolate	DA2_2080|tetrahydrofolate dehydrogenase/cyclohydrolase,	DVDV_3944|Methylenetetrahydrofolate dehydrogenase (NADP+)	NY78_1221|Methylenetetrahydrofolate dehydrogenase (NADP+)	dsx2_1998|Bifunctional protein	Dvul_2658|methenyltetrahydrofolate cyclohydrolase /	Deval_0293|Methylenetetrahydrofolate dehydrogenase
Methylenetetrahydrofolate dehydrogenase	EC 1.5.1.15	DsvG11_1518	SAMN02910291_00560|methylenetetrahydrofolate dehydrogenase (NADP+)	Ddes_2215|Methenyltetrahydrofolate cyclohydrolase	dsx2_1998|Bifunctional protein	SAMN05660830_00249|methylenetetrahydrofolate dehydrogenase (NADP+)	HMPREF0178_01023|folD protein	HMPREF0179_03015|FolD protein	RSDT_0948|bifunctional methylenetetrahydrofolate	Dret_0218|Methylenetetrahydrofolate dehydrogenase	SAMN04488082_101171|methylenetetrahydrofolate dehydrogenase (NADP+)	Dbac_3223|Methenyltetrahydrofolate cyclohydrolase	SAMN05421830_102261|methylenetetrahydrofolate dehydrogenase (NADP+)	Dthio_PD3227|Methylenetetrahydrofolate dehydrogenase	SAMN05660653_01873|methenyltetrahydrofolate cyclohydrolase	SAMN04488516_10913|methenyltetrahydrofolate cyclohydrolase	DPF_0649|methenyltetrahydrofolate cyclohydrolase	Daes_0511|Methenyltetrahydrofolate cyclohydrolase	PCS_02956|5,10-methylenetetrahydrofolate dehydrogenase	Desaf_0472|Bifunctional protein folD	Dde_0296|Methylenetetrahydrofolate dehydrogenase	SAMN06295933_3175|methenyltetrahydrofolate cyclohydrolase	dsat_1739|Bifunctional protein	SAMN02745702_00342|methylenetetrahydrofolate dehydrogenase (NADP+)	BerOc1_02023|Bifunctional protein FolD protein	SAMN05660337_0896|methylenetetrahydrofolate dehydrogenase (NADP+)	DesfrDRAFT_3626|Methylenetetrahydrofolate dehydrogenase	SAMN02745704_02811|methylenetetrahydrofolate dehydrogenase (NADP+)	DESAM_21092|methylenetetrahydrofolate dehydrogenase;	SAMN05192586_11419|methylenetetrahydrofolate dehydrogenase (NADP+)	SAMN02745728_01902|methenyltetrahydrofolate cyclohydrolase	DMR_11650|methylenetetrahydrofolate	B193_3192|5,10-methylene-tetrahydrofolate	SAMN02745161_0248|methylenetetrahydrofolate dehydrogenase (NADP+)	SAMN04488503_1388|methenyltetrahydrofolate cyclohydrolase	BN4_11818|Bifunctional protein folD [Includes:	DESPIG_02107|tetrahydrofolate dehydrogenase/cyclohydrolase,	DESPIGER_2086|Methylenetetrahydrofolate dehydrogenase (NADP+)	Desal_3423|Methylenetetrahydrofolate dehydrogenase	HMPREF0326_00435|FolD protein	HMPREF1022_02150|folD protein	KL86DES1_20551|bifunctional 5,10-methylene-tetrahydrofolate	KM92DES2_11693|bifunctional 5,10-methylene-tetrahydrofolate	DA2_2080|tetrahydrofolate dehydrogenase/cyclohydrolase,	DVDV_3944|Methylenetetrahydrofolate dehydrogenase (NADP+)	NY78_1221|Methylenetetrahydrofolate dehydrogenase (NADP+)	dsx2_1998|Bifunctional protein	Dvul_2658|methenyltetrahydrofolate cyclohydrolase /	Deval_0293|Methylenetetrahydrofolate dehydrogenase
Methylenetetrahydrofolate reductase	EC 1.5.1.20	DsvG11_1728	SAMN02910291_00068|methylenetetrahydrofolate reductase (NADPH)	Ddes_2008|Methylenetetrahydrofolate reductase (NAD(P)H)	dsx2_2592|5,10-methylenetetrahydrofolate reductase	SAMN05660830_00008|5,10-methylenetetrahydrofolate reductase	HMPREF0178_02211|5,10-methylenetetrahydrofolate reductase	HMPREF0179_00737|5,10-methylenetetrahydrofolate reductase	RSDT_0064|5,10-methylenetetrahydrofolate reductase	Dret_1105|5,10-methylenetetrahydrofolate reductase	SAMN04488082_104166|5,10-methylenetetrahydrofolate reductase	Dbac_1758|5,10-methylenetetrahydrofolate reductase	SAMN05421830_104111|5,10-methylenetetrahydrofolate reductase		SAMN05660653_02273|5,10-methylenetetrahydrofolate reductase	SAMN04488516_11329|5,10-methylenetetrahydrofolate reductase	DPF_0032|5,10-methylenetetrahydrofolate reductase	Daes_1312|Methylenetetrahydrofolate reductase (NAD(P)H)	PCS_01315|5,10-methylenetetrahydrofolate reductase	Desaf_0030|5,10-methylenetetrahydrofolate reductase	Dde_2525|5,10-methylenetetrahydrofolate reductase	SAMN06295933_3514|5,10-methylenetetrahydrofolate reductase	dsat_2737|5,10-methylenetetrahydrofolate reductase	SAMN02745702_00642|5,10-methylenetetrahydrofolate reductase	BerOc1_00747|5,10-methylenetetrahydrofolate reductase	SAMN05660337_1017|5,10-methylenetetrahydrofolate reductase	DesfrDRAFT_3717|5,10-methylenetetrahydrofolate reductase	SAMN02745704_00868|5,10-methylenetetrahydrofolate reductase	DESAM_21937|5,10-methylenetetrahydrofolate reductase	SAMN05192586_11423|5,10-methylenetetrahydrofolate reductase	SAMN02745728_00974|5,10-methylenetetrahydrofolate reductase	DMR_16040|5,10-methylenetetrahydrofolate reductase	B193_3773|5,10-methylenetetrahydrofolate reductase	SAMN02745161_0015|5,10-methylenetetrahydrofolate reductase	SAMN04488503_2633|5,10-methylenetetrahydrofolate reductase	BN4_10121|Methylenetetrahydrofolate reductase	DESPIG_02490|methylenetetrahydrofolate reductase (NAD(P)H)	DESPIGER_2367|5,10-methylenetetrahydrofolate reductase	Desal_2300|Methylenetetrahydrofolate reductase (NAD(P)H)	HMPREF0326_00291|hypothetical protein	HMPREF1022_01777|hypothetical protein	KL86DES1_20310|5,10-methylenetetrahydrofolate reductase	KM92DES2_11203|5,10-methylenetetrahydrofolate reductase	DA2_3572|5,10-methylenetetrahydrofolate reductase	DVDV_4215|5,10-methylenetetrahydrofolate reductase	NY78_1157|5,10-methylenetetrahydrofolate reductase	dsx2_2592|5,10-methylenetetrahydrofolate reductase	Dvul_1992|5,10-methylenetetrahydrofolate reductase	Deval_0922|5,10-methylenetetrahydrofolate reductase
Methyltetrahydrofolate:corrinoid methyltransferase	EC 2.1.1.258	-
Carbon monoxide dehydrogenase	EC 1.2.7.4	DsvG11_0759	SAMN02910291_02493|Ni-dependent carbon monoxide dehydrogenase	Ddes_0382|carbon-monoxide dehydrogenase, catalytic	dsx2_2534|carbon-monoxide dehydrogenase, catalytic	SAMN05660830_02456|Ni-dependent carbon monoxide dehydrogenase				Dret_1234|carbon-monoxide dehydrogenase, catalytic	SAMN04488082_10864|Ni-dependent carbon monoxide dehydrogenase	Dbac_0934|carbon-monoxide dehydrogenase, catalytic	SAMN05421830_107109|Ni-dependent carbon monoxide dehydrogenase	Dthio_PD1383|carbon-monoxide dehydrogenase, catalytic			DPF_0062|carbon monoxide dehydrogenase	Daes_0529|carbon-monoxide dehydrogenase, catalytic	PCS_00643|Ni-dependent carbon monoxide dehydrogenase	Desaf_2842|carbon-monoxide dehydrogenase, catalytic	Dde_3028|carbon-monoxide dehydrogenase, catalytic	SAMN06295933_0336|Ni-dependent carbon monoxide dehydrogenase		SAMN02745702_01509|Ni-dependent carbon monoxide dehydrogenase	BerOc1_02120|Carbon monoxide dehydrogenase 2	SAMN05660337_2126|Ni-dependent carbon monoxide dehydrogenase	DesfrDRAFT_3231|putative carbon monoxide dehydrogenase					DMR_25780|putative carbon monoxide dehydrogenase	B193_1652|carbon-monoxide dehydrogenase, catalytic	SAMN02745161_2866|Ni-dependent carbon monoxide dehydrogenase		BN4_11760|Carbon monoxide dehydrogenase 1			Desal_2508|carbon-monoxide dehydrogenase, catalytic				KM92DES2_20065|Carbon monoxide dehydrogenase 1	DA2_2606|carbon-monoxide dehydrogenase, catalytic	DVDV_1125|Carbon monoxide dehydrogenase CooS subunit	NY78_2170|Carbon monoxide dehydrogenase CooS subunit	dsx2_2534|carbon-monoxide dehydrogenase, catalytic	Dvul_1133|carbon-monoxide dehydrogenase, catalytic	Deval_1949|carbon-monoxide dehydrogenase, catalytic
Carbon monoxide dehydrogenase maturation protein	-	DsvG11_0760	SAMN02910291_02494|CO dehydrogenase maturation factor	Ddes_0381|Cobyrinic acid ac-diamide synthase	dsx2_2535|Cobyrinic acid ac-diamide synthase	SAMN05660830_02457|CO dehydrogenase maturation factor				Dret_1235|Cobyrinic acid ac-diamide synthase	SAMN04488082_10865|CO dehydrogenase maturation factor	Dbac_0933|Cobyrinic acid ac-diamide synthase	SAMN05421830_107110|CO dehydrogenase maturation factor	Dthio_PD3224|Cobyrinic acid ac-diamide synthase			DPF_0061|carbon monoxide dehydrogenase	Daes_0528|cobyrinic acid ac-diamide synthase	PCS_00644|CO dehydrogenase maturation factor	Desaf_2841|cobyrinic acid ac-diamide synthase	Dde_3029|cobyrinic acid ac-diamide synthase	SAMN06295933_0337|CO dehydrogenase maturation factor		SAMN02745702_01510|CO dehydrogenase maturation factor	BerOc1_02121|CobQ/CobB/MinD/ParA nucleotide binding domain	SAMN05660337_2127|CO dehydrogenase maturation factor		SAMN02745704_01480|arsenite-transporting ATPase				DMR_25790|putative carbon monoxide dehydrogenase accessory	B193_1653|CO dehydrogenase maturation factor	SAMN02745161_2867|CO dehydrogenase maturation factor		BN4_11761|Cobyrinic acid ac-diamide synthase			Desal_2507|Cobyrinic acid ac-diamide synthase				KM92DES2_20066|Cobyrinic acid ac-diamide synthase	DA2_2605|CO dehydrogenase/acetyl-CoA synthase complex,	DVDV_1122|CO dehydrogenase accessory protein CooC (nickel	NY78_2173|CO dehydrogenase accessory protein CooC (nickel	dsx2_2535|Cobyrinic acid ac-diamide synthase	Dvul_1132|Cobyrinic acid a,c-diamide synthase	Deval_1950|carbon monoxide dehydrogenase accessory protein
Hydrogenase assembly chaperone	-	DsvG11_0758	SAMN02910291_02492|cAMP-binding domain of CRP or a regulatory	Ddes_0383|putative transcriptional regulator, Crp/Fnr	dsx2_2533|transcriptional regulator, Crp/Fnr family	SAMN05660830_02455|cAMP-binding domain of CRP or a regulatory				Dret_1233|transcriptional regulator, Crp/Fnr family	SAMN04488082_10866|cAMP-binding domain of CRP or a regulatory	Dbac_0932|transcriptional regulator, Crp/Fnr family	SAMN05421830_107111|cAMP-binding domain of CRP or a regulatory					Daes_0530|cyclic nucleotide-binding protein	PCS_00642|transcriptional regulator, Crp/Fnr family	Desaf_2843|transcriptional regulator, Crp/Fnr family	Dde_3027|transcriptional regulator, Crp/Fnr family	SAMN06295933_0335|transcriptional regulator, Crp/Fnr family		SAMN02745702_01508|cAMP-binding domain of CRP or a regulatory	BerOc1_02118|cAMP receptor protein	SAMN05660337_2125|cAMP-binding domain of CRP or a regulatory	DesfrDRAFT_3232|transcriptional regulator, Crp/Fnr family					DMR_25770|putative carbon monoxide dehydrogenase CooA	B193_1651|cAMP-binding protein	SAMN02745161_2865|cAMP-binding domain of CRP or a regulatory		BN4_11759|Transcriptional regulator, Crp/Fnr family			Desal_2509|transcriptional regulator, Crp/Fnr family				KM92DES2_20064|putative transcriptional regulator, Crp/Fnr	DA2_2607|carbon monoxide oxidation system transcription	DVDV_1061|Carbon monoxide-responsive transcriptional	NY78_0278|Carbon monoxide-responsive transcriptional	dsx2_2533|transcriptional regulator, Crp/Fnr family	Dvul_1134|transcriptional regulator, Crp/Fnr family	Deval_1948|transcriptional regulator, Crp/Fnr family
Pyruvate synthase	EC 1.2.7.1	DsvG11_0940	SAMN02910291_00724|pyruvate-ferredoxin/flavodoxin oxidoreductase	Ddes_0298|pyruvate flavodoxin/ferredoxin oxidoreductase	dsx2_0459|pyruvate ferredoxin/flavodoxin oxidoreductase	SAMN05660830_02137|pyruvate-ferredoxin/flavodoxin oxidoreductase	HMPREF0178_00329|pyruvate:ferredoxin oxidoreductase	HMPREF0179_01626|pyruvate:ferredoxin (flavodoxin) oxidoreductase	RSDT_1013|pyruvate flavodoxin oxidoreductase	Dret_1036|pyruvate ferredoxin/flavodoxin oxidoreductase	SAMN04488082_11317|pyruvate-ferredoxin/flavodoxin oxidoreductase	Dbac_1044|pyruvate ferredoxin/flavodoxin oxidoreductase	SAMN05421830_11439|pyruvate-ferredoxin/flavodoxin oxidoreductase	Dthio_PD0682|pyruvate flavodoxin/ferredoxin oxidoreductase	SAMN05660653_02887|pyruvate-ferredoxin/flavodoxin oxidoreductase	SAMN04488516_10839|pyruvate ferredoxin oxidoreductase alpha	DPF_0334|pyruvate-ferredoxin oxidoreductase	Daes_1068|pyruvate ferredoxin/flavodoxin oxidoreductase	PCS_02405|pyruvate:ferredoxin (flavodoxin) oxidoreductase,	Desaf_2186|pyruvate ferredoxin/flavodoxin oxidoreductase	Dde_3237|pyruvate ferredoxin/flavodoxin oxidoreductase	SAMN06295933_0214|pyruvate-ferredoxin/flavodoxin oxidoreductase	dsat_2101|pyruvate ferredoxin/flavodoxin oxidoreductase	SAMN02745702_00330|pyruvate-ferredoxin/flavodoxin oxidoreductase	BerOc1_00534|Pyruvate-flavodoxin oxidoreductase	SAMN05660337_2046|pyruvate-ferredoxin/flavodoxin oxidoreductase	DesfrDRAFT_0121|pyruvate ferredoxin/flavodoxin oxidoreductase	SAMN02745704_01834|pyruvate-ferredoxin/flavodoxin oxidoreductase	DESAM_22670|Pyruvate-flavodoxin oxidoreductase	SAMN05192586_11185|pyruvate-ferredoxin/flavodoxin oxidoreductase	SAMN02745728_00104|pyruvate-ferredoxin/flavodoxin oxidoreductase	DMR_20070|pyruvate-flavodoxin oxidoreductase	B193_1718|pyruvate:ferredoxin (flavodoxin) oxidoreductase,	SAMN02745161_1688|pyruvate-ferredoxin/flavodoxin oxidoreductase	SAMN04488503_1243|pyruvate-ferredoxin/flavodoxin oxidoreductase	BN4_20322|Pyruvate-flavodoxin oxidoreductase	DESPIG_02167|pyruvate synthase	DESPIGER_2114|Pyruvate-flavodoxin oxidoreductase	Desal_0729|pyruvate ferredoxin/flavodoxin oxidoreductase	HMPREF0326_00360|pyruvate:ferredoxin (flavodoxin) oxidoreductase	HMPREF1022_02075|pyruvate:ferredoxin oxidoreductase	KL86DES1_21175|Pyruvate-flavodoxin oxidoreductase		DA2_2135|pyruvate:ferredoxin (flavodoxin) oxidoreductase	DVDV_0032|Pyruvate-flavodoxin oxidoreductase	NY78_3599|Pyruvate-flavodoxin oxidoreductase	dsx2_0459|pyruvate ferredoxin/flavodoxin oxidoreductase	Dvul_0348|pyruvate flavodoxin/ferredoxin oxidoreductase	Deval_2796|pyruvate ferredoxin/flavodoxin oxidoreductase
CODH/ acetyl-CoA synthase	EC 2.3.1.169	-
Archaeal part
Formylmethanofuran dehydrogenase	EC 1.2.7.12	-
Formylmethanofuran-tetrahydromethanopterin N-formyltransferase	EC 2.3.1.101	-
Methenyltetrahydromethanopterin myclohydrolase	EC 3.5.4.17	-
Methylenetetrahydromethanopterin dehydrogenase	EC 1.5.98.1	-
5,10-methylenetetrahydromethanopterin reductase	EC 1.5.98.2	-
Acetyl-CoA decarbonylase / synthase	EC 2.3.1.-	-
Calvin Cycle
Ribulose 1,5-biphosphate carboxylase	EC 4.1.1.39	-
Phosphoglycerate kinase	EC 2.7.2.3	DsvG11_0656	SAMN02910291_00941|phosphoglycerate kinase	Ddes_0479|Phosphoglycerate kinase	dsx2_0231|Phosphoglycerate kinase	SAMN05660830_01262|phosphoglycerate kinase	HMPREF0178_00763|phosphoglycerate kinase	HMPREF0179_01257|phosphoglycerate kinase	RSDT_0765|phosphoglycerate kinase	Dret_1551|Phosphoglycerate kinase	SAMN04488082_11843|phosphoglycerate kinase	Dbac_0879|Phosphoglycerate kinase	SAMN05421830_112111|phosphoglycerate kinase	Dthio_PD2020|Phosphoglycerate kinase	SAMN05660653_01624|phosphoglycerate kinase	SAMN04488516_101109|phosphoglycerate kinase	DPF_2551|phosphoglycerate kinase	Daes_2553|Phosphoglycerate kinase	PCS_00417|phosphoglycerate kinase	Desaf_3085|Phosphoglycerate kinase	Dde_2630|Phosphoglycerate kinase	SAMN06295933_0629|phosphoglycerate kinase	dsat_1560|Phosphoglycerate kinase	SAMN02745702_01497|phosphoglycerate kinase	BerOc1_03718|Bifunctional PGK/TIM	SAMN05660337_2400|phosphoglycerate kinase	DesfrDRAFT_1361|Phosphoglycerate kinase	SAMN02745704_01220|phosphoglycerate kinase	DESAM_22957|phosphoglycerate kinase	SAMN05192586_10915|phosphoglycerate kinase	SAMN02745728_01372|phosphoglycerate kinase	DMR_18310|phosphoglycerate kinase	B193_0288|3-phosphoglycerate kinase	SAMN02745161_1370|phosphoglycerate kinase	SAMN04488503_1448|phosphoglycerate kinase	BN4_10447|Phosphoglycerate kinase	DESPIG_02464|phosphoglycerate kinase	DESPIGER_2342|Phosphoglycerate kinase	Desal_1935|Phosphoglycerate kinase	HMPREF0326_00108|phosphoglycerate kinase	HMPREF1022_01884|phosphoglycerate kinase	KL86DES1_21453|phosphoglycerate kinase	KM92DES2_11095|phosphoglycerate kinase	DA2_1097|phosphoglycerate kinase	DVDV_0863|Phosphoglycerate kinase	NY78_4105|Phosphoglycerate kinase	dsx2_0231|Phosphoglycerate kinase	Dvul_0716|phosphoglycerate kinase	Deval_2333|Phosphoglycerate kinase
Glyceraldehyde-3-phosphate dehydrogenase	EC 1.2.1.12	DsvG11_1466	SAMN02910291_01618|glyceraldehyde 3-phosphate dehydrogenase	Ddes_0132|glyceraldehyde-3-phosphate dehydrogenase, type	dsx2_2054|glyceraldehyde-3-phosphate dehydrogenase, type	SAMN05660830_00163|glyceraldehyde-3-phosphate dehydrogenase (NAD+)	HMPREF0178_01967|glyceraldehyde-3-phosphate dehydrogenase, type	HMPREF0179_02514|glyceraldehyde-3-phosphate dehydrogenase, type		Dret_1397|glyceraldehyde-3-phosphate dehydrogenase, type	SAMN04488082_10795|glyceraldehyde-3-phosphate dehydrogenase (NAD+)	Dbac_0093|glyceraldehyde-3-phosphate dehydrogenase, type	SAMN05421830_101675|glyceraldehyde 3-phosphate dehydrogenase	Dthio_PD1123|glyceraldehyde-3-phosphate dehydrogenase, type	SAMN05660653_01191|glyceraldehyde-3-phosphate dehydrogenase (NAD+)	SAMN04488516_101204|glyceraldehyde-3-phosphate dehydrogenase (NAD+)	DPF_0667|glyceraldehyde-3-phosphate dehydrogenase	Daes_2549|glyceraldehyde-3-phosphate dehydrogenase, type	PCS_03489|glyceraldehyde-3-phosphate dehydrogenase (NAD+)	Desaf_2392|glyceraldehyde-3-phosphate dehydrogenase, type	Dde_2342|glyceraldehyde-3-phosphate dehydrogenase, type	SAMN06295933_0715|glyceraldehyde 3-phosphate dehydrogenase	dsat_2464|glyceraldehyde-3-phosphate dehydrogenase, type	SAMN02745702_00182|glyceraldehyde-3-phosphate dehydrogenase (NAD+)	BerOc1_03603|Glyceraldehyde-3-phosphate dehydrogenase	SAMN05660337_2484|glyceraldehyde 3-phosphate dehydrogenase	DesfrDRAFT_3380|glyceraldehyde-3-phosphate dehydrogenase, type	SAMN02745704_01384|glyceraldehyde 3-phosphate dehydrogenase	DESAM_22360|glyceraldehyde-3-phosphate dehydrogenase	SAMN05192586_1208|glyceraldehyde-3-phosphate dehydrogenase (NAD+)	SAMN02745728_01347|glyceraldehyde-3-phosphate dehydrogenase (NAD+)	DMR_19210|glyceraldehyde-3-phosphate dehydrogenase	B193_1249|glyceraldehyde-3-phosphate dehydrogenase, type	SAMN02745161_0164|glyceraldehyde-3-phosphate dehydrogenase (NAD+)	SAMN04488503_1445|glyceraldehyde 3-phosphate dehydrogenase	BN4_10486|Glyceraldehyde-3-phosphate dehydrogenase	DESPIG_01785|glyceraldehyde-3-phosphate dehydrogenase, type	DESPIGER_1840|NAD-dependent glyceraldehyde-3-phosphate	Desal_1910|glyceraldehyde-3-phosphate dehydrogenase, type	HMPREF0326_00570|glyceraldehyde-3-phosphate dehydrogenase, type	HMPREF1022_02325|glyceraldehyde-3-phosphate dehydrogenase, type	KL86DES1_20736|Glyceraldehyde-3-phosphate dehydrogenase	KM92DES2_11842|Glyceraldehyde-3-phosphate dehydrogenase	DA2_3840|glyceraldehyde-3-phosphate dehydrogenase, type	DVDV_2446|NAD-dependent glyceraldehyde-3-phosphate	NY78_3072|NAD-dependent glyceraldehyde-3-phosphate	dsx2_2054|glyceraldehyde-3-phosphate dehydrogenase, type	Dvul_1088|glyceraldehyde-3-phosphate dehydrogenase	Deval_1993|glyceraldehyde-3-phosphate dehydrogenase, type
Triose-phosphate isomerase	EC 5.3.1.1	DsvG11_2943	SAMN02910291_01286|triosephosphate isomerase	Ddes_1176|Triose-phosphate isomerase	dsx2_0230|Triosephosphate isomerase, bacterial/eukaryotic	SAMN05660830_00601|triosephosphate isomerase	HMPREF0178_03767|triosephosphate isomerase	HMPREF0179_03060|triose-phosphate isomerase	RSDT_0270|triose-phosphate isomerase	Dret_1549|triosephosphate isomerase	SAMN04488082_11842|triosephosphate isomerase	Dbac_0880|triosephosphate isomerase	SAMN05421830_112112|triosephosphate isomerase (TIM)	Dthio_PD2021|triosephosphate isomerase	SAMN05660653_01625|triosephosphate isomerase	SAMN04488516_101110|triosephosphate isomerase	DPF_2552|triosephosphate isomerase	Daes_1557|triosephosphate isomerase	PCS_00418|triosephosphate isomerase	Desaf_3084|triosephosphate isomerase	Dde_1989|triosephosphate isomerase	SAMN06295933_0630|triosephosphate isomerase	dsat_1559|Triosephosphate isomerase, bacterial/eukaryotic	SAMN02745702_01496|triosephosphate isomerase	BerOc1_03719|Bifunctional PGK/TIM	SAMN05660337_2401|triosephosphate isomerase	DesfrDRAFT_1362|triosephosphate isomerase	SAMN02745704_01221|triosephosphate isomerase	DESAM_22316|triose phosphate isomerase	SAMN05192586_104140|triosephosphate isomerase	SAMN02745728_00425|triosephosphate isomerase	DMR_18320|triosephosphate isomerase	B193_0287|triosephosphate isomerase	SAMN02745161_0655|triosephosphate isomerase	SAMN04488503_0204|triosephosphate isomerase	BN4_10448|Triosephosphate isomerase	DESPIG_00561|triose-phosphate isomerase	DESPIGER_0243|Triosephosphate isomerase	Desal_1936|triosephosphate isomerase	HMPREF0326_01392|triose-phosphate isomerase	HMPREF1022_00306|triosephosphate isomerase	KL86DES1_10255|Triosephosphate isomerase	KM92DES2_20359|Triosephosphate isomerase	DA2_0383|triose-phosphate isomerase	DVDV_0862|Triosephosphate isomerase	NY78_4104|Triosephosphate isomerase	dsx2_0230|Triosephosphate isomerase, bacterial/eukaryotic	Dvul_1410|triosephosphate isomerase	Deval_1615|triosephosphate isomerase
Fructose-bisphosphate aldolase	EC 4.2.1.13	DsvG11_1465	SAMN02910291_01619|fructose-bisphosphate aldolase, class II	Ddes_0131|fructose-1,6-bisphosphate aldolase, class II	dsx2_2053|fructose-1,6-bisphosphate aldolase, class II	SAMN05660830_00164|fructose-bisphosphate aldolase	HMPREF0178_01966|fructose-1,6-bisphosphate aldolase, class II	HMPREF0179_02513|fructose-1,6-bisphosphate aldolase, class II	RSDT_1014|fructose-1,6-bisphosphate aldolase	Dret_1398|fructose-1,6-bisphosphate aldolase, class II	SAMN04488082_10796|fructose-bisphosphate aldolase	Dbac_0092|fructose-1,6-bisphosphate aldolase, class II	SAMN05421830_101676|fructose-bisphosphate aldolase, class II	Dthio_PD1122|fructose-1,6-bisphosphate aldolase, class II	SAMN05660653_01192|fructose-bisphosphate aldolase	SAMN04488516_103126|fructose-bisphosphate aldolase	DPF_0612|fructose-bisphosphate aldolase	Daes_2551|fructose-bisphosphate aldolase, class II, Calvin	PCS_03488|fructose-bisphosphate aldolase	Desaf_2391|fructose-1,6-bisphosphate aldolase, class II	Dde_2341|fructose-1,6-bisphosphate aldolase, class II	SAMN06295933_0714|fructose-bisphosphate aldolase	dsat_2463|fructose-1,6-bisphosphate aldolase, class II	SAMN02745702_00181|fructose-bisphosphate aldolase		SAMN05660337_2483|fructose-bisphosphate aldolase, class II	DesfrDRAFT_1514|ketose-bisphosphate aldolase class-II	SAMN02745704_02747|Fructose/tagatose bisphosphate aldolase	DESAM_22359|Fructose-bisphosphate aldolase	SAMN05192586_1207|fructose-bisphosphate aldolase	SAMN02745728_01346|fructose-bisphosphate aldolase	DMR_45520|ketose-bisphosphate aldolase class-II family	B193_2782|fructose/tagatose bisphosphate aldolase	SAMN02745161_0165|fructose-bisphosphate aldolase	SAMN04488503_1444|fructose-bisphosphate aldolase		DESPIG_01784|fructose-1,6-bisphosphate aldolase, class II	DESPIGER_1839|Fructose-bisphosphate aldolase class II	Desal_1911|fructose-1,6-bisphosphate aldolase, class II	HMPREF0326_00569|fructose-1,6-bisphosphate aldolase, class II	HMPREF1022_02324|fructose-1,6-bisphosphate aldolase, class II	KL86DES1_20737|Fructose-bisphosphate aldolase	KM92DES2_11843|Fructose-bisphosphate aldolase	DA2_3841|fructose-1,6-bisphosphate aldolase, class II	DVDV_2665|putative Fructose-bisphosphate aldolase	NY78_2759|putative Fructose-bisphosphate aldolase	dsx2_2053|fructose-1,6-bisphosphate aldolase, class II	Dvul_1089|fructose-bisphosphate aldolase	Deval_1992|fructose-1,6-bisphosphate aldolase, class II
6-phosphofructokinase/fructose-bisphosphatase	EC 2.7.1.11/ EC 3.1.3.11	DSVG11_2577/DSVG11_2922	SAMN02910291_02298|6-phosphofructokinase 1	Ddes_1423|6-phosphofructokinase	dsx2_1969|phosphofructokinase	SAMN05660830_00357|6-phosphofructokinase	HMPREF0178_00530|hypothetical protein	HMPREF0179_01444|pyrophosphate-fructose-6-phosphate		Dret_2114|6-phosphofructokinase	SAMN04488082_12126|6-phosphofructokinase	Dbac_0531|Diphosphate--fructose-6-phosphate1-phosphotransf	SAMN05421830_11540|6-phosphofructokinase 1	Dthio_PD1013|6-phosphofructokinase	SAMN05660653_01967|6-phosphofructokinase 1	SAMN04488516_10387|6-phosphofructokinase 1	DPF_2192|diphosphate--fructose-6-phosphate	Daes_0005|phosphofructokinase	PCS_02235|6-phosphofructokinase	Desaf_1160|6-phosphofructokinase	Dde_1589|6-phosphofructokinase	SAMN06295933_2439|6-phosphofructokinase	dsat_0759|phosphofructokinase	SAMN02745702_02250|6-phosphofructokinase	BerOc1_01819|Pyrophosphate--fructose 6-phosphate	SAMN05660337_0505|6-phosphofructokinase 1	DesfrDRAFT_3264|6-phosphofructokinase	SAMN02745704_02276|6-phosphofructokinase 1	DESAM_20713|6-phosphofructokinase 6	SAMN05192586_10489|6-phosphofructokinase	SAMN02745728_01363|6-phosphofructokinase	DMR_35530|6-phosphofructokinase	B193_1360|6-phosphofructokinase	SAMN02745161_0413|6-phosphofructokinase	SAMN04488503_1598|6-phosphofructokinase	BN4_12219|6-phosphofructokinase 3	DESPIG_00602|Phosphofructokinase	DESPIGER_0302|6-phosphofructokinase	Desal_0013|6-phosphofructokinase	HMPREF0326_01430|hypothetical protein	HMPREF1022_00339|hypothetical protein	KL86DES1_10390|6-phosphofructokinase	KM92DES2_20489|6-phosphofructokinase 6	DA2_0849|6-phosphofructokinase 6	DVDV_3748|6-phosphofructokinase	NY78_0944|6-phosphofructokinase	dsx2_1969|phosphofructokinase	Dvul_1167|6-phosphofructokinase	Deval_1913|phosphofructokinase
			SAMN02910291_01307|fructose-1,6-bisphosphatase I	Ddes_1197|Inositol phosphatase/fructose-16-bisphosphatase	dsx2_0153|Fructose-1,6-bisphosphatase class 1	SAMN05660830_00659|D-fructose 1,6-bisphosphatase	HMPREF0178_00508|fructose-1,6-bisphosphatase class 1	HMPREF0179_01465|fructose-1,6-bisphosphatase class 1	RSDT_0327|fructose-1,6-bisphosphatase class 1	Dret_1910|Inositol phosphatase/fructose-16-bisphosphatase	SAMN04488082_11496|D-fructose 1,6-bisphosphatase	Dbac_1136|Inositol phosphatase/fructose-16-bisphosphatase	SAMN05421830_105195|fructose-1,6-bisphosphatase I	Dthio_PD1306|Inositol phosphatase/fructose-16-bisphosphatase	SAMN05660653_00997|fructose-1,6-bisphosphatase I	SAMN04488516_102265|D-fructose 1,6-bisphosphatase	DPF_0564|fructose-1,6-bisphosphatase	Daes_1826|Inositol phosphatase/fructose-16-bisphosphatase	PCS_00386|D-fructose 1,6-bisphosphatase	Desaf_3116|Fructose-1,6-bisphosphatase class 1	Dde_2069|Fructose-bisphosphatase	SAMN06295933_0843|D-fructose 1,6-bisphosphatase	dsat_1447|Fructose-1,6-bisphosphatase class 1	SAMN02745702_01394|fructose-1,6-bisphosphatase I	BerOc1_03511|Fructose-1,6-bisphosphatase class 1	SAMN05660337_3438|fructose-1,6-bisphosphatase I	DesfrDRAFT_0271|Inositol phosphatase/fructose-16-bisphosphatase	SAMN02745704_01311|fructose-1,6-bisphosphatase I	DESAM_22125|Fructose-1,6-bisphosphatase class 1	SAMN05192586_12320|D-fructose 1,6-bisphosphatase	SAMN02745728_00598|D-fructose 1,6-bisphosphatase	DMR_21630|fructose-1,6-bisphosphatase	B193_0853|fructose-1,6-bisphosphatase	SAMN02745161_0715|D-fructose 1,6-bisphosphatase	SAMN04488503_0325|fructose-1,6-bisphosphatase I	BN4_10317|Fructose-1,6-bisphosphatase class 1	DESPIG_01021|fructose-1,6-bisphosphatase	DESPIGER_0697|Fructose-1,6-bisphosphatase, type I	Desal_1815|Inositol phosphatase/fructose-16-bisphosphatase	HMPREF0326_01416|fructose-1,6-bisphosphatase class 1	HMPREF1022_00326|fructose-1,6-bisphosphatase class 1	KL86DES1_10235|Fructose-1,6-bisphosphatase class 1	KM92DES2_20379|fructose-1,6-bisphosphatase I	DA2_0455|fructose-1,6-bisphosphatase, cytosolic	DVDV_0156|Fructose-1,6-bisphosphatase, type I	NY78_0023|Fructose-1,6-bisphosphatase, type I	dsx2_0153|Fructose-1,6-bisphosphatase class 1	Dvul_1321|D-fructose 1,6-bisphosphatase	Deval_1464|Inositol phosphatase/fructose-16-bisphosphatase
Transketolase	EC 2.2.1.1	DsvG11_0655	SAMN02910291_00940|transketolase	Ddes_0480|transketolase	dsx2_0925|transketolase	SAMN05660830_02470|transketolase	HMPREF0178_03293|transketolase	HMPREF0179_03071|transketolase	RSDT_0766|transketolase	Dret_0851|transketolase	SAMN04488082_1256|transketolase	Dbac_1865|transketolase	SAMN05421830_1046|transketolase	Dthio_PD1371|transketolase	SAMN05660653_01193|transketolase	SAMN04488516_10748|transketolase	DPF_0931|transketolase	Daes_2554|transketolase	PCS_03551|transketolase	Desaf_2455|transketolase	Dde_2631|transketolase	SAMN06295933_2910|transketolase	dsat_2278|transketolase	SAMN02745702_01689|transketolase	BerOc1_02092|Transketolase	SAMN05660337_0691|transketolase	DesfrDRAFT_3528|transketolase	SAMN02745704_02481|transketolase	DESAM_22958|transketolase 1, thiamin-binding	SAMN05192586_10914|transketolase	SAMN02745728_01766|transketolase	DMR_21080|transketolase	B193_3041|transketolase	SAMN02745161_2879|transketolase	SAMN04488503_3289|transketolase	BN4_12509|Transketolase	DESPIG_02466|transketolase	DESPIGER_2344|Transketolase	Desal_3668|transketolase	HMPREF0326_00109|transketolase	HMPREF1022_01883|transketolase	KL86DES1_21454|transketolase 1, thiamin-binding	KM92DES2_11096|transketolase 1, thiamin-binding	DA2_1098|transketolase	DVDV_2136|Transketolase	NY78_0534|Transketolase	dsx2_0925|transketolase	Dvul_0715|transketolase	Deval_2334|transketolase
Transaldolase	EC 2.2.1.2	-
Fructose-1,6-bisphosphatase class 2/Sedoheputulose-1,7-bisphosphatase	EC 3.1.3.37	DSVG11_0360	SAMN02910291_01575|fructose-1,6-bisphosphatase II	Ddes_0753|fructose-1,6-bisphosphatase, class II	dsx2_0926|fructose-1,6-bisphosphatase, class II	SAMN05660830_00909|fructose-1,6-bisphosphatase II	HMPREF0178_00478|fructose-1,6-bisphosphatase, class II	HMPREF0179_01493|fructose-1,6-bisphosphatase, class II	RSDT_0405|fructose-1,6-bisphosphatase class 2	Dret_0850|fructose-1,6-bisphosphatase, class II	SAMN04488082_1255|fructose-1,6-bisphosphatase II	Dbac_1866|fructose-1,6-bisphosphatase, class II	SAMN05421830_1045|fructose-1,6-bisphosphatase II	Dthio_PD1372|fructose-1,6-bisphosphatase, class II	SAMN05660653_01194|fructose-1,6-bisphosphatase II	SAMN04488516_10747|fructose-1,6-bisphosphatase II	DPF_0930|fructose 1,6-bisphosphatase	Daes_3139|fructose-1,6-bisphosphatase, class II	PCS_02500|fructose-1,6-bisphosphatase, class II	Desaf_2091|fructose-1,6-bisphosphatase, class II	Dde_1796|fructose-1,6-bisphosphatase, class II	SAMN06295933_3001|fructose-1,6-bisphosphatase II	dsat_2279|fructose-1,6-bisphosphatase, class II	SAMN02745702_01690|fructose-1,6-bisphosphatase II	BerOc1_02091|Fructose-1,6-bisphosphatase class 2	SAMN05660337_0798|fructose-1,6-bisphosphatase II	DesfrDRAFT_3527|fructose-1,6-bisphosphatase, class II	SAMN02745704_02480|fructose-1,6-bisphosphatase II	DESAM_20985|putative fructose 1,6-bisphosphatase class II	SAMN05192586_11739|fructose-1,6-bisphosphatase II	SAMN02745728_00224|fructose-1,6-bisphosphatase II	DMR_21070|fructose-1,6-bisphosphatase class II	B193_3040|fructose-1,6-bisphosphatase, class II	SAMN02745161_2279|fructose-1,6-bisphosphatase II	SAMN04488503_3291|fructose-1,6-bisphosphatase II	BN4_12508|putative hexoseP phosphatase	DESPIG_01521|fructose-1,6-bisphosphatase, class II	DESPIGER_1204|Fructose-1,6-bisphosphatase, GlpX type	Desal_3575|fructose-1,6-bisphosphatase, class II	HMPREF0326_02387|fructose-1,6-bisphosphatase, class II	HMPREF1022_02801|fructose-1,6-bisphosphatase, class II	KL86DES1_21694|Fructose-1,6-bisphosphatase class 2	KM92DES2_11020|Fructose-1,6-bisphosphatase class 2	DA2_0153|fructose-1,6-bisphosphatase, class II	DVDV_2135|Fructose-1,6-bisphosphatase, GlpX type	NY78_0533|Fructose-1,6-bisphosphatase, GlpX type	dsx2_0926|fructose-1,6-bisphosphatase, class II	Dvul_1592|fructose-1,6-bisphosphatase, class II	Deval_1755|fructose-1,6-bisphosphatase, class II
Transketolase	EC 2.2.1.1	DsvG11_0655	SAMN02910291_00940|transketolase	Ddes_0480|transketolase	dsx2_0925|transketolase	SAMN05660830_02470|transketolase	HMPREF0178_03293|transketolase	HMPREF0179_03071|transketolase	RSDT_0766|transketolase	Dret_0851|transketolase	SAMN04488082_1256|transketolase	Dbac_1865|transketolase	SAMN05421830_1046|transketolase	Dthio_PD1371|transketolase	SAMN05660653_01193|transketolase	SAMN04488516_10748|transketolase	DPF_0931|transketolase	Daes_2554|transketolase	PCS_03551|transketolase	Desaf_2455|transketolase	Dde_2631|transketolase	SAMN06295933_2910|transketolase	dsat_2278|transketolase	SAMN02745702_01689|transketolase	BerOc1_02092|Transketolase	SAMN05660337_0691|transketolase	DesfrDRAFT_3528|transketolase	SAMN02745704_02481|transketolase	DESAM_22958|transketolase 1, thiamin-binding	SAMN05192586_10914|transketolase	SAMN02745728_01766|transketolase	DMR_21080|transketolase	B193_3041|transketolase	SAMN02745161_2879|transketolase	SAMN04488503_3289|transketolase	BN4_12509|Transketolase	DESPIG_02466|transketolase	DESPIGER_2344|Transketolase	Desal_3668|transketolase	HMPREF0326_00109|transketolase	HMPREF1022_01883|transketolase	KL86DES1_21454|transketolase 1, thiamin-binding	KM92DES2_11096|transketolase 1, thiamin-binding	DA2_1098|transketolase	DVDV_2136|Transketolase	NY78_0534|Transketolase	dsx2_0925|transketolase	Dvul_0715|transketolase	Deval_2334|transketolase
Ribulose-phosphate 3-epimerase	EC 5.1.3.1	DsvG11_0654	SAMN02910291_00939|ribulose-phosphate 3-epimerase	Ddes_0481|Ribulose-phosphate 3-epimerase	dsx2_1745|ribulose-phosphate 3-epimerase	SAMN05660830_02469|ribulose-5-phosphate 3-epimerase	HMPREF0178_03292|ribulose-phosphate 3-epimerase	HMPREF0179_03070|ribulose-phosphate 3-epimerase	RSDT_0767|ribulose-phosphate 3-epimerase	Dret_1957|ribulose-phosphate 3-epimerase	SAMN04488082_103153|ribulose-phosphate 3-epimerase	Dbac_2395|ribulose-phosphate 3-epimerase	SAMN05421830_10358|ribulose-phosphate 3-epimerase	Dthio_PD1374|ribulose-phosphate 3-epimerase	SAMN05660653_01195|ribulose-5-phosphate 3-epimerase	SAMN04488516_11234|ribulose-phosphate 3-epimerase	DPF_0273|ribulose-phosphate 3-epimerase	Daes_2550|ribulose-phosphate 3-epimerase	PCS_00146|ribulose-5-phosphate 3-epimerase	Desaf_2640|ribulose-phosphate 3-epimerase	Dde_2632|ribulose-phosphate 3-epimerase	SAMN06295933_1649|ribulose-phosphate 3-epimerase	dsat_1199|ribulose-phosphate 3-epimerase	SAMN02745702_01072|ribulose-5-phosphate 3-epimerase	BerOc1_03229|Ribulose-phosphate 3-epimerase	SAMN05660337_1372|ribulose-phosphate 3-epimerase	DesfrDRAFT_3249|ribulose-phosphate 3-epimerase	SAMN02745704_00782|ribulose-phosphate 3-epimerase	DESAM_22955|Ribulose-phosphate 3-epimerase	SAMN05192586_10913|ribulose-5-phosphate 3-epimerase	SAMN02745728_00724|ribulose-5-phosphate 3-epimerase	DMR_38890|ribulose-phosphate 3-epimerase	B193_2382|ribulose-phosphate 3-epimerase	SAMN02745161_2878|ribulose-5-phosphate 3-epimerase	SAMN04488503_1367|ribulose-phosphate 3-epimerase	BN4_20512|Ribulose-phosphate 3-epimerase	DESPIG_02467|ribulose-phosphate 3-epimerase	DESPIGER_2345|Ribulose-phosphate 3-epimerase	Desal_1238|ribulose-phosphate 3-epimerase	HMPREF0326_00110|ribulose-phosphate 3-epimerase	HMPREF1022_01882|ribulose-phosphate 3-epimerase	KL86DES1_21455|Ribulose-phosphate 3-epimerase	KM92DES2_11097|Ribulose-phosphate 3-epimerase	DA2_1099|ribulose-phosphate 3-epimerase	DVDV_2822|Ribulose-phosphate 3-epimerase	NY78_0682|Ribulose-phosphate 3-epimerase	dsx2_1745|ribulose-phosphate 3-epimerase	Dvul_0714|ribulose-5-phosphate 3-epimerase	Deval_2335|ribulose-phosphate 3-epimerase
Ribose 5-phosphate isomerase	EC 5.3.1.6	DsvG11_2548	SAMN02910291_02098|ribose-5-phosphate isomerase	Ddes_1446|ribose 5-phosphate isomerase B	dsx2_0924|sugar-phosphate isomerase, RpiB/LacA/LacB	SAMN05660830_00620|ribose-5-phosphate isomerase	HMPREF0178_02052|ribose 5-phosphate isomerase B	HMPREF0179_02596|ribose 5-phosphate isomerase B	RSDT_0312|cysteinyl-tRNA synthetase	Dret_0852|ribose 5-phosphate isomerase B	SAMN04488082_1257|ribose-5-phosphate isomerase	Dbac_1864|ribose 5-phosphate isomerase B	SAMN05421830_1047|ribose 5-phosphate isomerase B	Dthio_PD2534|ribose 5-phosphate isomerase B	SAMN05660653_00215|ribose-5-phosphate isomerase	SAMN04488516_10357|ribose-5-phosphate isomerase	DPF_0932|ribose 5-phosphate isomerase	Daes_3137|sugar-phosphate isomerase, RpiB/LacA/LacB	PCS_02499|ribose-5-phosphate isomerase	Desaf_2092|sugar-phosphate isomerase, RpiB/LacA/LacB	Dde_2120|ribose 5-phosphate isomerase B	SAMN06295933_2911|ribose-5-phosphate isomerase	dsat_2277|sugar-phosphate isomerase, RpiB/LacA/LacB	SAMN02745702_01688|ribose-5-phosphate isomerase	BerOc1_02093|putative sugar phosphate isomerase YwlF	SAMN05660337_0692|ribose 5-phosphate isomerase B	DesfrDRAFT_3529|sugar-phosphate isomerase, RpiB/LacA/LacB	SAMN02745704_02482|ribose 5-phosphate isomerase B	DESAM_20885|putative sugar phosphate isomerase ywlF	SAMN05192586_11015|ribose-5-phosphate isomerase	SAMN02745728_01030|ribose-5-phosphate isomerase	DMR_21090|ribose-5-phosphate isomerase B	B193_3042|ribose 5-phosphate isomerase B	SAMN02745161_0675|ribose-5-phosphate isomerase	SAMN04488503_3288|ribose 5-phosphate isomerase B	BN4_12510|putative ribose-5-phosphate isomerase B	DESPIG_01218|ribose-5-phosphate isomerase B	DESPIGER_0591|Ribose 5-phosphate isomerase B	Desal_3667|sugar-phosphate isomerase, RpiB/LacA/LacB	HMPREF0326_01664|ribose 5-phosphate isomerase B	HMPREF1022_00500|ribose 5-phosphate isomerase B	KL86DES1_10609|Ribose-5-phosphate isomerase B	KM92DES2_20321|ribose 5-phosphate isomerase B/allose	DA2_0533|ribose 5-phosphate isomerase B	DVDV_2137|Ribose 5-phosphate isomerase B	NY78_0535|Ribose 5-phosphate isomerase B	dsx2_0924|sugar-phosphate isomerase, RpiB/LacA/LacB	Dvul_1553|ribose-5-phosphate isomerase	Deval_1713|sugar-phosphate isomerase, RpiB/LacA/LacB
Phosphoribulokinase	EC 2.7.1.19	-
3-Hydroxypropionate bicycle
Acetyl-CoA carboxylase biotin carboxyl carrier protein	EC 6.4.1.2	DSVG11_0675-76	SAMN02910291_00960|Biotin carboxylase C-terminal domain-containing	Ddes_0460|Pyruvate carboxylase	dsx2_0685|Carbamoyl-phosphate synthase L chain ATP-binding	SAMN05660830_00090|Biotin carboxylase C-terminal domain-containing	HMPREF0178_00120|hypothetical protein	HMPREF0179_01809|hypothetical protein	RSDT_0692|acetyl-CoA carboxylase biotin carboxylase	Dret_1120|Pyruvate carboxylase	SAMN04488082_11759|Biotin carboxylase C-terminal domain-containing	Dbac_0321|Pyruvate carboxylase	SAMN05421830_106216|Biotin carboxylase C-terminal domain-containing	Dthio_PD2344|Pyruvate carboxylase	SAMN05660653_01855|Biotin carboxylase C-terminal domain-containing	SAMN04488516_11038|Biotin carboxylase C-terminal domain-containing	DPF_1852|acetyl-CoA carboxylase	Daes_1452|Pyruvate carboxylase	PCS_01068|acetyl/propionyl-CoA carboxylase, alpha subunit	Desaf_2270|Pyruvate carboxylase	Dde_1541|Pyruvate carboxylase	SAMN06295933_0813|Biotin carboxylase C-terminal domain-containing	dsat_1381|Carbamoyl-phosphate synthase L chain ATP-binding	SAMN02745702_01881|Biotin carboxylase C-terminal domain-containing	BerOc1_00083|2-oxoglutarate carboxylase small subunit	SAMN05660337_3406|Biotin carboxylase C-terminal domain-containing	DesfrDRAFT_3013|Pyruvate carboxylase	SAMN02745704_00928|Biotin carboxylase	DESAM_22525|Pyruvate carboxylase	SAMN05192586_1225|Biotin carboxylase C-terminal domain-containing	SAMN02745728_02144|Biotin carboxylase C-terminal domain-containing	DMR_12700|acetyl-CoA carboxylase biotin carboxylase	B193_0730|acetyl/propionyl-CoA carboxylase, alpha subunit	SAMN02745161_0090|Biotin carboxylase C-terminal domain-containing	SAMN04488503_0436|Biotin carboxylase C-terminal domain-containing	BN4_10724|acetyl-CoA carboxylase subunit (biotin	DESPIG_02250|Carbamoyl-phosphate synthase L chain, N-terminal	DESPIGER_2178|Biotin carboxylase of acetyl-CoA carboxylase	Desal_2327|Pyruvate carboxylase	HMPREF0326_01138|hypothetical protein	HMPREF1022_01994|hypothetical protein	KL86DES1_21426|Pyruvate carboxylase	KM92DES2_12065|Pyruvate carboxylase	DA2_0907|carbamoyl-phosphate synthase L chain, ATP	DVDV_2670|Biotin carboxylase of acetyl-CoA carboxylase	NY78_1323|Biotin carboxylase of acetyl-CoA carboxylase	dsx2_0685|Carbamoyl-phosphate synthase L chain ATP-binding	Dvul_1015|Pyruvate carboxylase	Deval_2072|Pyruvate carboxylase
			SAMN02910291_00961|Uncharacterized metal-binding protein	Ddes_0459|Protein of unknown function DUF1847																							DesfrDRAFT_2694|Protein of unknown function DUF1847			SAMN05192586_1226|Uncharacterized metal-binding protein		DMR_05140|hypothetical protein	B193_2880|putative metal-binding protein							HMPREF0326_01137|hypothetical protein	HMPREF1022_01995|hypothetical protein	KL86DES1_21529|conserved hypothetical protein			DVDV_2290|hypothetical protein	NY78_2458|hypothetical protein
Malonyl-CoA reductase	EC 1.2.1.75	-
3-hydroxypropionate dehydrogenase	EC 1.1.1.298	-
Acrylyl-CoA reductase (NADPH) / 3-hydroxypropionyl-CoA dehydratase / 3-hydroxypropionyl-CoA synthetase	EC 6.2.1.36	-
Acrylyl-CoA reductase (NADPH) / 3-hydroxypropionyl-CoA dehydratase / 3-hydroxypropionyl-CoA synthetase	EC 4.2.1.116	-
Acrylyl-CoA reductase (NADPH) / 3-hydroxypropionyl-CoA dehydratase / 3-hydroxypropionyl-CoA synthetase	EC 1.3.1.84	-
(S)-citramalyl-CoA lyase	EC 4.1.3.25	-
3-methylfumaryl-CoA hydratase	EC 4.2.1.153	-
2-methylfumaryl-CoA isomerase	EC 5.4.1.3	-
2-methylfumaryl-CoA hydratase	EC 4.2.1.148	-
Malyl-CoA lyase	EC 4.1.3.24	-
Propionyl-CoA carboxylase	EC 6.4.1.3	-
Methylmalonyl-CoA epimerase	EC 5.1.99.1	-
Methylmalonyl-CoA mutase	EC 5.4.99.2	-
Succinyl-CoA---L-malate CoA-transferase	EC 2.8.3.22	-
Fumarate reductase	EC 1.3.5.4	DsvG11_2366-68
Fumarase	EC 4.2.1.2	DsvG11_2369-70
Malyl-CoA lyase	EC 4.1.3.24
Dicarboxylate-4-Hydroxybutyrate cycle
Succinyl-coA reductase	EC 1.2.1.76	-
4-hydroxybutanoate:NADP+ oxidoreductase	EC 1.1.1.-	-
4-hydroxybutyrate---CoA ligase	EC 6.2.1.40	-
4-hydroxybutanoyl-CoA dehydratase	EC 4.1.1.120	-
Enoyl-CoA hydratase	EC 4.2.1.17	-
3-hydroxyacyl-CoA dehydrogenase	EC 1.1.1.35	-
Acetyl-CoA C-acetyltransferase	EC 2.3.1.9	-
Pyruvate synthase	EC 1.2.7.1	DSVG11_0940	SAMN02910291_00724|pyruvate-ferredoxin/flavodoxin oxidoreductase	Ddes_0298|pyruvate flavodoxin/ferredoxin oxidoreductase	dsx2_0459|pyruvate ferredoxin/flavodoxin oxidoreductase	SAMN05660830_02137|pyruvate-ferredoxin/flavodoxin oxidoreductase	HMPREF0178_00329|pyruvate:ferredoxin oxidoreductase	HMPREF0179_01626|pyruvate:ferredoxin (flavodoxin) oxidoreductase	RSDT_1013|pyruvate flavodoxin oxidoreductase	Dret_1036|pyruvate ferredoxin/flavodoxin oxidoreductase	SAMN04488082_11317|pyruvate-ferredoxin/flavodoxin oxidoreductase	Dbac_1044|pyruvate ferredoxin/flavodoxin oxidoreductase	SAMN05421830_11439|pyruvate-ferredoxin/flavodoxin oxidoreductase	Dthio_PD0682|pyruvate flavodoxin/ferredoxin oxidoreductase	SAMN05660653_02887|pyruvate-ferredoxin/flavodoxin oxidoreductase	SAMN04488516_10839|pyruvate ferredoxin oxidoreductase alpha	DPF_0334|pyruvate-ferredoxin oxidoreductase	Daes_1068|pyruvate ferredoxin/flavodoxin oxidoreductase	PCS_02405|pyruvate:ferredoxin (flavodoxin) oxidoreductase,	Desaf_2186|pyruvate ferredoxin/flavodoxin oxidoreductase	Dde_3237|pyruvate ferredoxin/flavodoxin oxidoreductase	SAMN06295933_0214|pyruvate-ferredoxin/flavodoxin oxidoreductase	dsat_2101|pyruvate ferredoxin/flavodoxin oxidoreductase	SAMN02745702_00330|pyruvate-ferredoxin/flavodoxin oxidoreductase	BerOc1_00534|Pyruvate-flavodoxin oxidoreductase	SAMN05660337_2046|pyruvate-ferredoxin/flavodoxin oxidoreductase	DesfrDRAFT_0121|pyruvate ferredoxin/flavodoxin oxidoreductase	SAMN02745704_01834|pyruvate-ferredoxin/flavodoxin oxidoreductase	DESAM_22670|Pyruvate-flavodoxin oxidoreductase	SAMN05192586_11185|pyruvate-ferredoxin/flavodoxin oxidoreductase	SAMN02745728_00104|pyruvate-ferredoxin/flavodoxin oxidoreductase	DMR_20070|pyruvate-flavodoxin oxidoreductase	B193_1718|pyruvate:ferredoxin (flavodoxin) oxidoreductase,	SAMN02745161_1688|pyruvate-ferredoxin/flavodoxin oxidoreductase	SAMN04488503_1243|pyruvate-ferredoxin/flavodoxin oxidoreductase	BN4_20322|Pyruvate-flavodoxin oxidoreductase	DESPIG_02167|pyruvate synthase	DESPIGER_2114|Pyruvate-flavodoxin oxidoreductase	Desal_0729|pyruvate ferredoxin/flavodoxin oxidoreductase	HMPREF0326_00360|pyruvate:ferredoxin (flavodoxin) oxidoreductase	HMPREF1022_02075|pyruvate:ferredoxin oxidoreductase	KL86DES1_21175|Pyruvate-flavodoxin oxidoreductase		DA2_2135|pyruvate:ferredoxin (flavodoxin) oxidoreductase	DVDV_0032|Pyruvate-flavodoxin oxidoreductase	NY78_3599|Pyruvate-flavodoxin oxidoreductase	dsx2_0459|pyruvate ferredoxin/flavodoxin oxidoreductase	Dvul_0348|pyruvate flavodoxin/ferredoxin oxidoreductase	Deval_2796|pyruvate ferredoxin/flavodoxin oxidoreductase
Pyruvate water dikinase	EC 2.7.9.2	DSVG11_2345	SAMN02910291_01488|pyruvate, water dikinase	Ddes_1552|pyruvate phosphate dikinase	dsx2_0139|pyruvate phosphate dikinase PEP/pyruvate-binding	SAMN05660830_00689|phosphoenolpyruvate synthase	HMPREF0178_00772|hypothetical protein	HMPREF0179_01252|pyruvate, water dikinase	RSDT_0368|phosphoenolpyruvate synthase	Dret_0691|pyruvate phosphate dikinase PEP/pyruvate-	SAMN04488082_11848|phosphoenolpyruvate synthase	Dbac_0874|pyruvate phosphate dikinase PEP/pyruvate-	SAMN05421830_112104|pyruvate, water dikinase	Dthio_PD2752|pyruvate phosphate dikinase	SAMN05660653_03003|pyruvate, water dikinase	SAMN04488516_10740|pyruvate, water dikinase	DPF_0953|phosphoenolpyruvate synthase	Daes_1679|pyruvate phosphate dikinase PEP/pyruvate-binding	PCS_00369|phosphoenolpyruvate synthase	Desaf_3133|Pyruvate, water dikinase.,	Dde_2080|Pyruvate, water dikinase.,	SAMN06295933_0592|phosphoenolpyruvate synthase	dsat_1432|pyruvate phosphate dikinase PEP/pyruvate-binding	SAMN02745702_01375|phosphoenolpyruvate synthase	BerOc1_03682|Phosphoenolpyruvate synthase	SAMN05660337_2361|pyruvate, water dikinase	DesfrDRAFT_3940|pyruvate phosphate dikinase		DESAM_22210|Pyruvate phosphate dikinase	SAMN05192586_10693|phosphoenolpyruvate synthase	SAMN02745728_01398|phosphoenolpyruvate synthase	DMR_28090|putative pyruvate, water dikinase	B193_0809|phosphoenolpyruvate synthase/pyruvate phosphate	SAMN02745161_0748|phosphoenolpyruvate synthase	SAMN04488503_1477|phosphoenolpyruvate synthase	BN4_10420|Pyruvate phosphate dikinase	DESPIG_01342|putative pyruvate, water dikinase	DESPIGER_0649|phosphoenolpyruvate synthase, putative	Desal_2037|pyruvate phosphate dikinase	HMPREF0326_01373|hypothetical protein	HMPREF1022_00285|hypothetical protein	KL86DES1_22135|Pyruvate phosphate dikinase	KM92DES2_20494|Pyruvate phosphate dikinase	DA2_0466|PEP-utilizing enzyme, TIM barrel domain protein	DVDV_0701|putative phosphoenolpyruvate synthase	NY78_3390|putative phosphoenolpyruvate synthase	dsx2_0139|pyruvate phosphate dikinase PEP/pyruvate-binding	Dvul_1329|phosphoenolpyruvate synthase	Deval_1472|pyruvate phosphate dikinase PEP/pyruvate-binding
pyruvate carboxylase	EC 6.4.1.1	DsvG11_2344	SAMN02910291_01489|pyruvate carboxylase	Ddes_1553|Carbamoyl-phosphate synthase L chain	dsx2_0138|Carbamoyl-phosphate synthase L chain ATP-binding	SAMN05660830_00690|pyruvate carboxylase	HMPREF0178_00770|hypothetical protein	HMPREF0179_01253|pyruvate carboxylase	RSDT_0369|pyruvate carboxylase	Dret_0690|Carbamoyl-phosphate synthase L chain ATP-	SAMN04488082_11849|pyruvate carboxylase	Dbac_0873|Carbamoyl-phosphate synthase L chain ATP-	SAMN05421830_112103|pyruvate carboxylase	Dthio_PD2753|Carbamoyl-phosphate synthase L chain	SAMN05660653_03004|pyruvate carboxylase	SAMN04488516_10773|pyruvate carboxylase	DPF_0954|pyruvate carboxylase	Daes_1680|Carbamoyl-phosphate synthase L chain ATP-binding	PCS_00368|pyruvate carboxylase	Desaf_3134|Pyruvate carboxylase	Dde_2081|Pyruvate carboxylase		dsat_1431|Carbamoyl-phosphate synthase L chain ATP-binding	SAMN02745702_01374|pyruvate carboxylase	BerOc1_03681|2-oxoglutarate carboxylase small subunit		DesfrDRAFT_3939|Carbamoyl-phosphate synthase L chain	SAMN02745704_02519|pyruvate carboxylase		SAMN05192586_10692|pyruvate carboxylase	SAMN02745728_01397|pyruvate carboxylase	DMR_28100|putative pyruvate carboxylase	B193_0810|pyruvate carboxylase	SAMN02745161_0749|pyruvate carboxylase	SAMN04488503_1476|pyruvate carboxylase	BN4_10419|Carbamoyl-phosphate synthase L chain	DESPIG_01343|putative pyruvate carboxylase	DESPIGER_0650|Pyruvate carboxylase		HMPREF0326_01372|hypothetical protein	HMPREF1022_00284|hypothetical protein	KL86DES1_22132|Carbamoyl-phosphate synthase L chain	KM92DES2_20495|Carbamoyl-phosphate synthase L chain	DA2_0468|biotin-requiring enzyme family protein	DVDV_0700|Pyruvate carboxylase	NY78_3389|Pyruvate carboxylase	dsx2_0138|Carbamoyl-phosphate synthase L chain ATP-binding	Dvul_1328|Carbamoyl-phosphate synthase L chain,	Deval_1471|Carbamoyl-phosphate synthase L chain ATP-binding
Malic enzyme	EC 1.1.1.38	DsvG11_2364	SAMN02910291_01383|malate dehydrogenase	Ddes_1534|Malate dehydrogenase	dsx2_2568|malic protein NAD-binding protein	SAMN05660830_01199|malate dehydrogenase	HMPREF0178_00683|hypothetical protein	HMPREF0179_01293|malate dehydrogenase		Dret_0778|Malate dehydrogenase (oxaloacetate-	SAMN04488082_10110|malate dehydrogenase	Dbac_3061|Malate dehydrogenase (oxaloacetate-	SAMN05421830_102102|malate dehydrogenase	Dthio_PD1096|Malate dehydrogenase	SAMN05660653_00848|malate dehydrogenase	SAMN04488516_101365|malate dehydrogenase	DPF_2649|malate dehydrogenase	Daes_2995|malic protein NAD-binding protein	PCS_03079|malic enzyme	Desaf_1691|malic protein NAD-binding protein	Dde_1253|malic protein NAD-binding protein	SAMN06295933_2676|malate dehydrogenase	dsat_2560|malic protein NAD-binding protein	SAMN02745702_02038|malate dehydrogenase	BerOc1_01529|NADP-dependent malic enzyme	SAMN05660337_1853|malate dehydrogenase	DesfrDRAFT_0974|Malate dehydrogenase	SAMN02745704_00411|malate dehydrogenase	DESAM_20174|NADP-dependent malic enzyme (conversion of	SAMN05192586_11188|malate dehydrogenase	SAMN02745728_01013|malate dehydrogenase	DMR_34340|NADP-dependent malic enzyme	B193_2305|malic enzyme	SAMN02745161_1313|malate dehydrogenase	SAMN04488503_2368|malate dehydrogenase	BN4_11723|Malate dehydrogenase	DESPIG_02004|malic enzyme, NAD binding domain protein	DESPIGER_1992|NADP-dependent malic enzyme	Desal_0725|Malate dehydrogenase	HMPREF0326_02954|hypothetical protein	HMPREF1022_03148|hypothetical protein	KL86DES1_21812|putative NAD-dependent malic enzyme 4	KM92DES2_12769|putative NAD-dependent malic enzyme 4	DA2_1793|malic enzyme, NAD binding domain protein	DVDV_3609|NADP-dependent malic enzyme	NY78_3987|NADP-dependent malic enzyme	dsx2_2568|malic protein NAD-binding protein	Dvul_2520|Malate dehydrogenase	Deval_0376|malic protein NAD-binding protein
Fumarase	EC 4.2.1.2	DsvG11_2369-70
Fumarate reductase	EC 1.3.5.4	DsvG11_2366-68
Succinyl-CoA synthetase	EC 6.2.1.5	-
3-hydroxypropionate-4-hydroxybutyrate cycle
Acetyl-CoA carboxylase biotin carboxyl carrier protein	EC 6.4.1.2	DSVG11_0675-76
Malonyl-CoA reductase	EC 1.2.1.75	-
3-hydroxypropionate dehydrogenase	EC 1.1.1.298	-
Acrylyl-CoA reductase (NADPH) / 3-hydroxypropionyl-CoA dehydratase / 3-hydroxypropionyl-CoA synthetase	EC 6.2.1.36	-
Acrylyl-CoA reductase (NADPH) / 3-hydroxypropionyl-CoA dehydratase / 3-hydroxypropionyl-CoA synthetase	EC 4.2.1.116	-
Acrylyl-CoA reductase (NADPH) / 3-hydroxypropionyl-CoA dehydratase / 3-hydroxypropionyl-CoA synthetase	EC 1.3.1.84	-
Propionyl-CoA carboxylase	EC 6.4.1.3	-
Methylmalonyl-CoA epimerase	EC 5.1.99.1	-
Methylmalonyl-CoA mutase	EC 5.4.99.2	-
Succinyl-coA reductase	EC 1.2.1.76	-
4-hydroxybutanoate:NADP+ oxidoreductase	EC 1.1.1.-	-
4-hydroxybutyrate---CoA ligase	EC 6.2.1.40	-
4-hydroxybutanoyl-CoA dehydratase	EC 4.1.1.120	-
Enoyl-CoA hydratase	EC 4.2.1.17	-
3-hydroxyacyl-CoA dehydrogenase	EC 1.1.1.35	-
Acetyl-CoA C-acetyltransferase	EC 2.3.1.9	-
reductive glycine pathway
glycine dehydrogenase (decarboxylating), subunit 2, glycine cleavage system P-protein		DSVG11_0325	SAMN02910291_00229|glycine dehydrogenase subunit 2	Ddes_0789|Glycine dehydrogenase (decarboxylating)	dsx2_1618|Glycine cleavage system P-protein	SAMN05660830_00957|glycine dehydrogenase (decarboxylating) beta	HMPREF0178_01203|hypothetical protein	HMPREF0179_02778|glycine dehydrogenase subunit 2	RSDT_0095|glycine dehydrogenase subunit 2	Dret_1579|Glycine dehydrogenase (decarboxylating)	SAMN04488082_1326|glycine dehydrogenase (decarboxylating) beta	Dbac_1105|Glycine dehydrogenase (decarboxylating)	SAMN05421830_109129|glycine dehydrogenase subunit 2		SAMN05660653_02487|glycine dehydrogenase subunit 2	SAMN04488516_11334|glycine dehydrogenase subunit 2	DPF_1808|glycine dehydrogenase	Daes_2164|Glycine cleavage system P-protein-like protein	PCS_00886|glycine dehydrogenase (decarboxylating) beta	Desaf_3763|glycine dehydrogenase subunit 2	Dde_1691|Glycine cleavage system P-protein	SAMN06295933_2099|glycine dehydrogenase (decarboxylating) beta	dsat_2357|Glycine cleavage system P-protein	SAMN02745702_00603|glycine dehydrogenase subunit 2	BerOc1_03280|putative glycine dehydrogenase (decarboxylating)	SAMN05660337_2678|glycine dehydrogenase subunit 2	DesfrDRAFT_3003|Glycine dehydrogenase (decarboxylating)	SAMN02745704_00823|glycine dehydrogenase subunit 2	DESAM_21579|glycine decarboxylase (subunit 2) (glycine	SAMN05192586_101145|glycine dehydrogenase (decarboxylating) beta	SAMN02745728_02148|glycine dehydrogenase (decarboxylating) beta	DMR_31790|glycine dehydrogenase [decarboxylating] subunit	B193_3362|glycine cleavage system protein P	SAMN02745161_2383|glycine dehydrogenase (decarboxylating) beta	SAMN04488503_1159|glycine dehydrogenase (decarboxylating) beta	BN4_10786|putative glycine dehydrogenase [decarboxylating]	DESPIG_02389|putative glycine dehydrogenase subunit 2	DESPIGER_2280|Glycine dehydrogenase [decarboxylating] (glycine	Desal_2996|Glycine dehydrogenase (decarboxylating)	HMPREF0326_00038|hypothetical protein	HMPREF1022_01952|hypothetical protein	KL86DES1_21735|putative glycine dehydrogenase (decarboxylating)	KM92DES2_12531|putative glycine dehydrogenase (decarboxylating)	DA2_0243|glycine cleavage system P-family protein	DVDV_1563|Glycine dehydrogenase [decarboxylating] (glycine	NY78_2319|Glycine dehydrogenase [decarboxylating] (glycine	dsx2_1618|Glycine cleavage system P-protein	Dvul_1652|glycine dehydrogenase (decarboxylating) beta	Deval_1863|glycine dehydrogenase subunit 2
glycine dehydrogenase (decarboxylating), subunit 1, glycine cleavage system P-protein		DSVG11_0326	SAMN02910291_00228|glycine dehydrogenase subunit 1	Ddes_0788|Glycine dehydrogenase (decarboxylating)	dsx2_1617|glycine dehydrogenase (decarboxylating) subunit	SAMN05660830_00956|glycine dehydrogenase (decarboxylating) alpha	HMPREF0178_01204|glycine cleavage system P-protein	HMPREF0179_02777|glycine dehydrogenase subunit 1	RSDT_0096|glycine dehydrogenase subunit 1	Dret_1578|Glycine dehydrogenase (decarboxylating)	SAMN04488082_1327|glycine dehydrogenase (decarboxylating) alpha	Dbac_1106|Glycine dehydrogenase (decarboxylating)	SAMN05421830_109130|glycine dehydrogenase subunit 1		SAMN05660653_02486|glycine dehydrogenase (decarboxylating) alpha	SAMN04488516_11333|glycine dehydrogenase subunit 1	DPF_1807|glycine dehydrogenase	Daes_2163|Glycine dehydrogenase (decarboxylating)	PCS_00885|glycine dehydrogenase (decarboxylating) alpha	Desaf_3762|glycine dehydrogenase (decarboxylating) subunit	Dde_1692|Glycine dehydrogenase (decarboxylating)	SAMN06295933_2100|glycine dehydrogenase (decarboxylating) alpha	dsat_2356|glycine dehydrogenase (decarboxylating) subunit	SAMN02745702_00604|glycine dehydrogenase (decarboxylating) alpha	BerOc1_03281|putative glycine dehydrogenase (decarboxylating)	SAMN05660337_2679|glycine dehydrogenase subunit 1	DesfrDRAFT_3002|Glycine dehydrogenase (decarboxylating)	SAMN02745704_00824|glycine dehydrogenase subunit 1	DESAM_21580|glycine decarboxylase (subunit 1) (glycine	SAMN05192586_101144|glycine dehydrogenase (decarboxylating) alpha	SAMN02745728_02147|glycine dehydrogenase (decarboxylating) alpha	DMR_31780|glycine dehydrogenase [decarboxylating] subunit	B193_3363|glycine cleavage system protein P	SAMN02745161_2382|glycine dehydrogenase (decarboxylating) alpha	SAMN04488503_1160|glycine dehydrogenase (decarboxylating) alpha	BN4_10785|putative glycine dehydrogenase [decarboxylating]	DESPIG_02388|glycine dehydrogenase (decarboxylating)	DESPIGER_2279|Glycine dehydrogenase [decarboxylating] (glycine	Desal_2995|Glycine dehydrogenase (decarboxylating)	HMPREF0326_00039|hypothetical protein	HMPREF1022_01951|glycine dehydrogenase subunit 1	KL86DES1_21734|putative glycine dehydrogenase (decarboxylating)	KM92DES2_12530|putative glycine dehydrogenase (decarboxylating)	DA2_0244|glycine cleavage system P-family protein	DVDV_1562|Glycine dehydrogenase [decarboxylating] (glycine	NY78_2318|Glycine dehydrogenase [decarboxylating] (glycine	dsx2_1617|glycine dehydrogenase (decarboxylating) subunit	Dvul_1651|glycine dehydrogenase (decarboxylating) alpha	Deval_1862|Glycine dehydrogenase (decarboxylating)
Glycine cleavage system H-protein		DSVG11_0327	SAMN02910291_00227|glycine cleavage system H protein	Ddes_0787|glycine cleavage system H protein	dsx2_1616|Glycine cleavage system H protein	SAMN05660830_00955|glycine cleavage system H protein	HMPREF0178_01205|glycine cleavage system H protein		RSDT_0097|glycine cleavage system H protein	Dret_1577|glycine cleavage system H protein	SAMN04488082_1328|glycine cleavage system H protein	Dbac_1107|glycine cleavage system H protein	SAMN05421830_109131|glycine cleavage system H protein		SAMN05660653_02485|glycine cleavage system H protein	SAMN04488516_11332|glycine cleavage system H protein	DPF_1806|glycine cleavage system protein H	Daes_2162|glycine cleavage system H protein	PCS_00884|glycine cleavage system H protein	Desaf_3761|Glycine cleavage system H protein	Dde_1693|glycine cleavage system H protein	SAMN06295933_2101|glycine cleavage system H protein	dsat_2355|Glycine cleavage system H protein	SAMN02745702_00605|glycine cleavage system H protein	BerOc1_03282|Glycine cleavage system H protein	SAMN05660337_2680|glycine cleavage system H protein	DesfrDRAFT_3001|glycine cleavage system H protein	SAMN02745704_00825|glycine cleavage system H protein	DESAM_21581|putative glycine cleavage system protein H	SAMN05192586_101143|glycine cleavage system H protein	SAMN02745728_02146|glycine cleavage system H protein	DMR_31770|glycine cleavage system H protein	B193_3364|glycine cleavage system H protein	SAMN02745161_2381|glycine cleavage system H protein	SAMN04488503_1161|glycine cleavage system H protein	BN4_10784|Glycine cleavage system H protein	DESPIG_02387|glycine cleavage system H protein	DESPIGER_2278|Glycine cleavage system H protein	Desal_2994|glycine cleavage system H protein	HMPREF0326_00040|glycine cleavage system H protein	HMPREF1022_01950|glycine cleavage system H protein	KL86DES1_21733|glycine cleavage complex lipoylprotein	KM92DES2_12529|glycine cleavage complex lipoylprotein	DA2_0245|glycine cleavage system H protein	DVDV_1561|Glycine cleavage system H protein	NY78_2317|Glycine cleavage system H protein	dsx2_1616|Glycine cleavage system H protein	Dvul_1650|glycine cleavage system H protein	Deval_1861|glycine cleavage system H protein
Aminomethyltransferase, glycine cleavage system T-protein		DSVG11_0328	SAMN02910291_00226|aminomethyltransferase	Ddes_0786|glycine cleavage system T protein	dsx2_0238|glycine cleavage system T protein	SAMN05660830_00594|aminomethyltransferase	HMPREF0178_01206|hypothetical protein	HMPREF0179_02775|glycine cleavage system T protein	RSDT_0098|glycine cleavage system T protein	Dret_1559|glycine cleavage system T protein	SAMN04488082_102369|aminomethyltransferase	Dbac_0662|glycine cleavage system T protein	SAMN05421830_101102|aminomethyltransferase		SAMN05660653_01543|aminomethyltransferase	SAMN04488516_101101|aminomethyltransferase	DPF_0022|glycine cleavage system protein T	Daes_1564|glycine cleavage system T protein	PCS_00410|glycine cleavage system T protein	Desaf_3092|glycine cleavage system T protein	Dde_1996|glycine cleavage system T protein	SAMN06295933_0621|aminomethyltransferase	dsat_1567|glycine cleavage system T protein	SAMN02745702_01505|aminomethyltransferase	BerOc1_03712|Aminomethyltransferase	SAMN05660337_2392|aminomethyltransferase	DesfrDRAFT_1354|glycine cleavage system T protein	SAMN02745704_01213|aminomethyltransferase	DESAM_22325|Aminomethyltransferase	SAMN05192586_101142|aminomethyltransferase	SAMN02745728_01332|aminomethyltransferase	DMR_18240|aminomethyltransferase	B193_1127|glycine cleavage system T protein	SAMN02745161_0648|aminomethyltransferase	SAMN04488503_0210|aminomethyltransferase	BN4_10443|Aminomethyltransferase	DESPIG_02386|aminomethyltransferase	DESPIGER_2276|Aminomethyltransferase (glycine cleavage system	Desal_1927|glycine cleavage system T protein	HMPREF0326_00041|glycine cleavage system T protein	HMPREF1022_01949|glycine cleavage system T protein	KL86DES1_21732|Aminomethyltransferase	KM92DES2_12528|Aminomethyltransferase	DA2_0375|glycine cleavage system T protein	DVDV_0870|Aminomethyltransferase (glycine cleavage system	NY78_4113|Aminomethyltransferase (glycine cleavage system	dsx2_0238|glycine cleavage system T protein	Dvul_1403|glycine cleavage system T protein	Deval_1608|glycine cleavage system T protein
Lipoyltransferase/lipoate-protein ligase		DSVG11_0329	SAMN02910291_00225|lipoate-protein ligase A	Ddes_0785|lipoyltransferase and lipoate-protein ligase	dsx2_1077|lipoyltransferase and lipoate-protein ligase		HMPREF0178_01202|hypothetical protein	HMPREF0179_02779|lipoyltransferase and lipoate-protein ligase	RSDT_0099|lipoyltransferase and lipoate-protein ligase	Dret_0881|lipoyltransferase and lipoate-protein ligase	SAMN04488082_1226|lipoate-protein ligase	Dbac_0847|lipoyltransferase and lipoate-protein ligase	SAMN05421830_11260|lipoate-protein ligase A				DPF_2143|lipoate--protein ligase								BerOc1_02798|Lipoate-protein ligase LplJ		DesfrDRAFT_3759|lipoyltransferase and lipoate-protein ligase	SAMN02745704_02039|lipoate-protein ligase		SAMN05192586_10110|lipoate-protein ligase		DMR_11630|lipoate-protein ligase	B193_3921|lipoyltransferase and lipoate-protein ligase				DESPIG_02385|lipoyltransferase and lipoate-protein ligase	DESPIGER_2275|Lipoate-protein ligase A		HMPREF0326_00043|lipoyltransferase and lipoate-protein ligase	HMPREF1022_01947|hypothetical protein	KL86DES1_21731|Lipoate-protein ligase LplJ	KM92DES2_11560|Lipoate-protein ligase LplJ		DVDV_3946|Lipoate-protein ligase A	NY78_1219|Lipoate-protein ligase A	dsx2_1077|lipoyltransferase and lipoate-protein ligase
formate dehydrogenase (cytochrome-c-553), gamma subunit		DSVG11_0566	SAMN02910291_02042|Class III cytochrome C family protein	Ddes_0558|cytochrome c class III	dsx2_3013|Cytochrome c, class III, conserved region		HMPREF0178_00789|hypothetical protein	HMPREF0179_01235|hypothetical protein			SAMN04488082_1308|Class III cytochrome C family protein	Dbac_1057|cytochrome c class III	SAMN05421830_11426|Class III cytochrome C family protein	Dthio_PD1032|cytochrome c class III				Daes_0756|Cytochrome c, class III, conserved region							BerOc1_01398|Cytochrome c3			SAMN02745704_01682|Class III cytochrome C family protein		SAMN05192586_10781|Class III cytochrome C family protein						BN4_11720|Cytochrome c3	DESPIG_00978|cytochrome c3	DESPIGER_0736|cytochrome c3	Desal_1385|cytochrome c class III	HMPREF0326_02960|hypothetical protein	HMPREF1022_03154|hypothetical protein	KL86DES1_21565|Cytochrome c class III	KM92DES2_11005|Cytochrome c class III	DA2_1961|cytochrome c3			dsx2_3013|Cytochrome c, class III, conserved region	Dvul_0504|cytochrome c, class III	Deval_2595|Cytochrome c, class III, conserved region
Formate dehydrogenase accessory protein		DSVG11_0567	SAMN02910291_02043|FdhE protein	Ddes_0557|formate dehydrogenase accessory protein	dsx2_1753|formate dehydrogenase accessory protein	SAMN05660830_02071|FdhE protein	HMPREF0178_02786|hypothetical protein	HMPREF0179_00436|hypothetical protein		Dret_0279|formate dehydrogenase accessory protein	SAMN04488082_1048|FdhE protein	Dbac_1568|formate dehydrogenase formation protein FdhE,	SAMN05421830_10765|FdhE protein	Dthio_PD1293|formate dehydrogenase accessory protein	SAMN05660653_01766|FdhE protein	SAMN04488516_102279|FdhE protein	DPF_1924|hypothetical protein	Daes_0164|formate dehydrogenase accessory protein	PCS_02914|hypothetical protein	Desaf_0418|formate dehydrogenase accessory protein	Dde_3515|formate dehydrogenase accessory protein	SAMN06295933_2716|FdhE protein	dsat_1397|formate dehydrogenase accessory protein	SAMN02745702_02449|FdhE protein	BerOc1_03574|Protein FdhE	SAMN05660337_0229|FdhE protein	DesfrDRAFT_3958|formate dehydrogenase accessory protein	SAMN02745704_01465|FdhE protein	DESAM_21860|Formate dehydrogenase accessory protein	SAMN05192586_10782|FdhE protein	SAMN02745728_00206|FdhE protein	DMR_15730|hypothetical protein	B193_1465|putative protein involved in formate	SAMN02745161_1397|FdhE protein	SAMN04488503_0931|FdhE protein	BN4_20161|putative Formate dehydrogenase formation protein	DESPIG_00977|putative formate dehydrogenase accessory protein	DESPIGER_0737|formate dehydrogenase formation protein FdhE	Desal_2657|formate dehydrogenase accessory protein	HMPREF0326_02961|hypothetical protein	HMPREF1022_03155|hypothetical protein	KL86DES1_21564|Formate dehydrogenase accessory protein	KM92DES2_11006|Formate dehydrogenase accessory protein	DA2_1407|putative FdhE protein	DVDV_2477|formate dehydrogenase formation protein FdhE	NY78_1078|formate dehydrogenase formation protein FdhE	dsx2_1753|formate dehydrogenase accessory protein	Dvul_0503|formate dehydrogenase formation protein FdhE,	Deval_2596|formate dehydrogenase accessory protein
formate dehydrogenase (cytochrome-c-553), beta subunit		DSVG11_0568	SAMN02910291_02044|formate dehydrogenase iron-sulfur subunit	Ddes_0556|formate dehydrogenase, beta subunit, putative	dsx2_1754|4Fe-4S ferredoxin, iron-sulpur binding	SAMN05660830_02070|formate dehydrogenase iron-sulfur subunit	HMPREF0178_03571|hypothetical protein	HMPREF0179_03643|formate dehydrogenase, beta subunit		Dret_0227|formate dehydrogenase, beta subunit, putative	SAMN04488082_1049|formate dehydrogenase iron-sulfur subunit	Dbac_1569|formate dehydrogenase beta subunit	SAMN05421830_10777|formate dehydrogenase iron-sulfur subunit	Dthio_PD1711|formate dehydrogenase, beta subunit, putative	SAMN05660653_02767|formate dehydrogenase iron-sulfur subunit	SAMN04488516_102310|formate dehydrogenase iron-sulfur subunit	DPF_2372|formate dehydrogenase subunit beta	Daes_0160|formate dehydrogenase beta subunit, FdhB2	PCS_02915|formate dehydrogenase beta subunit	Desaf_0419|Fe-S-cluster-containing hydrogenase component	Dde_3514|Formate dehydrogenase beta subunit	SAMN06295933_2715|formate dehydrogenase iron-sulfur subunit	dsat_1403|4Fe-4S ferredoxin, iron-sulpur binding	SAMN02745702_02440|formate dehydrogenase iron-sulfur subunit	BerOc1_00154|Formate dehydrogenase subunit beta	SAMN05660337_0230|formate dehydrogenase iron-sulfur subunit	DesfrDRAFT_3959|putative formate dehydrogenase, beta subunit	SAMN02745704_01464|formate dehydrogenase iron-sulfur subunit	DESAM_21859|Formate dehydrogenase subunit beta	SAMN05192586_10783|formate dehydrogenase iron-sulfur subunit	SAMN02745728_00301|formate dehydrogenase iron-sulfur subunit	DMR_15740|putative formate dehydrogenase, beta subunit	B193_1466|Fe-S-cluster-containing hydrogenase subunit	SAMN02745161_1396|formate dehydrogenase iron-sulfur subunit	SAMN04488503_0921|formate dehydrogenase iron-sulfur subunit	BN4_11196|Formate dehydrogenase subunit beta	DESPIG_00976|hypothetical protein	DESPIGER_0738|formate dehydrogenase, beta subunit, putative	Desal_2658|FdhB2	HMPREF0326_02962|hypothetical protein	HMPREF1022_03156|hypothetical protein	KL86DES1_21563|Formate dehydrogenase subunit beta	KM92DES2_11007|Formate dehydrogenase subunit beta	DA2_2955|formate dehydrogenase subunit beta	DVDV_2476|putative formate dehydrogenase, beta subunit	NY78_1079|putative formate dehydrogenase, beta subunit	dsx2_1754|4Fe-4S ferredoxin, iron-sulpur binding	Dvul_0502|formate dehydrogenase, beta subunit, putative	Deval_2597|formate dehydrogenase, beta subunit, putative
formate dehydrogenase (cytochrome-c-553), alpha subunit		DSVG11_0569	SAMN02910291_02045|formate dehydrogenase major subunit	Ddes_0555|formate dehydrogenase, alpha subunit	dsx2_1755|formate dehydrogenase, alpha subunit	SAMN05660830_02069|formate dehydrogenase major subunit	HMPREF0178_02783|hypothetical protein	HMPREF0179_03642|formate dehydrogenase, alpha subunit		Dret_0226|formate dehydrogenase, alpha subunit	SAMN04488082_10410|formate dehydrogenase alpha subunit	Dbac_1570|formate dehydrogenase, alpha subunit	SAMN05421830_10776|formate dehydrogenase major subunit	Dthio_PD1710|formate dehydrogenase, alpha subunit	SAMN05660653_02766|formate dehydrogenase major subunit	SAMN04488516_102309|formate dehydrogenase major subunit	DPF_2373|formate dehydrogenase subunit alpha	Daes_0161|formate dehydrogenase, alpha subunit	PCS_02916|formate dehydrogenase alpha subunit	Desaf_0420|formate dehydrogenase, alpha subunit	Dde_3513|formate dehydrogenase, alpha subunit	SAMN06295933_2714|formate dehydrogenase alpha subunit	dsat_1402|formate dehydrogenase, alpha subunit	SAMN02745702_02441|formate dehydrogenase major subunit	BerOc1_00153|Formate dehydrogenase subunit alpha precursor	SAMN05660337_0231|formate dehydrogenase major subunit	DesfrDRAFT_3960|formate dehydrogenase, alpha subunit	SAMN02745704_01463|formate dehydrogenase major subunit	DESAM_21858|Formate dehydrogenase subunit alpha	SAMN05192586_10784|formate dehydrogenase alpha subunit	SAMN02745728_00300|formate dehydrogenase alpha subunit	DMR_15750|formate dehydrogenase alpha subunit	B193_1467|formate dehydrogenase, alpha subunit	SAMN02745161_1395|formate dehydrogenase major subunit	SAMN04488503_0922|formate dehydrogenase alpha subunit	BN4_11195|Formate dehydrogenase subunit alpha	DESPIG_00975|formate dehydrogenase, alpha subunit	DESPIGER_0739|Formate dehydrogenase O alpha subunit @	Desal_2659|formate dehydrogenase, alpha subunit	HMPREF0326_02963|formate dehydrogenase, alpha subunit	HMPREF1022_03157|formate dehydrogenase, alpha subunit	KL86DES1_21562|Formate dehydrogenase subunit alpha	KM92DES2_11008|Formate dehydrogenase subunit alpha	DA2_0340|formate dehydrogenase, alpha subunit	DVDV_2473|Formate dehydrogenase O alpha subunit		dsx2_1755|formate dehydrogenase, alpha subunit	Dvul_0501|formate dehydrogenase alpha subunit	Deval_2598|formate dehydrogenase, alpha subunit
Pyruvate synthetase.		DSVG11_0940	SAMN02910291_00724|pyruvate-ferredoxin/flavodoxin oxidoreductase	Ddes_0298|pyruvate flavodoxin/ferredoxin oxidoreductase	dsx2_0459|pyruvate ferredoxin/flavodoxin oxidoreductase	SAMN05660830_02137|pyruvate-ferredoxin/flavodoxin oxidoreductase	HMPREF0178_00329|pyruvate:ferredoxin oxidoreductase	HMPREF0179_01626|pyruvate:ferredoxin (flavodoxin) oxidoreductase	RSDT_1013|pyruvate flavodoxin oxidoreductase	Dret_1036|pyruvate ferredoxin/flavodoxin oxidoreductase	SAMN04488082_11317|pyruvate-ferredoxin/flavodoxin oxidoreductase	Dbac_1044|pyruvate ferredoxin/flavodoxin oxidoreductase	SAMN05421830_11439|pyruvate-ferredoxin/flavodoxin oxidoreductase	Dthio_PD0682|pyruvate flavodoxin/ferredoxin oxidoreductase	SAMN05660653_02887|pyruvate-ferredoxin/flavodoxin oxidoreductase	SAMN04488516_10839|pyruvate ferredoxin oxidoreductase alpha	DPF_0334|pyruvate-ferredoxin oxidoreductase	Daes_1068|pyruvate ferredoxin/flavodoxin oxidoreductase	PCS_02405|pyruvate:ferredoxin (flavodoxin) oxidoreductase,	Desaf_2186|pyruvate ferredoxin/flavodoxin oxidoreductase	Dde_3237|pyruvate ferredoxin/flavodoxin oxidoreductase	SAMN06295933_0214|pyruvate-ferredoxin/flavodoxin oxidoreductase	dsat_2101|pyruvate ferredoxin/flavodoxin oxidoreductase	SAMN02745702_00330|pyruvate-ferredoxin/flavodoxin oxidoreductase	BerOc1_00534|Pyruvate-flavodoxin oxidoreductase	SAMN05660337_2046|pyruvate-ferredoxin/flavodoxin oxidoreductase	DesfrDRAFT_0121|pyruvate ferredoxin/flavodoxin oxidoreductase	SAMN02745704_01834|pyruvate-ferredoxin/flavodoxin oxidoreductase	DESAM_22670|Pyruvate-flavodoxin oxidoreductase	SAMN05192586_11185|pyruvate-ferredoxin/flavodoxin oxidoreductase	SAMN02745728_00104|pyruvate-ferredoxin/flavodoxin oxidoreductase	DMR_20070|pyruvate-flavodoxin oxidoreductase	B193_1718|pyruvate:ferredoxin (flavodoxin) oxidoreductase,	SAMN02745161_1688|pyruvate-ferredoxin/flavodoxin oxidoreductase	SAMN04488503_1243|pyruvate-ferredoxin/flavodoxin oxidoreductase	BN4_20322|Pyruvate-flavodoxin oxidoreductase	DESPIG_02167|pyruvate synthase	DESPIGER_2114|Pyruvate-flavodoxin oxidoreductase	Desal_0729|pyruvate ferredoxin/flavodoxin oxidoreductase	HMPREF0326_00360|pyruvate:ferredoxin (flavodoxin) oxidoreductase	HMPREF1022_02075|pyruvate:ferredoxin oxidoreductase	KL86DES1_21175|Pyruvate-flavodoxin oxidoreductase		DA2_2135|pyruvate:ferredoxin (flavodoxin) oxidoreductase	DVDV_0032|Pyruvate-flavodoxin oxidoreductase	NY78_3599|Pyruvate-flavodoxin oxidoreductase	dsx2_0459|pyruvate ferredoxin/flavodoxin oxidoreductase	Dvul_0348|pyruvate flavodoxin/ferredoxin oxidoreductase	Deval_2796|pyruvate ferredoxin/flavodoxin oxidoreductase
phosphate acetyltransferase		DSVG11_0941	SAMN02910291_00723|phosphate acetyltransferase	Ddes_0297|phosphate acetyltransferase	dsx2_0454|phosphate acetyltransferase	SAMN05660830_02141|phosphotransacetylase	HMPREF0178_00330|hypothetical protein	HMPREF0179_01625|phosphate acetyltransferase	RSDT_1012|phosphate acetyltransferase	Dret_1035|phosphate acetyltransferase	SAMN04488082_11313|phosphotransacetylase	Dbac_1048|phosphate acetyltransferase	SAMN05421830_11435|phosphate acetyltransferase	Dthio_PD2931|phosphate acetyltransferase	SAMN05660653_02883|phosphate acetyltransferase	SAMN04488516_103136|hypothetical protein	DPF_0720|hypothetical protein	Daes_1072|phosphate acetyltransferase	PCS_02410|phosphotransacetylase	Desaf_2181|phosphate acetyltransferase	Dde_3241|phosphate acetyltransferase	SAMN06295933_0218|phosphotransacetylase	dsat_2105|phosphate acetyltransferase	SAMN02745702_00334|phosphotransacetylase	BerOc1_00538|Phosphate acetyltransferase	SAMN05660337_2050|phosphate acetyltransferase	DesfrDRAFT_0117|DRTGG domain protein	SAMN02745704_02624|phosphotransacetylase	DESAM_22665|Phosphate acetyltransferase	SAMN05192586_11186|phosphotransacetylase	SAMN02745728_00970|phosphotransacetylase	DMR_20030|hypothetical protein	B193_1722|phosphotransacetylase BioD-like N-terminal	SAMN02745161_1684|phosphotransacetylase	SAMN04488503_1212|phosphotransacetylase	BN4_20326|Phosphate acetyltransferase	DESPIG_02164|phosphate acetyltransferase	DESPIGER_2113|Phosphate acetyltransferase	Desal_2570|phosphate acetyltransferase	HMPREF0326_00361|phosphate acetyltransferase	HMPREF1022_02076|hypothetical protein	KL86DES1_21174|Phosphate acetyltransferase	KM92DES2_12014|Phosphate acetyltransferase	DA2_2139|phosphate acetyltransferase	DVDV_2773|hypothetical protein	NY78_2356|hypothetical protein	dsx2_0454|phosphate acetyltransferase	Dvul_0344|phosphotransacetylase	Deval_2800|phosphate acetyltransferase
acetate kinase		DSVG11_0942	SAMN02910291_00722|acetate kinase	Ddes_0296|acetate kinase	dsx2_0453|Acetate kinase	SAMN05660830_02142|acetate kinase	HMPREF0178_00331|acetate kinase	HMPREF0179_01624|acetate kinase	RSDT_1011|acetate kinase	Dret_1034|acetate kinase	SAMN04488082_11312|acetate kinase	Dbac_1049|acetate kinase	SAMN05421830_11434|acetate kinase	Dthio_PD2932|acetate kinase	SAMN05660653_02882|acetate kinase			Daes_1073|acetate kinase	PCS_02411|acetate kinase	Desaf_2180|Acetate kinase	Dde_3242|acetate kinase	SAMN06295933_0219|acetate kinase	dsat_2106|Acetate kinase	SAMN02745702_00335|acetate kinase	BerOc1_02528|Acetate kinase	SAMN05660337_2051|acetate kinase		SAMN02745704_02625|acetate kinase	DESAM_22664|acetate kinase A and propionate kinase 2	SAMN05192586_11187|acetate kinase	SAMN02745728_00969|acetate kinase			SAMN02745161_1683|acetate kinase	SAMN04488503_1213|acetate kinase	BN4_20327|Acetate kinase	DESPIG_02163|acetate kinase	DESPIGER_2112|Acetate kinase	Desal_2569|acetate kinase	HMPREF0326_00362|acetate kinase	HMPREF1022_02077|acetate kinase	KL86DES1_21173|acetate kinase A and propionate kinase 2	KM92DES2_12013|acetate kinase A and propionate kinase 2	DA2_2140|acetate kinase			dsx2_0453|Acetate kinase	Dvul_0343|acetate kinase	Deval_2801|acetate kinase
Glycine reductase complex, component B, subunits alpha and beta		DSVG11_1441	SAMN02910291_00637|glycine reductase	Ddes_0112|Sarcosine reductase			HMPREF0178_03523|glycine reductase complex component B alpha and	HMPREF0179_03599|hypothetical protein																													DESPIG_02567|glycine/sarcosine/betaine reductase component B	DESPIGER_2437|Glycine reductase component B beta subunit /		HMPREF0326_00913|hypothetical protein	HMPREF1022_01459|glycine reductase complex component B alpha and	KL86DES1_20987|Glycine reductase complex component B subunits
Glycine reductase complex, component B, subunits alpha and beta		DSVG11_1442	SAMN02910291_00636|glycine reductase	Ddes_0113|selenoprotein B,			HMPREF0178_03522|hypothetical protein	HMPREF0179_03598|glycine/betaine/sarcosine/D-proline reductase																													DESPIG_02568|selenoprotein B,	DESPIGER_2438|Glycine reductase component B gamma subunit @		HMPREF0326_00914|glycine/betaine/sarcosine/D-proline reductase	HMPREF1022_01460|hypothetical protein	KL86DES1_20986|Selenoprotein B,
thioredoxin-disulfide reductase		DSVG11_1444	SAMN02910291_00633|thioredoxin reductase (NADPH)	Ddes_0114|thioredoxin reductase			HMPREF0178_03520|thioredoxin-disulfide reductase	HMPREF0179_03596|thioredoxin-disulfide reductase			SAMN04488082_101375|thioredoxin reductase (NADPH)	Dbac_3408|thioredoxin reductase	SAMN05421830_110113|thioredoxin reductase (NADPH)		SAMN05660653_02804|thioredoxin reductase (NADPH)									SAMN02745702_01986|thioredoxin reductase (NADPH)													DESPIG_02571|thioredoxin-disulfide reductase	DESPIGER_2441|Thioredoxin reductase		HMPREF0326_00916|thioredoxin-disulfide reductase	HMPREF1022_01462|thioredoxin-disulfide reductase	KL86DES1_20984|Thioredoxin reductase	KM92DES2_10416|Thioredoxin reductase
Glycine reductase complex, component C, subunit beta		DSVG11_1445	SAMN02910291_00632|betaine reductase	Ddes_0115|Betaine reductase			HMPREF0178_03519|hypothetical protein	HMPREF0179_03595|hypothetical protein																													DESPIG_02573|glycine reductase complex protein GrdC	DESPIGER_2442|Glycine/sarcosine/betaine reductase component C		HMPREF0326_00917|hypothetical protein	HMPREF1022_01463|hypothetical protein	KL86DES1_20969|Glycine/sarcosine/betaine reductase complex
Glycine reductase complex, component C, subunit alpha		DSVG11_1446	SAMN02910291_00631|betaine reductase	Ddes_0116|Glycine reductase			HMPREF0178_03518|fatty acid/phospholipid synthesis protein PlsX	HMPREF0179_03594|hypothetical protein																													DESPIG_02574|putative fatty acid/phospholipid synthesis	DESPIGER_2443|Glycine/sarcosine/betaine reductase component C		HMPREF0326_00918|hypothetical protein	HMPREF1022_01464|hypothetical protein	KL86DES1_20968|Glycine/sarcosine/betaine reductase complex
Thioredoxin domain		DSVG11_1447	SAMN02910291_00630|thioredoxin 1	Ddes_0117|Thioredoxin domain protein			HMPREF0178_03517|hypothetical protein	HMPREF0179_03593|thioredoxin 1																													DESPIG_02575|putative thioredoxin	DESPIGER_2444|Thioredoxin		HMPREF0326_00919|thioredoxin	HMPREF1022_01465|hypothetical protein	KL86DES1_20981|Thioredoxin	KM92DES2_10415|Thioredoxin
Glycine reductase complex, component A		DSVG11_1448	SAMN02910291_00628|Glycine reductase complex selenoprotein A	Ddes_0118|Glycine reductase			HMPREF0178_03515|hypothetical protein	HMPREF0179_05112|hypothetical protein																													DESPIG_02577|putative glycine/sarcosine/betaine reductase	DESPIGER_2436|Glycine/sarcosine/betaine reductase protein A;		HMPREF0326_00920|hypothetical protein	HMPREF1022_01467|hypothetical protein	KL86DES1_20600|Glycine/sarcosine/betaine reductase complex
methenyltetrahydrofolate cyclohydrolase/methylenetetrahydrofolate dehydrogenase (NADP+)		DSVG11_1518	SAMN02910291_00560|methylenetetrahydrofolate dehydrogenase (NADP+)	Ddes_2215|Methenyltetrahydrofolate cyclohydrolase	dsx2_1998|Bifunctional protein	SAMN05660830_00249|methylenetetrahydrofolate dehydrogenase (NADP+)	HMPREF0178_01023|folD protein	HMPREF0179_03015|FolD protein	RSDT_0948|bifunctional methylenetetrahydrofolate	Dret_0218|Methylenetetrahydrofolate dehydrogenase	SAMN04488082_101171|methylenetetrahydrofolate dehydrogenase (NADP+)	Dbac_3223|Methenyltetrahydrofolate cyclohydrolase	SAMN05421830_102261|methylenetetrahydrofolate dehydrogenase (NADP+)	Dthio_PD3227|Methylenetetrahydrofolate dehydrogenase	SAMN05660653_01873|methenyltetrahydrofolate cyclohydrolase	SAMN04488516_10913|methenyltetrahydrofolate cyclohydrolase	DPF_0649|methenyltetrahydrofolate cyclohydrolase	Daes_0511|Methenyltetrahydrofolate cyclohydrolase	PCS_02956|5,10-methylenetetrahydrofolate dehydrogenase	Desaf_0472|Bifunctional protein folD	Dde_0296|Methylenetetrahydrofolate dehydrogenase	SAMN06295933_3175|methenyltetrahydrofolate cyclohydrolase	dsat_1739|Bifunctional protein	SAMN02745702_00342|methylenetetrahydrofolate dehydrogenase (NADP+)	BerOc1_02023|Bifunctional protein FolD protein	SAMN05660337_0896|methylenetetrahydrofolate dehydrogenase (NADP+)	DesfrDRAFT_3626|Methylenetetrahydrofolate dehydrogenase	SAMN02745704_02811|methylenetetrahydrofolate dehydrogenase (NADP+)	DESAM_21092|methylenetetrahydrofolate dehydrogenase;	SAMN05192586_11419|methylenetetrahydrofolate dehydrogenase (NADP+)	SAMN02745728_01902|methenyltetrahydrofolate cyclohydrolase	DMR_11650|methylenetetrahydrofolate	B193_3192|5,10-methylene-tetrahydrofolate	SAMN02745161_0248|methylenetetrahydrofolate dehydrogenase (NADP+)	SAMN04488503_1388|methenyltetrahydrofolate cyclohydrolase	BN4_11818|Bifunctional protein folD [Includes:	DESPIG_02107|tetrahydrofolate dehydrogenase/cyclohydrolase,	DESPIGER_2086|Methylenetetrahydrofolate dehydrogenase (NADP+)	Desal_3423|Methylenetetrahydrofolate dehydrogenase	HMPREF0326_00435|FolD protein	HMPREF1022_02150|folD protein	KL86DES1_20551|bifunctional 5,10-methylene-tetrahydrofolate	KM92DES2_11693|bifunctional 5,10-methylene-tetrahydrofolate	DA2_2080|tetrahydrofolate dehydrogenase/cyclohydrolase,	DVDV_3944|Methylenetetrahydrofolate dehydrogenase (NADP+)	NY78_1221|Methylenetetrahydrofolate dehydrogenase (NADP+)	dsx2_1998|Bifunctional protein	Dvul_2658|methenyltetrahydrofolate cyclohydrolase /	Deval_0293|Methylenetetrahydrofolate dehydrogenase
Serine dehydratase-like/Uncharacterised protein family UPF0597		DSVG11_1577	SAMN02910291_00620|L-cysteine desulfidase	Ddes_2155|protein of unknown function DUF1063	dsx2_2187|UPF0597 protein yhaM	SAMN05660830_02183|L-cysteine desulfidase	HMPREF0178_03617|hypothetical protein	HMPREF0179_03382|hypothetical protein			SAMN04488082_12527|L-cysteine desulfidase	Dbac_1844|protein of unknown function DUF1063	SAMN05421830_10427|L-cysteine desulfidase			SAMN04488516_101130|L-cysteine desulfidase	DPF_2028|membrane protein	Daes_2170|serine dehydratase alpha chain	PCS_00993|hypothetical protein	Desaf_1219|UPF0597 protein yhaM	Dde_0807|hypothetical protein	SAMN06295933_3111|L-cysteine desulfidase	dsat_1237|UPF0597 protein yhaM	SAMN02745702_02817|L-cysteine desulfidase	BerOc1_03272|Serine dehydratase alpha chain	SAMN05660337_0131|L-cysteine desulfidase			DESAM_21338|conserved protein of unknown function		SAMN02745728_00935|L-cysteine desulfidase			SAMN02745161_3127|L-cysteine desulfidase	SAMN04488503_2608|L-cysteine desulfidase		DESPIG_02359|hypothetical protein	DESPIGER_1433|Inner membrane protein	Desal_3495|protein of unknown function DUF1063	HMPREF0326_00200|hypothetical protein	HMPREF1022_01795|hypothetical protein		KM92DES2_12559|conserved hypothetical protein	DA2_1728|hypothetical protein			dsx2_2187|UPF0597 protein yhaM	Dvul_2496|protein of unknown function DUF1063	Deval_0402|protein of unknown function DUF1063
acetate-CoA ligase		DSVG11_2043	SAMN02910291_01096|acetyl-CoA synthetase	Ddes_1748|acetate/CoA ligase	dsx2_2873|Acetyl-coenzyme A synthetase	SAMN05660830_01181|acetyl-coenzyme A synthetase				Dret_2132|acetate/CoA ligase	SAMN04488082_11927|acetyl-coenzyme A synthetase	Dbac_1478|acetate/CoA ligase	SAMN05421830_105155|acetyl-CoA synthetase	Dthio_PD1328|acetate/CoA ligase	SAMN05660653_01769|acetyl-CoA synthetase	SAMN04488516_10824|acetyl-CoA synthetase	DPF_0646|3-hydroxypropionyl-CoA synthetase	Daes_0202|acetate/CoA ligase	PCS_02811|acetyl-coenzyme A synthetase	Desaf_0322|Acetyl-coenzyme A synthetase	Dde_3207|acetate/CoA ligase	SAMN06295933_2131|acetyl-CoA synthetase	dsat_0359|Acetyl-coenzyme A synthetase	SAMN02745702_02828|acetyl-coenzyme A synthetase	BerOc1_02242|Acetyl-coenzyme A synthetase	SAMN05660337_0675|acetyl-coenzyme A synthetase	DesfrDRAFT_0305|acetate/CoA ligase	SAMN02745704_01743|acetyl-CoA synthetase	DESAM_20863|acetyl-CoA synthetase	SAMN05192586_10821|acetyl-coenzyme A synthetase	SAMN02745728_01723|acetyl-coenzyme A synthetase	DMR_17770|acetyl-coenzyme A synthetase	B193_2063|acetate--CoA ligase	SAMN02745161_1295|acetyl-coenzyme A synthetase	SAMN04488503_1699|acetyl-coenzyme A synthetase	BN4_12384|Acetyl-coenzyme A synthetase	DESPIG_01421|acetate--CoA ligase	DESPIGER_1297|Acetyl-coenzyme A synthetase	Desal_2829|acetate/CoA ligase	HMPREF0326_02781|acetate-CoA ligase	HMPREF1022_00724|acetate-CoA ligase	KL86DES1_10822|Acetyl-coenzyme A synthetase	KM92DES2_10717|Acetyl-coenzyme A synthetase	DA2_2044|acetate--CoA ligase	DVDV_1423|Acetyl-coenzyme A synthetase	NY78_3024|Acetyl-coenzyme A synthetase	dsx2_2873|Acetyl-coenzyme A synthetase	Dvul_0401|acetyl-coenzyme A synthetase	Deval_2742|acetate/CoA ligase
glycine hydroxymethyltransferase		DSVG11_2276	SAMN02910291_01048|glycine hydroxymethyltransferase	Ddes_1617|Glycine hydroxymethyltransferase	dsx2_1405|Serine hydroxymethyltransferase	SAMN05660830_00124|serine hydroxymethyltransferase	HMPREF0178_03839|serine hydroxymethyltransferase	HMPREF0179_01027|serine hydroxymethyltransferase	RSDT_0841|serine hydroxymethyltransferase	Dret_1418|Glycine hydroxymethyltransferase	SAMN04488082_107124|serine hydroxymethyltransferase	Dbac_0064|Glycine hydroxymethyltransferase	SAMN05421830_101704|glycine hydroxymethyltransferase	Dthio_PD2484|Glycine hydroxymethyltransferase	SAMN05660653_02429|glycine hydroxymethyltransferase	SAMN04488516_11222|glycine hydroxymethyltransferase	DPF_0590|serine hydroxymethyltransferase	Daes_2793|Glycine hydroxymethyltransferase	PCS_02192|serine hydroxymethyltransferase	Desaf_2346|Glycine hydroxymethyltransferase	Dde_2432|Glycine hydroxymethyltransferase	SAMN06295933_1065|serine hydroxymethyltransferase	dsat_0461|Serine hydroxymethyltransferase	SAMN02745702_00103|serine hydroxymethyltransferase	BerOc1_01216|Serine hydroxymethyltransferase	SAMN05660337_0090|glycine hydroxymethyltransferase	DesfrDRAFT_0530|Glycine hydroxymethyltransferase	SAMN02745704_00391|glycine hydroxymethyltransferase	DESAM_20245|serine hydroxymethyltransferase	SAMN05192586_11119|serine hydroxymethyltransferase	SAMN02745728_00780|serine hydroxymethyltransferase	DMR_39990|serine hydroxymethyltransferase	B193_0304|glycine/serine hydroxymethyltransferase	SAMN02745161_0124|serine hydroxymethyltransferase	SAMN04488503_0806|serine hydroxymethyltransferase	BN4_11608|Serine hydroxymethyltransferase	DESPIG_00209|glycine hydroxymethyltransferase	DESPIGER_1073|Serine hydroxymethyltransferase	Desal_0657|Glycine hydroxymethyltransferase	HMPREF0326_01886|serine hydroxymethyltransferase	HMPREF1022_00638|serine hydroxymethyltransferase	KL86DES1_22059|serine hydroxymethyltransferase	KM92DES2_10452|serine hydroxymethyltransferase	DA2_3658|serine hydroxymethyltransferase	DVDV_0937|Serine hydroxymethyltransferase	NY78_2240|Serine hydroxymethyltransferase	dsx2_1405|Serine hydroxymethyltransferase	Dvul_1854|serine hydroxymethyltransferase	Deval_1111|Glycine hydroxymethyltransferase
formate/nitrite transporter		DSVG11_2478	SAMN02910291_02150|formate transporter	Ddes_0933|formate/nitrite transporter																																	DESPIG_01083|formate/nitrite transporter	DESPIGER_0542|Formate efflux transporter (TC 2.A.44 family)				KL86DES1_10747|putative formate transporter 1	KM92DES2_10474|putative formate transporter 1
Ammonium transporter		DSVG11_2780	SAMN02910291_01911|ammonium transporter, Amt family	Ddes_1147|ammonium transporter	dsx2_0512|ammonium transporter	SAMN05660830_02278|ammonium transporter	HMPREF0178_00259|hypothetical protein	HMPREF0179_02053|ammonium transporter		Dret_2267|ammonium transporter	SAMN04488082_103286|ammonium transporter	Dbac_3048|ammonium transporter	SAMN05421830_10289|ammonium transporter	Dthio_PD1979|putative ammonium transporter, marine subtype	SAMN05660653_02785|ammonium transporter (TC 1.A.11)	SAMN04488516_11340|ammonium transporter, Amt family	DPF_1318|ammonium transporter	Daes_0656|ammonium transporter	PCS_03257|ammonium transporter	Desaf_1556|ammonium transporter	Dde_2311|ammonium transporter	SAMN06295933_3163|ammonium transporter	dsat_1828|ammonium transporter	SAMN02745702_02657|ammonium transporter	BerOc1_01615|Ammonium transporter NrgA	SAMN05660337_0884|ammonium transporter, Amt family	DesfrDRAFT_3192|ammonium transporter	SAMN02745704_02121|ammonium transporter, Amt family	DESAM_21081|ammonium transporter	SAMN05192586_12018|ammonium transporter		DMR_34890|ammonium transporter	B193_2981|ammonium transporter	SAMN02745161_1068|ammonium transporter	SAMN04488503_2857|ammonium transporter, Amt family	BN4_12379|Ammonium transporter NrgA	DESPIG_00642|ammonium transporter	DESPIGER_0353|Ammonium transporter	Desal_3438|ammonium transporter	HMPREF0326_01786|ammonium transporter	HMPREF1022_00063|hypothetical protein	KL86DES1_10293|ammonium transporter	KM92DES2_10187|ammonium transporter	DA2_0966|ammonium transporter	DVDV_1179|Ammonium transporter	NY78_3719|Ammonium transporter	dsx2_0512|ammonium transporter	Dvul_1831|ammonium transporter	Deval_1133|ammonium transporter
Nitrogen regulatory protein P-II		DSVG11_2781	SAMN02910291_01912|nitrogen regulatory protein P-II family	Ddes_1148|nitrogen regulatory protein P-II	dsx2_0513|nitrogen regulatory protein P-II	SAMN05660830_02277|nitrogen regulatory protein P-II family		HMPREF0179_02054|nitrogen regulatory protein P-II 1		Dret_2268|nitrogen regulatory protein P-II	SAMN04488082_103285|nitrogen regulatory protein P-II family	Dbac_3047|nitrogen regulatory protein P-II	SAMN05421830_10288|nitrogen regulatory protein P-II 1	Dthio_PD1978|nitrogen regulatory protein P-II	SAMN05660653_02000|nitrogen regulatory protein P-II family	SAMN04488516_11339|nitrogen regulatory protein P-II family	DPF_1319|nitrogen regulatory protein P-II	Daes_0655|nitrogen regulatory protein P-II	PCS_03256|nitrogen regulatory protein P-II family	Desaf_1557|nitrogen regulatory protein P-II	Dde_2310|nitrogen regulatory protein P-II	SAMN06295933_3164|nitrogen regulatory protein P-II family	dsat_1827|nitrogen regulatory protein P-II	SAMN02745702_02656|nitrogen regulatory protein P-II family	BerOc1_01616|Nitrogen regulatory protein P-II	SAMN05660337_0885|nitrogen regulatory protein P-II family	DesfrDRAFT_3191|nitrogen regulatory protein P-II	SAMN02745704_02120|nitrogen regulatory protein P-II family	DESAM_10183|regulatory protein P-II for glutamine	SAMN05192586_12017|nitrogen regulatory protein P-II family		DMR_34880|nitrogen regulatory protein P-II	B193_2982|nitrogen regulatory protein PII	SAMN02745161_1069|nitrogen regulatory protein P-II family	SAMN04488503_2858|nitrogen regulatory protein P-II family	BN4_12378|Nitrogen regulatory protein P-II	DESPIG_00641|nitrogen regulatory protein P-II	DESPIGER_0352|Nitrogen regulatory protein P-II	Desal_3437|nitrogen regulatory protein P-II	HMPREF0326_01785|hypothetical protein	HMPREF1022_00064|nitrogen regulatory protein P-II	KL86DES1_10292|regulatory protein P-II for glutamine	KM92DES2_10188|Nitrogen regulatory protein P-II	DA2_0965|nitrogen regulatory P-II protein	DVDV_1178|Nitrogen regulatory protein P-II	NY78_3718|Nitrogen regulatory protein P-II	dsx2_0513|nitrogen regulatory protein P-II	Dvul_1830|nitrogen regulatory protein P-II	Deval_1134|nitrogen regulatory protein P-II
Glutamate-ammonia ligase		DSVG11_2782	SAMN02910291_01913|glutamine synthetase	Ddes_1149|glutamine synthetase catalytic region			HMPREF0178_01949|hypothetical protein	HMPREF0179_02498|glutamine synthetase	RSDT_0402|glutamine synthetase	Dret_2389|glutamine synthetase, type I				Dthio_PD2761|glutamine synthetase, type I		SAMN04488516_102175|L-glutamine synthetase												SAMN02745704_02697|glutamine synthetase		SAMN05192586_12016|L-glutamine synthetase	SAMN02745728_02079|glutamine synthetase						DESPIG_00639|glutamate--ammonia ligase, catalytic domain	DESPIGER_0351|Glutamine synthetase type III, GlnN		HMPREF0326_01784|hypothetical protein	HMPREF1022_00065|hypothetical protein	KL86DES1_10291|Glutamine synthetase	KM92DES2_10189|Type-3 glutamine synthetase
Glutamate synthase, small subunit		DSVG11_2965	DSVG11_2965|Glutamate_synthase,_small_subunit	SAMN02910291_02656|Glutamate synthase domain-containing protein 3	Ddes_1157|glutamate synthase alpha subunit domain protein	dsx2_0174|glutamate synthase alpha subunit domain protein	SAMN05660830_00999|glutamate synthase (NADPH) GltB3 subunit	HMPREF0178_03238|hypothetical protein	HMPREF0179_03233|hypothetical protein	RSDT_0396|glutamate synthase (NADPH-GOGAT) subunit 3	Dret_1377|FAD-dependent pyridine nucleotide-disulphide	SAMN04488082_11266|glutamate synthase (NADPH) GltB3 subunit	Dbac_1370|FAD-dependent pyridine nucleotide-disulphide	SAMN05421830_10540|NADPH-dependent glutamate synthase beta chain	Dthio_PD0535|FAD-dependent pyridine nucleotide-disulfide	SAMN05660653_00714|NADPH-dependent glutamate synthase beta chain	SAMN04488516_11314|Glutamate synthase domain-containing protein 3	DPF_1824|pyridine nucleotide-disulfide oxidoreductase	Daes_1953|FAD-dependent pyridine nucleotide-disulfide	PCS_00430|glutamate synthase (NADPH) GltB3 subunit	Desaf_3074|glutamate synthase alpha subunit domain protein	Dde_1816|glutamate synthase alpha subunit domain protein	SAMN06295933_1818|NADPH-dependent glutamate synthase beta chain	dsat_1494|glutamate synthase alpha subunit domain protein		BerOc1_00294|NAD-dependent dihydropyrimidine dehydrogenase	SAMN05660337_3139|NADPH-dependent glutamate synthase beta chain	DesfrDRAFT_1538|FAD-dependent pyridine nucleotide-disulfide	SAMN02745704_01172|Glutamate synthase domain-containing protein 3	DESAM_21205|Glutamate synthase alpha subunit domain protein	SAMN05192586_10671|NADPH-dependent glutamate synthase beta chain		DMR_46040|nucleotide-disulphide oxidoreductase family	B193_2871|NADPH-dependent glutamate synthase beta	SAMN02745161_2425|glutamate synthase (NADPH) GltB3 subunit	SAMN04488503_0040|glutamate synthase (NADPH) GltB3 subunit	BN4_10072|FAD-dependent pyridine nucleotide-disulphide			Desal_3278|glutamate synthase alpha subunit domain protein	HMPREF0326_01776|hypothetical protein	HMPREF1022_00074|hypothetical protein	KL86DES1_10277|conserved hypothetical protein	KM92DES2_10022|conserved hypothetical protein	DA2_2828|pyridine nucleotide-disulfide oxidoreductase	DVDV_4120|Glutamate synthase [NADPH] small chain	NY78_1654|Glutamate synthase [NADPH] small chain	dsx2_0174|glutamate synthase alpha subunit domain protein	Dvul_0102|glutamate synthase (NADPH) GltB3 subunit
Glutamate synthase, large subunit		DSVG11_2966	DSVG11_2966|Glutamate_synthase,_large_subunit	SAMN02910291_02657|glutamate synthase (NADPH/NADH) large chain	Ddes_1156|ferredoxin-dependent glutamate synthase	dsx2_0171|ferredoxin-dependent glutamate synthase	SAMN05660830_01003|glutamate synthase (NADPH) GltB2 subunit	HMPREF0178_03239|hypothetical protein	HMPREF0179_03232|glutamate synthase (NADPH/NADH) large chain	RSDT_0397|glutamate synthase (NADPH-GOGAT) subunit 2	Dret_1376|ferredoxin-dependent glutamate synthase	SAMN04488082_11267|glutamate synthase (NADPH/NADH) large chain	Dbac_1371|ferredoxin-dependent glutamate synthase	SAMN05421830_10541|glutamate synthase (NADPH/NADH) large chain	Dthio_PD0536|ferredoxin-dependent glutamate synthase	SAMN05660653_00713|glutamate synthase (NADPH/NADH) large chain	SAMN04488516_11318|Glutamate synthase domain-containing protein 2	DPF_1823|glutamate synthase	Daes_1954|ferredoxin-dependent glutamate synthase	PCS_00426|glutamate synthase (NADPH) GltB2 subunit	Desaf_3078|Glutamate synthase (NADPH)	Dde_1814|Glutamate synthase (NADPH)	SAMN06295933_1817|glutamate synthase (NADPH/NADH) large chain	dsat_1491|ferredoxin-dependent glutamate synthase	SAMN02745702_01412|glutamate synthase (NADPH/NADH) large chain	BerOc1_00295|Glutamate synthase [NADPH] large chain	SAMN05660337_3140|glutamate synthase (NADPH/NADH) large chain	DesfrDRAFT_1537|ferredoxin-dependent glutamate synthase	SAMN02745704_01168|Glutamate synthase domain-containing protein 2	DESAM_21204|Ferredoxin-dependent glutamate synthase	SAMN05192586_10670|glutamate synthase (NADPH/NADH) large chain		DMR_46030|glutamate synthase large subunit	B193_2870|glutamate synthase family protein	SAMN02745161_2429|glutamate synthase (NADPH) GltB2 subunit	SAMN04488503_0036|glutamate synthase (NADPH) GltB2 subunit	BN4_10071|Ferredoxin-dependent glutamate synthase	DESPIG_00638|class II glutamine amidotransferase	DESPIGER_0350|Glutamate synthase [NADPH] large chain	Desal_3279|ferredoxin-dependent glutamate synthase	HMPREF0326_01777|hypothetical protein	HMPREF1022_00073|hypothetical protein	KL86DES1_10278|conserved hypothetical protein	KM92DES2_10023|conserved hypothetical protein	DA2_2826|4Fe-4S binding domain protein	DVDV_4119|Glutamate synthase [NADPH] large chain	NY78_1655|Glutamate synthase [NADPH] large chain	dsx2_0171|ferredoxin-dependent glutamate synthase	Dvul_0103|ferredoxin-dependent glutamate synthase
Glutamine amidotransferase type 2 like		DSVG11_2967	DSVG11_2967|Glutamine_amidotransferase_type_2_like	SAMN02910291_02658|hypothetical protein	Ddes_1155|putative glutamate synthase, large subunit	dsx2_0173|glutamine amidotransferase class-II	SAMN05660830_01000|glutamate synthase (NADPH) GltB1 subunit	HMPREF0178_03240|hypothetical protein	HMPREF0179_03231|hypothetical protein	RSDT_0398|glutamate synthase (NADPH-GOGAT) subunit 1	Dret_1375|conserved hypothetical protein	SAMN04488082_11268|glutamate synthase (NADPH) GltB1 subunit	Dbac_1372|glutamate synthase (NADPH)	SAMN05421830_10542|hypothetical protein	Dthio_PD0537|conserved hypothetical protein	SAMN05660653_00712|hypothetical protein	SAMN04488516_11315|glutamate synthase (NADPH) GltB1 subunit	DPF_1822|glutamate synthase	Daes_1955|glutamine amidotransferase class-II	PCS_00429|glutamate synthase (NADPH) GltB1 subunit	Desaf_3075|glutamine amidotransferase class-II	Dde_1815|glutamine amidotransferase class-II	SAMN06295933_1816|Glutamate synthase domain-containing protein 1	dsat_1493|glutamine amidotransferase class-II		BerOc1_00296|Glutamine amidotransferases class-II	SAMN05660337_3141|Glutamate synthase domain-containing protein 1	DesfrDRAFT_1536|conserved hypothetical protein	SAMN02745704_01171|Glutamate synthase domain-containing protein 1	DESAM_21203|Glutamate synthase (NADPH)	SAMN05192586_10669|hypothetical protein		DMR_46020|hypothetical protein	B193_2869|Glutamine amidotransferases class-II	SAMN02745161_2426|glutamate synthase (NADPH) GltB1 subunit	SAMN04488503_0039|glutamate synthase (NADPH) GltB1 subunit	BN4_10070|Glutamate synthase (NADPH)			Desal_3280|glutamate synthase (NADPH)	HMPREF0326_01778|hypothetical protein	HMPREF1022_00072|hypothetical protein	KL86DES1_10279|conserved hypothetical protein	KM92DES2_10024|conserved hypothetical protein	DA2_2825|glutamate synthase (NADPH) GltB1 subunit	DVDV_4118|Glutamate synthase [NADPH] large chain	NY78_1656|Glutamate synthase [NADPH] large chain	dsx2_0173|glutamine amidotransferase class-II	Dvul_0104|glutamate synthase (NADPH) GltB1 subunit
glutamate dehydrogenase (NADP+)		DSVG11_2973	DSVG11_2973|glutamate_dehydrogenase_(NADP+)	SAMN02910291_02820|glutamate dehydrogenase (NADP+)	Ddes_1152|Glutamate dehydrogenase (NADP(+))		SAMN05660830_02415|glutamate dehydrogenase (NADP+)	HMPREF0178_02424|NADP-specific glutamate dehydrogenase	HMPREF0179_00940|glutamate dehydrogenase (NADP+)			SAMN04488082_101412|glutamate dehydrogenase (NADP)	Dbac_3443|Glutamate dehydrogenase (NADP(+))	SAMN05421830_110151|glutamate dehydrogenase (NADP+)					Daes_1242|Glu/Leu/Phe/Val dehydrogenase				SAMN06295933_3315|glutamate dehydrogenase (NADP)	dsat_1294|Glu/Leu/Phe/Val dehydrogenase		BerOc1_00419|NAD-specific glutamate dehydrogenase	SAMN05660337_1099|glutamate dehydrogenase (NADP+)		SAMN02745704_01062|glutamate dehydrogenase	DESAM_10074|glutamate dehydrogenase, NADP-specific	SAMN05192586_10282|glutamate dehydrogenase (NADP)	SAMN02745728_01911|glutamate dehydrogenase (NADP+)			SAMN02745161_0969|glutamate dehydrogenase (NADP+)		BN4_10854|Glu/Leu/Phe/Val dehydrogenase	DESPIG_01041|Glu/Leu/Phe/Val dehydrogenase, dimerization	DESPIGER_0507|NADP-specific glutamate dehydrogenase	Desal_1512|Glutamate dehydrogenase (NADP(+))	HMPREF0326_01627|hypothetical protein	HMPREF1022_00466|NADP-specific glutamate dehydrogenase	KL86DES1_10284|glutamate dehydrogenase, NADP-specific	KM92DES2_10018|glutamate dehydrogenase, NADP-specific					Dvul_2558|Glu/Leu/Phe/Val dehydrogenase, C terminal
formate-tetrahydrofolate ligase		DSVG11_3068	SAMN02910291_02330|Formate-tetrahydrofolate ligase	Ddes_1296|Formate--tetrahydrofolate ligase		SAMN05660830_00248|Formate-tetrahydrofolate ligase	HMPREF0178_01025|formate-tetrahydrofolate ligase	HMPREF0179_03013|formate-tetrahydrofolate ligase			SAMN04488082_101133|Formate-tetrahydrofolate ligase	Dbac_3185|Formate--tetrahydrofolate ligase	SAMN05421830_102223|formate--tetrahydrofolate ligase	Dthio_PD3246|Formate--tetrahydrofolate ligase			DPF_0131|formate--tetrahydrofolate ligase													SAMN05192586_104102|Formate-tetrahydrofolate ligase				SAMN02745161_0247|Formate-tetrahydrofolate ligase			DESPIG_00330|formate--tetrahydrofolate ligase	DESPIGER_0966|Formate--tetrahydrofolate ligase		HMPREF0326_01775|formate-tetrahydrofolate ligase	HMPREF1022_00075|formate-tetrahydrofolate ligase	KL86DES1_10331|Formate--tetrahydrofolate ligase	KM92DES2_20303|Formate--tetrahydrofolate ligase
[truncated: 7 more columns]
