# Supplementary material for: The reductive glycine pathway allows autotrophic growth of Desulfovibrio desulfuricans
Source: Nat Commun. 2020 Oct 9;11:5090. doi: 10.1038/s41467-020-18906-7 (PMC7547702; doi:10.1038/s41467-020-18906-7)
Supplement: Supplementary file 7 — Supplementary Data 4 [file 41467_2020_18906_MOESM7_ESM.xlsx]

## Sheet: Legend
Supplementary Data 4 - differential transcriptomics analysis for autotrophic growth versus two modes of heterotrophic growth (acetate/H2/CO2/sulphate and lactate/CO2/sulphate)
Sheet	Description
Data and statistics	Raw read counts and statistic analysis of differential expression (inc. log2fold change and adjusted P-value) for each detected gene
Colour	Meaning
Green	significantlly up/down regulated in the comparision of autotrophic versus heterotrophic growth (lactate/CO2/sulphate)
Bold	significantlly up/down regulated in the comparision of autotrophic versus heterotrophic growth (acetate/H2/CO2/sulphate)

## Sheet: Data and Statistics
		autotrophic (H2/CO2) versus heterotroophic (acetate/H2)						RAW READS												autotrophic (H2/CO2) versus heterotrophic (lactate)
Locus	Annotation	baseMean	log2FoldChange	lfcSE	stat	pvalue	padj	Ac_1_.sorted.bam.htseq-count.csv	Ac_2_.sorted.bam.htseq-count.csv	Ac_3_.sorted.bam.htseq-count.csv	Ac_4_.sorted.bam.htseq-count.csv	CO2_1_.sorted.bam.htseq-count.csv	CO2_2_.sorted.bam.htseq-count.csv	CO2_3_.sorted.bam.htseq-count.csv	CO2_4_.sorted.bam.htseq-count.csv	Lac_1_.sorted.bam.htseq-count.csv	Lac_2_.sorted.bam.htseq-count.csv	Lac_3_.sorted.bam.htseq-count.csv	Lac_4_.sorted.bam.htseq-count.csv	baseMean	log2FoldChange	lfcSE	stat	pvalue	padj
DSVG11_0001	Hypothetical protein	0	NA	NA	NA	NA	NA	0	0	0	0	0	0	0	0	0	0	0	0	0	NA	NA	NA	NA	NA
DSVG11_0002	Virulence factor, SrfB	6589.56	0.118766	0.123187	0.96411	0.334991	0.484967	5755	8235	6025	6021	6098	6660	6848	7393	9826	11202	9413	9530	8220.01	-0.185442	0.101059	1.83498	0.0665087	0.101557
DSVG11_0003	Virulence effector, SrfC	5383.95	0.403231	0.141057	2.85865	0.00425452	0.0159316	4147	5380	4567	4784	5581	5992	6149	6413	8503	9444	8721	8451	7292.75	-0.165558	0.103721	1.59619	0.110446	0.158162
DSVG11_0004	Hypothetical protein	3284.67	0.802342	0.165327	4.85306	1.21568e-06	1.12176e-05	1904	2695	2478	2632	4059	4018	4112	4248	5481	6401	4894	5514	4772.53	-0.0556562	0.0781827	0.711875	0.476542	0.550436
DSVG11_0005	von Willebrand factor, type A	3496.06	0.880333	0.18835	4.67393	2.95492e-06	2.52962e-05	1888	3912	2153	2380	3786	5095	4078	4779	6575	7267	7172	6738	5594.91	-0.264998	0.155561	1.70349	0.0884756	0.130228
DSVG11_0006	ABC transporter	730.1	0.708553	0.136015	5.20936	1.89492e-07	2.11802e-06	562	777	567	408	939	737	1119	808	1166	1492	964	1291	1041.07	-0.0705977	0.112472	0.627693	0.530205	0.604082
DSVG11_0007	ABC transporter permease protein domain	829.567	1.10559	0.127681	8.65901	4.75874e-18	1.60175e-16	544	634	549	437	1137	906	1247	1194	1277	1594	974	1286	1190.47	0.190561	0.108901	-1.74985	0.0801434	0.119388
DSVG11_0008	C-type lectin fold	2375.82	0.792816	0.112361	7.05594	1.71434e-12	3.70649e-11	1527	2556	1656	1523	2816	2730	3154	3189	4511	5432	4243	4779	3759.62	-0.294085	0.0793102	3.70803	0.000208874	0.000522626
DSVG11_0009	3-hydroxyisobutyrate dehydrogenase/phosphogluconate dehydrogenase (NADP+-dependent, decarboxylating)	2903.78	0.0724728	0.166662	0.434848	0.663673	0.775463	2366	4936	2535	2231	2785	3051	2809	3050	4540	5390	4560	4353	3730.83	-0.304542	0.108787	2.79943	0.00511932	0.00991701
DSVG11_0010	1,4-alpha-glucan branching enzyme	938.62	-0.214431	0.246547	-0.869737	0.384444	0.535283	784	2232	745	681	824	858	942	808	768	858	841	755	841.826	0.461136	0.108887	-4.23499	2.28566e-05	6.61346e-05
DSVG11_0012	Putative transposase IS4/5 family	842.483	0.359274	0.156713	2.29256	0.0218732	0.0588452	792	1012	712	557	1073	670	1120	904	694	976	529	714	844.54	0.755557	0.151008	-5.00343	5.63196e-07	1.9846e-06
DSVG11_0013	P-loop containing nucleoside triphosphate hydrolase	237.966	-0.209584	0.154504	-1.3565	0.174941	0.302971	260	312	287	194	235	171	250	219	278	410	277	213	251.079	-0.0450161	0.16429	0.274003	0.784082	0.828
DSVG11_0014	GrpB/Dephospho-CoA kinase	634.947	-0.235141	0.181162	-1.29796	0.194301	0.326445	778	738	762	525	652	424	716	530	662	711	435	645	592.898	0.295353	0.150233	-1.96596	0.0493028	0.0777792
DSVG11_0015	Acyl-CoA N-acyltransferase	382.227	-0.208894	0.135381	-1.54302	0.122827	0.231876	427	471	443	338	380	321	370	329	483	659	471	525	431.186	-0.228462	0.0975408	2.34222	0.0191696	0.0330471
DSVG11_0016	S-adenosyl-L-methionine-dependent methyltransferase	1026.39	0.786011	0.224876	3.49531	0.000473506	0.00242651	554	1434	739	527	1050	1481	1200	1359	11834	17259	47872	10931	10810.3	-3.78951	0.577308	6.5641	5.23473e-11	2.69475e-10
DSVG11_0017	holo-[acyl-carrier-protein] synthase	351.838	1.04307	0.181751	5.73903	9.52218e-09	1.29976e-07	151	352	232	226	443	474	470	478	1258	3896	3851	1160	1378.05	-2.06558	0.449885	4.59136	4.40369e-06	1.4001e-05
DSVG11_0018	ABC transporter	535.119	1.18297	0.212117	5.57697	2.44747e-08	3.17769e-07	212	588	261	329	725	702	738	763	2529	6807	7123	2229	2468.22	-2.29965	0.429192	5.35809	8.4104e-08	3.19574e-07
DSVG11_0019	ABC transporter	696.544	1.21939	0.151031	8.07381	6.81394e-16	1.97872e-14	338	593	445	366	927	1048	891	958	4107	11493	11908	3873	3990.02	-2.65521	0.437284	6.07205	1.26289e-09	5.78663e-09
DSVG11_0020	Polyketide synthase, type II, enoylreductase domain	517.915	1.20418	0.250876	4.79988	1.58761e-06	1.44249e-05	212	674	255	231	637	737	671	792	5602	14281	19825	4899	5371.01	-3.61484	0.525315	6.88127	5.93209e-12	3.35095e-11
DSVG11_0021	Polyketide synthase, type II, thioesterase domain	167.565	0.91076	0.154257	5.90418	3.54403e-09	5.17115e-08	108	141	130	100	240	187	244	195	1655	4414	3683	1487	1343.33	-3.31704	0.297651	11.1441	7.65439e-29	1.12721e-27
DSVG11_0022	Polyketide synthase, PKS, type I	2559.52	1.09903	0.157148	6.9936	2.67921e-12	5.51098e-11	1251	2155	1505	1784	3530	3099	3546	3594	42766	82387	91854	35973	29836.9	-3.83336	0.270614	14.1654	1.49918e-45	4.35057e-44
DSVG11_0023	Non-ribosomal peptide synthetase, NRPS	651.007	0.487376	0.177276	2.74925	0.00597326	0.0211131	397	771	546	536	762	683	665	875	18426	29707	28651	15018	10488.1	-4.56223	0.22208	20.5432	8.86065e-94	7.28543e-92
DSVG11_0024	Polyketide synthase PKS, type I	759.035	0.658558	0.220414	2.98782	0.00280975	0.0112466	435	800	577	617	882	797	718	1241	28840	40361	39154	22920	14922.7	-4.78964	0.229384	20.8805	8.05361e-97	6.81106e-95
DSVG11_0025	Non-ribosomal peptide synthetase, NRPS	823.685	0.511989	0.221657	2.30982	0.0208979	0.0566327	593	814	720	652	855	817	743	1373	27996	37462	29007	22830	13312.7	-4.55704	0.212956	21.3989	1.36715e-101	1.30541e-99
DSVG11_0026	Non-ribosomal peptide synthetase, NRPS	592.189	0.773065	0.244818	3.15771	0.00159011	0.00686576	337	607	422	443	729	629	502	1057	24497	31690	26880	21701	11868.6	-4.77372	0.224223	21.2901	1.4026e-100	1.22109e-98
DSVG11_0027	Major Facilitator Superfamily, MFS transporter	312.341	0.590354	0.163951	3.60078	0.000317259	0.00171795	233	387	221	206	346	318	367	449	6624	8976	5554	5688	3112.68	-3.78551	0.140895	26.8675	5.26118e-159	1.94664e-156
DSVG11_0028	ABC transporter	332.797	0.665216	0.214947	3.09479	0.00196955	0.00831026	189	377	283	226	448	293	347	519	5896	7688	4950	5282	2808.85	-3.49611	0.174952	19.9833	7.70066e-89	6.16053e-87
DSVG11_0029	ABC transporter	187.181	0.906465	0.184877	4.90308	9.43449e-07	8.98552e-06	123	163	132	118	245	183	230	304	4286	5421	3369	3559	1936.71	-3.71926	0.157038	23.6838	5.29462e-124	9.21886e-122
DSVG11_0030	RTX toxin operon, subunit D	447.265	0.979851	0.287903	3.40341	0.000665506	0.00325285	203	386	306	338	529	410	440	945	10358	11920	9173	9364	4784.34	-3.74357	0.240884	15.541	1.83211e-54	7.04292e-53
DSVG11_0031	TonB-dependent transporter	3169.19	0.855875	0.294402	2.90716	0.00364725	0.0140301	1768	3177	2086	2311	3846	3207	2265	6566	122267	136212	154445	114966	60623.1	-4.67273	0.2903	16.0962	2.71333e-58	1.19873e-56
DSVG11_0032	Biopolymer transport protein ExbD/TolR	239.769	0.20806	0.275146	0.756179	0.449542	0.599254	221	303	177	218	243	182	175	405	2672	3595	1546	2799	1282.83	-2.98432	0.274938	10.8545	1.89788e-27	2.61289e-26
DSVG11_0033	Hypothetical protein	85.1075	-0.062188	0.27591	-0.225392	0.821674	0.895132	90	101	75	88	101	81	45	97	1123	1506	634	1247	530.803	-3.37858	0.266635	12.6712	8.54214e-37	1.81905e-35
DSVG11_0034	Transposase	4.95021	0.0410863	0.678517	0.0605532	0.951715	0.973741	4	7	1	8	7	3	7	3	9	13	7	10	6.9916	-0.585341	0.51288	1.14128	0.253753	0.325155
DSVG11_0035	Integrase	0.0931579	-0.671176	3.53381	-0.18993	0.849364	0.910538	0	1	0	0	0	0	0	0	3	4	1	2	1.05623	-3.35253	1.4392	2.32944	0.0198358	0.0340569
DSVG11_0036	Chorismate-utilising enzyme	990.278	-0.334231	0.181133	-1.84523	0.0650045	0.139727	997	1622	1020	972	775	717	794	1158	5847	8570	3274	5477	2963.23	-2.3322	0.221295	10.5389	5.71821e-26	7.14173e-25
DSVG11_0037	Chorismate mutase	712.818	-0.647338	0.270756	-2.39086	0.0168091	0.047966	685	1536	793	699	451	541	355	814	5525	8770	3298	5309	2751.11	-2.96963	0.277211	10.7125	8.88969e-27	1.19066e-25
DSVG11_0038	Integrase	27.9445	0.41286	0.343668	1.20133	0.229622	0.370957	27	43	15	17	42	23	23	38	26	42	21	40	31.8798	0.361015	0.302648	-1.19285	0.232927	0.301339
DSVG11_0040	glycerol kinase	2476.39	0.0226145	0.16219	0.139432	0.889108	0.932887	2115	4345	2224	1821	2475	2472	2485	2399	2407	2831	2298	2338	2478.64	0.375165	0.0815772	-4.5989	4.24735e-06	1.35476e-05
DSVG11_0041	Transposase	227.397	-0.0558464	0.238054	-0.234596	0.814523	0.889608	257	387	233	114	242	222	255	165	345	378	251	247	257.659	-0.0824865	0.157511	0.523687	0.600496	0.667072
DSVG11_0042	Uncharacterized protein conserved in bacteria (DUF2333)	2488.41	-0.0419664	0.138455	-0.303106	0.761809	0.849258	2270	4159	2215	2042	2391	2430	2452	2386	2708	2925	2769	2679	2592.82	0.175718	0.0992042	-1.77128	0.0765148	0.114966
DSVG11_0043	Citrate transporter-like	1477.08	0.143981	0.117198	1.22853	0.21925	0.357412	1447	1655	1344	1294	1498	1555	1607	1451	1260	1404	1043	1296	1415.06	0.671037	0.0865747	-7.75096	9.11969e-15	6.50465e-14
DSVG11_0044	Protein of unknown function DUF4125	1226.29	0.0751971	0.146943	0.511744	0.60883	0.733265	1264	1815	1154	800	1215	1261	1359	1133	613	757	462	632	972.774	1.40048	0.105052	-13.3313	1.52176e-40	3.84992e-39
DSVG11_0045	Protein of unknown function DUF4037	313.793	-0.0556669	0.203634	-0.273367	0.784571	0.869099	292	595	295	197	297	320	307	289	95	126	127	106	222.808	1.79427	0.150652	-11.91	1.0493e-32	1.82702e-31
DSVG11_0046	Putative DNA-binding domain	637.971	0.0357554	0.22402	0.159608	0.87319	0.923701	580	1274	505	387	601	665	701	583	226	238	238	287	471.45	1.73603	0.137719	-12.6056	1.96681e-36	4.12891e-35
DSVG11_0047	Hypothetical protein	412.567	0.130286	0.216393	0.602079	0.547122	0.686975	384	705	344	257	466	329	595	335	113	86	67	112	283.192	2.54689	0.207792	-12.2569	1.54198e-34	2.87061e-33
DSVG11_0048	Hypothetical protein	1153.71	-0.366755	0.208969	-1.75507	0.0792469	0.163803	1167	2591	1053	840	965	938	1101	980	402	426	481	407	754.916	1.57794	0.128384	-12.2908	1.01466e-34	1.91299e-33
DSVG11_0049	Bacterial microcompartment protein	70.7446	0.0196573	0.286389	0.0686386	0.945277	0.969542	68	132	52	50	106	50	76	52	39	62	63	61	64.7767	0.69669	0.268142	-2.59822	0.00937097	0.0171328
DSVG11_0050	Aldehyde dehydrogenase	211.223	0.504326	0.141536	3.56323	0.000366313	0.00193753	171	247	151	157	224	223	296	239	142	190	146	131	205.231	1.06661	0.128638	-8.29157	1.11764e-16	9.03883e-16
DSVG11_0051	Choline trimethylamine-lyase, CutC	979.072	0.903439	0.152051	5.94167	2.82134e-09	4.1994e-08	570	923	627	695	1104	1369	1277	1265	1017	970	1009	946	1150.17	0.719669	0.137084	-5.24986	1.52215e-07	5.69604e-07
DSVG11_0052	Choline trimethylamine-lyase activating enzyme, cutD.	143.068	0.542671	0.15106	3.59242	0.000327619	0.00176759	119	156	116	92	164	158	170	177	89	110	50	111	133.994	1.28762	0.190222	-6.76901	1.29669e-11	7.00402e-11
DSVG11_0053	Bacterial microcompartment protein	221.733	0.813723	0.152332	5.34179	9.20321e-08	1.07322e-06	170	197	158	137	251	231	345	294	136	227	154	169	232.671	1.08823	0.148321	-7.33697	2.18477e-13	1.39976e-12
DSVG11_0054	Aldehyde dehydrogenase	1106.33	1.28111	0.209713	6.10889	1.00328e-09	1.57233e-08	535	887	549	690	1157	1838	1396	1735	1017	1203	1075	967	1346.42	0.912597	0.181621	-5.02472	5.04157e-07	1.79148e-06
DSVG11_0055	Bacterial microcompartment protein	600.177	1.38534	0.257993	5.36969	7.88742e-08	9.42038e-07	264	620	235	302	666	1062	678	975	870	909	884	787	866.534	0.360599	0.203935	-1.76821	0.0770263	0.115591
DSVG11_0056	phosphate propanoyltransferase	233.982	1.57765	0.201344	7.83557	4.66705e-15	1.22335e-13	83	181	133	96	277	389	348	363	182	182	191	136	272.9	1.37135	0.18187	-7.54025	4.69082e-14	3.18459e-13
DSVG11_0057	Ethanolamine utilisation EutJ	267.653	1.33858	0.191947	6.97372	3.08677e-12	6.26234e-11	105	191	163	163	341	392	365	408	162	203	117	139	282.082	1.67512	0.147453	-11.3604	6.58624e-30	1.01012e-28
DSVG11_0058	Hypothetical protein	203.616	1.21758	0.162791	7.47939	7.46658e-14	1.75524e-12	118	149	123	113	225	272	325	302	148	192	90	121	218.671	1.42615	0.17673	-8.06966	7.04944e-16	5.49114e-15
DSVG11_0059	Ethanolamine utilization protein EutN	75.1707	1.49864	0.262514	5.7088	1.13775e-08	1.5249e-07	21	55	49	38	115	130	104	87	30	62	30	36	79.2131	1.8688	0.234114	-7.98243	1.43481e-15	1.09178e-14
DSVG11_0060	Bacterial microcompartment protein	147.78	1.21982	0.186495	6.54076	6.1208e-11	1.07916e-09	88	96	86	91	163	201	235	216	103	132	83	94	160.338	1.37044	0.154233	-8.88548	6.36474e-19	5.90584e-18
DSVG11_0061	Hypothetical protein	184.813	0.867924	0.210747	4.11832	3.81643e-05	0.000265982	102	189	120	132	203	295	205	230	143	177	148	104	196.474	1.10026	0.205105	-5.36439	8.12223e-08	3.0902e-07
DSVG11_0062	Bacterial microcompartment protein	415.41	0.571509	0.19262	2.96703	0.00300695	0.0118755	262	600	287	277	454	517	452	527	533	691	504	455	516.104	0.230406	0.137723	-1.67297	0.094334	0.137666
DSVG11_0063	Iron-containing alcohol dehydrogenases	286.038	0.855906	0.135185	6.33138	2.42986e-10	4.02081e-09	220	241	204	171	337	342	408	368	126	197	141	176	276.05	1.56623	0.130167	-12.0325	2.39924e-33	4.35689e-32
DSVG11_0064	Propanediol utilization protein, PduS	676.529	0.702414	0.158947	4.41918	9.90777e-06	7.74322e-05	453	831	466	423	732	930	824	807	407	491	383	352	648.373	1.40044	0.133294	-10.5063	8.07715e-26	9.87948e-25
DSVG11_0065	Polyhedral organelle shell protein PduT, microcompartment protein	251.64	0.657332	0.153969	4.26925	1.96133e-05	0.000145236	193	227	219	162	261	308	327	317	181	185	147	151	245.143	1.25011	0.130402	-9.58653	9.1094e-22	9.69921e-21
DSVG11_0066	Bacterial microcompartment protein	149.065	0.381489	0.183165	2.08276	0.0372733	0.090199	119	185	133	103	122	177	186	180	95	129	70	101	137.313	1.1456	0.184755	-6.20063	5.62385e-10	2.6592e-09
DSVG11_0067	Ethanolamine/propanediol utilisation protein, EutP/PduV	202.149	-0.00507941	0.153763	-0.0330341	0.973647	0.985964	200	286	194	164	210	147	230	214	207	273	127	162	195.537	0.452522	0.181435	-2.49412	0.0126269	0.0225425
DSVG11_0068	Hypothetical protein	388.01	0.275547	0.161449	1.70671	0.0878763	0.178525	350	480	351	279	501	295	499	396	358	409	258	313	383.127	0.714238	0.151872	-4.70291	2.56482e-06	8.37953e-06
DSVG11_0069	Transposase	18.4201	-0.0904093	0.395685	-0.228488	0.819267	0.893529	23	32	15	11	22	7	26	17	16	21	17	19	17.9818	0.341353	0.354853	-0.961958	0.336071	0.412425
DSVG11_0070	Protein of unknown function DUF421	380.909	-0.0148346	0.166536	-0.0890771	0.929021	0.958801	440	477	341	319	455	297	435	318	360	441	259	351	364.938	0.474377	0.146257	-3.24345	0.00118092	0.00259313
DSVG11_0071	Transglycosylase associated protein	384.101	-0.0152995	0.185182	-0.0826189	0.934155	0.962793	450	563	382	229	402	312	454	350	384	456	294	387	379.343	0.375364	0.112547	-3.33518	0.000852452	0.00192468
DSVG11_0072	Integrase	102.795	-0.527773	0.221806	-2.37943	0.0173392	0.0489945	123	206	115	74	96	67	105	68	141	171	122	96	104.824	-0.281258	0.187938	1.49655	0.13451	0.187277
DSVG11_0073	Hypothetical protein	695.722	-0.832743	0.190395	-4.37377	1.22117e-05	9.4441e-05	916	1493	798	588	611	393	566	418	780	978	670	793	630.53	-0.319425	0.13026	2.45221	0.0141983	0.0251357
DSVG11_0074	Transposase	17.3711	-0.203385	0.349473	-0.581976	0.560583	0.697207	19	25	16	17	19	9	17	19	14	29	18	18	17.5474	0.0801829	0.343055	-0.233732	0.815193	0.853545
DSVG11_0075	Hypothetical protein	100.876	-0.317737	0.191133	-1.66239	0.0964343	0.191575	114	169	86	99	92	89	105	70	135	179	91	139	109.013	-0.221953	0.175403	1.26539	0.205733	0.271983
DSVG11_0077	Integrase	206.981	-0.984635	0.242819	-4.05502	5.01301e-05	0.000339783	280	520	232	158	151	94	169	140	231	345	179	228	183.657	-0.440056	0.174052	2.5283	0.0114615	0.0206112
DSVG11_0078	Transposase	14.4831	-0.0605886	0.406508	-0.149047	0.881517	0.927622	19	24	14	6	12	10	21	14	18	16	7	8	13.2369	0.597527	0.403371	-1.48133	0.138518	0.192134
DSVG11_0079	Transposase IS30-like	42.3579	0.0409396	0.228405	0.179241	0.857748	0.91555	41	59	42	32	47	41	45	37	43	68	33	52	45.1954	0.185671	0.221535	-0.838111	0.401968	0.479769
DSVG11_0080	protein-glutamate methylesterase	1681.78	-0.161434	0.114505	-1.40985	0.158585	0.280268	1808	2173	1858	1469	1545	1363	1928	1466	2061	2410	1775	2183	1808.76	-0.0462405	0.0861127	0.536977	0.591283	0.659457
DSVG11_0081	PBS lyase HEAT-like repeat	4168	-0.106814	0.100346	-1.06446	0.287122	0.43546	3923	6051	4094	3887	3612	3748	4501	4004	5696	6389	5124	5545	4736.87	-0.144124	0.0743534	1.93837	0.0525784	0.0821711
DSVG11_0082	protein-glutamate O-methyltransferase	3056.58	0.0613505	0.105264	0.582826	0.56001	0.697161	2637	4100	3033	2642	2779	2982	3415	3148	4286	5107	4075	4720	3737.9	-0.183753	0.0853379	2.15324	0.0312997	0.0517005
DSVG11_0083	P-loop containing nucleoside triphosphate hydrolase	651.185	-0.135637	0.12418	-1.09226	0.274721	0.422713	583	1009	643	612	553	577	699	625	1160	1447	1038	1263	882.465	-0.619238	0.0896127	6.91016	4.84097e-12	2.75563e-11
DSVG11_0084	CheW-like domain, two-component system	582.241	-0.192392	0.12801	-1.50295	0.132852	0.24606	609	731	633	569	573	447	642	494	1153	1219	1021	1130	799.52	-0.700664	0.0956603	7.32449	2.39803e-13	1.53308e-12
DSVG11_0085	Response regulator, CheY, two-component system	1130.39	0.0518659	0.101202	0.512499	0.608302	0.733265	1066	1425	1042	1038	1201	1055	1208	1080	1845	2245	1716	1787	1472.8	-0.360759	0.0694699	5.19303	2.06899e-07	7.68408e-07
DSVG11_0086	histidine kinase, two-component system	11967	0.0482377	0.120597	0.39999	0.689164	0.796854	10578	18524	10901	9573	11448	11790	13927	10963	11674	14071	10744	11771	12085.8	0.374026	0.0721931	-5.18091	2.2081e-07	8.16996e-07
DSVG11_0087	ribosomal protein L28/L24	11460.1	0.197751	0.184178	1.07369	0.28296	0.431664	11161	9505	11456	10595	13575	10328	12512	11972	12943	17092	11470	13868	12875.1	0.190338	0.0922226	-2.06389	0.0390277	0.0629548
DSVG11_0088	Peptidase S54, rhomboid domain	983.716	-0.308594	0.131851	-2.34048	0.0192591	0.0531643	1138	1506	1018	868	887	704	1115	792	980	1166	771	949	912.365	0.23052	0.11208	-2.05674	0.0397115	0.0639794
DSVG11_0089	rubredoxin	641.879	-0.692777	0.289959	-2.38922	0.016884	0.0481	528	1554	573	756	388	608	339	571	843	846	867	788	643.858	-0.420585	0.22503	1.86902	0.0616198	0.0947013
DSVG11_0090	ferroxidase	18787.2	-0.408352	0.196617	-2.07689	0.0378113	0.0912771	17138	36430	17751	19451	14086	18862	13954	16228	22732	24119	23040	22816	19248.6	-0.170333	0.156779	1.08645	0.277279	0.349869
DSVG11_0091	Ferric uptake regulator	3768.63	-0.123255	0.216014	-0.570586	0.56828	0.704287	3305	5557	3300	4102	2746	4418	2951	3947	4593	5780	4004	4253	4048.1	-0.000196221	0.188131	0.001043	0.999168	0.999168
DSVG11_0092	glucokinase	732.551	-0.198232	0.184157	-1.07643	0.281737	0.430651	802	785	927	660	752	511	855	599	1005	1183	743	895	796.829	-0.1178	0.133975	0.879269	0.379255	0.457455
DSVG11_0093	D-glycero-beta-D-manno-heptose-7-phosphate kinase/D-glycero-beta-D-manno-heptose 1-phosphate adenylyltransferase	2302.84	-0.160451	0.10237	-1.56736	0.11703	0.223496	2461	3103	2561	1924	2063	1993	2474	2076	2681	3173	2135	2684	2379.25	0.0713673	0.0771108	-0.925516	0.354698	0.432772
DSVG11_0094	ABC transporter, potentially lipoprotein transporting	4064.52	-0.101832	0.109312	-0.931573	0.351557	0.501295	4059	4879	4368	3885	3752	3648	4394	3711	3591	4453	3035	3490	3780.77	0.473196	0.0678627	-6.97284	3.10607e-12	1.80274e-11
DSVG11_0095	ABC transporter, permease family	2644.62	-0.587681	0.119379	-4.92283	8.53e-07	8.28389e-06	3421	3806	3301	2529	2132	1813	2457	1976	2183	2522	1629	1909	2078.62	0.404972	0.0919135	-4.40601	1.05292e-05	3.1513e-05
DSVG11_0096	Glycosyl transferase family 21	3012.94	0.0756027	0.0857786	0.88137	0.378117	0.528543	2797	3740	2927	2626	3114	2850	3400	2861	3026	3561	2699	2937	3065.91	0.378679	0.0561132	-6.7485	1.49384e-11	7.99597e-11
DSVG11_0097	Hypothetical protein	1029.42	-0.143459	0.132329	-1.08411	0.278318	0.427138	1106	1423	1027	915	970	851	1269	803	1380	1736	974	1248	1124.62	-0.0723835	0.137382	0.526879	0.598278	0.665753
DSVG11_0098	Glycosyltransferase family 4	1450.26	-0.360663	0.131996	-2.73238	0.00628786	0.0218856	1809	2176	1622	1172	1338	1210	1349	1120	1713	1904	1521	1692	1458.47	-0.0680892	0.0787108	0.865055	0.387009	0.465669
DSVG11_0099	Glycoside hydrolase/deacetylase, beta/alpha-barrel	687.735	-0.33282	0.17163	-1.93917	0.0524808	0.117942	878	785	767	677	675	467	726	551	1038	1219	853	1085	797.54	-0.420954	0.114432	3.67864	0.000234483	0.000579356
DSVG11_0100	Type I phosphodiesterase / nucleotide pyrophosphatase	374.721	-0.451563	0.132843	-3.39923	0.000675748	0.00329205	452	534	425	370	275	318	369	289	704	695	520	625	455.071	-0.646337	0.118264	5.46519	4.62406e-08	1.81048e-07
DSVG11_0101	EamA domain	665.045	-0.4174	0.161428	-2.58567	0.00971912	0.031014	744	1174	744	545	620	463	725	461	1372	1504	1168	1323	905.301	-0.87509	0.120777	7.24553	4.30758e-13	2.70136e-12
DSVG11_0102	Hedgehog signalling/DD-peptidase zinc-binding domain	950.633	-0.0622645	0.122024	-0.510264	0.609867	0.733265	951	1410	961	742	969	853	1085	781	1094	1260	831	1060	982.725	0.177186	0.101765	-1.74113	0.0816604	0.121343
DSVG11_0103	Methylthiotransferase	910.871	0.0421827	0.217538	0.193909	0.846247	0.909171	923	727	1100	832	992	721	1139	824	843	1110	738	865	903.607	0.423797	0.114565	-3.69917	0.000216305	0.000538489
DSVG11_0104	Peptidase C56	4645.15	-0.25116	0.262497	-0.95681	0.338663	0.4891	3500	10535	3818	4131	3760	5054	3313	4414	5343	5653	6556	5182	4894.51	-0.0797686	0.198165	0.402537	0.687289	0.746286
DSVG11_0105	Zinc ribbon domain	4674.77	-1.02519	0.213646	-4.79854	1.59825e-06	1.44771e-05	6112	12051	4678	4266	2885	3430	3103	2696	1397	1629	2171	1550	2477.97	1.20415	0.193162	-6.2339	4.54968e-10	2.16165e-09
DSVG11_0106	Protein of unknown function (DUF1732)	3755.86	0.154448	0.155816	0.991216	0.32158	0.470084	3776	3913	3952	2876	4424	3197	4760	3350	4362	5856	3762	4263	4193.95	0.165546	0.116964	-1.41535	0.156965	0.215
DSVG11_0107	Uncharacterised protein family (UPF0296)	429.273	0.379927	0.185157	2.05191	0.0401779	0.0958531	421	391	406	301	546	366	615	407	564	664	398	565	509.26	0.195524	0.149212	-1.31038	0.190068	0.254899
DSVG11_0108	guanylate kinase	820.811	0.12756	0.181352	0.703381	0.481818	0.629808	816	761	902	691	919	706	1079	706	1097	1247	796	1040	933.825	0.0817577	0.126898	-0.64428	0.519394	0.593112
DSVG11_0109	Orotidine-5'-phosphate decarboxylase	1758.37	-0.13815	0.107488	-1.28526	0.198701	0.331952	1847	2371	1936	1467	1801	1555	1748	1509	2425	2649	1968	2270	1953.95	-0.113777	0.0798827	1.4243	0.154358	0.211822
DSVG11_0110	Tetratricopeptide repeat	637.226	0.450029	0.129734	3.46885	0.000522682	0.00264195	511	710	465	533	674	727	764	734	746	831	811	859	769.784	0.207733	0.116096	-1.78932	0.0735635	0.110902
DSVG11_0111	Single-stranded-DNA-specific exonuclease RecJ	2103.13	1.43446	0.189214	7.58116	3.42478e-14	8.38363e-13	1176	1012	1158	1193	3110	2517	3754	2818	1248	1676	1064	1467	2312.1	1.53921	0.111878	-13.758	4.56006e-43	1.22707e-41
DSVG11_0112	GGDEF: diguanylate cyclase (GGDEF)	1218.45	-0.280952	0.168526	-1.66711	0.0954926	0.190087	1236	2323	1290	870	1125	957	1248	1030	1090	1219	774	1024	1062.7	0.468091	0.0973096	-4.81032	1.50685e-06	5.04558e-06
DSVG11_0113	Crp-type HTH domain	68.7809	-0.402972	0.211921	-1.90153	0.0572332	0.126606	93	106	74	53	65	59	60	50	77	115	53	113	71.8249	-0.218883	0.224878	0.973344	0.330382	0.405949
DSVG11_0114	Hypothetical protein	308.762	-0.370363	0.173682	-2.13241	0.0329728	0.0821408	342	522	378	225	259	238	348	227	329	379	288	325	295.174	0.0702518	0.119172	-0.589498	0.555527	0.627858
DSVG11_0115	Arylsulfotransferase (ASST)	849.496	-0.347145	0.213244	-1.62792	0.103541	0.202837	754	1835	851	673	657	827	689	760	805	968	849	817	796.395	0.155084	0.136441	-1.13664	0.25569	0.327212
DSVG11_0116	Integrase	175.268	-0.650625	0.25973	-2.50501	0.0122449	0.0370854	220	396	185	123	190	100	149	104	182	263	148	153	156.859	-0.0710932	0.207828	0.342077	0.732293	0.787069
DSVG11_0117	Hypothetical protein	290.83	-0.24711	0.231862	-1.06576	0.286532	0.435011	321	526	300	198	317	167	363	219	237	300	170	208	247.833	0.593574	0.199867	-2.96985	0.00297948	0.00604887
DSVG11_0118	Transposase	71.2636	-0.097169	0.231847	-0.419107	0.675138	0.784834	97	89	66	52	60	56	93	65	73	103	63	71	72.0551	0.201238	0.186514	-1.07894	0.280613	0.353003
DSVG11_0119	Hypothetical protein	802.337	-0.0973107	0.145611	-0.668294	0.503946	0.650976	851	1176	844	597	852	590	917	723	782	1104	759	832	811.997	0.202897	0.117516	-1.72655	0.0842491	0.124751
DSVG11_0120	Major facilitator superfamily transporter	45.4089	0.457741	0.257346	1.7787	0.0752892	0.156936	49	58	33	21	55	46	52	55	33	55	48	40	48.8067	0.619894	0.215003	-2.88318	0.00393677	0.00781545
DSVG11_0121	Transposase, mutator type	5.39067	0.57251	0.639837	0.894775	0.370907	0.521913	3	11	1	4	5	6	9	6	14	9	12	8	8.43982	-0.364565	0.472499	0.771568	0.44037	0.516441
DSVG11_0122	Transposase, IS4-like	16.7364	-0.163147	0.356918	-0.4571	0.647599	0.762286	18	29	18	10	17	16	19	11	13	18	5	12	14.0049	0.785776	0.382695	-2.05327	0.0400465	0.0644577
DSVG11_0123	Hypothetical protein	71.2671	0.0797837	0.291889	0.273336	0.784595	0.869099	97	86	50	53	87	44	108	55	62	77	59	55	68.5187	0.577091	0.240208	-2.40247	0.0162849	0.0285396
DSVG11_0124	Pyridine nucleotide disulphide reductase class-I	130.437	0.0652467	0.168388	0.387477	0.698403	0.804446	123	166	115	122	127	103	170	130	93	119	75	80	114.345	0.908143	0.161096	-5.63727	1.72768e-08	7.14238e-08
DSVG11_0125	Glycine cleavage system H-protein/Simiate	38.0599	-0.278602	0.264165	-1.05465	0.291583	0.440423	34	52	52	34	30	33	30	42	36	47	41	20	35.0288	0.293061	0.285697	-1.02577	0.304998	0.379166
DSVG11_0126	Transposase	88.6092	-0.15166	0.198944	-0.762324	0.445866	0.595695	89	146	81	76	106	68	86	73	47	99	73	83	79.9773	0.520859	0.221687	-2.34953	0.0187974	0.0324622
DSVG11_0127	Integrase	49.9182	-0.204506	0.333613	-0.613003	0.539874	0.680282	30	118	61	27	45	42	56	42	53	59	31	58	47.8969	0.262208	0.21734	-1.20644	0.227647	0.295412
DSVG11_0128	methyltransferase (Class B)	8518.52	0.33008	0.1328	2.48555	0.0129353	0.0389631	7322	11722	7398	5408	10141	8012	10846	8629	9043	11291	7853	9492	9416.43	0.37598	0.0812524	-4.62732	3.70435e-06	1.19054e-05
DSVG11_0129	S-adenosyl-L-methionine-dependent methyltransferase	3546.74	0.254932	0.0938183	2.7173	0.00658176	0.0227481	3078	4651	3075	2691	4036	3368	4293	3585	4519	5396	4141	4615	4200.46	0.0868245	0.0623416	-1.39272	0.163704	0.222722
DSVG11_0130	S-adenosyl-L-methionine-dependent methyltransferase	2888.42	0.36348	0.0995445	3.65144	0.000260776	0.00145191	2505	3657	2251	2129	3202	2891	3531	3227	4117	4986	3948	4532	3743.02	-0.0760989	0.0670119	1.1356	0.256123	0.32725
DSVG11_0131	Aldolase-type TIM barrel	5949.81	0.165331	0.141966	1.16458	0.244189	0.38803	5095	7092	5115	5703	5921	6110	5844	6838	11283	11741	12957	11310	8749.91	-0.56681	0.141812	3.99691	6.41737e-05	0.000173
DSVG11_0132	Glycosyl transferase family 2	3273.94	0.07997	0.121895	0.656057	0.511788	0.657664	3092	3750	3126	3038	3242	3128	3316	3564	4976	5576	4584	4968	4084.97	-0.221728	0.0857838	2.58473	0.00974567	0.0177849
DSVG11_0133	NAD dependent epimerase/dehydratase family	2112.96	0.468055	0.156743	2.98613	0.00282535	0.0112938	1535	2009	1772	1885	2338	2230	2381	2706	4053	4463	3930	4004	3177.88	-0.391647	0.103111	3.79829	0.000145696	0.000373708
DSVG11_0134	S-adenosyl-L-methionine-dependent methyltransferase	3261.71	0.599641	0.11576	5.18002	2.21861e-07	2.44295e-06	2180	3569	2511	2480	3970	3563	3960	4006	5775	6701	5382	5923	4801.89	-0.238689	0.0715792	3.33462	0.000854159	0.00192707
DSVG11_0135	N-acetylneuraminic acid synthase, N-terminal	3591.99	0.51194	0.149685	3.42011	0.000625965	0.00308504	2599	4199	2626	2865	3843	4258	3817	4648	7859	8044	8963	8086	6009.02	-0.621055	0.151473	4.10011	4.12951e-05	0.000115424
DSVG11_0136	Thiamine pyrophosphate binding enzyme	6347.01	0.120735	0.103546	1.16601	0.24361	0.387848	5955	8812	5744	4902	5990	6297	7123	6688	7763	9057	7071	8091	7199.92	0.0860445	0.0756431	-1.13751	0.255327	0.326889
DSVG11_0137	Deoxy-d-mannose-octulosonate 8-phosphate Phosphatase Like/D-sedoheptulose 7-phosphate isomerase like	4333.24	0.199046	0.118956	1.67327	0.0942732	0.188292	3675	6255	3828	3221	4380	4440	4695	4736	5248	6069	5597	5844	5095.95	0.0555397	0.0989008	-0.56157	0.574409	0.644977
DSVG11_0138	GDP-mannose 4,6 dehydratase	2574.31	0.608715	0.113849	5.34667	8.9586e-08	1.05299e-06	1960	2479	2122	1811	2860	2827	3237	3340	3354	3780	3261	3490	3264.12	0.196241	0.091535	-2.14389	0.0320414	0.0528076
DSVG11_0139	DegT/DnrJ/EryC1/StrS aminotransferase family	3324.4	-0.0212607	0.111448	-0.190769	0.848707	0.910538	3363	3932	3572	2858	3440	2828	3670	3128	4999	6139	4247	5261	4094.95	-0.280236	0.0737142	3.80165	0.000143733	0.000368994
DSVG11_0140	Integrase	334.138	0.574076	0.149826	3.83161	0.000127308	0.000767997	299	388	258	180	411	353	440	379	486	659	421	493	447.353	0.00561338	0.0972524	-0.0577197	0.953972	0.964069
DSVG11_0141	Putative citrate transport	2277.2	0.616442	0.107548	5.73179	9.93791e-09	1.35028e-07	1727	2180	1968	1517	2803	2428	3126	2559	3066	3522	2825	3382	2943.88	0.143288	0.0752157	-1.90502	0.056777	0.0880818
DSVG11_0142	Nitrogen regulatory protein PII	555.796	-0.284304	0.144437	-1.96836	0.0490264	0.111661	530	848	659	504	541	370	600	482	1392	1573	1182	1161	859.16	-1.0413	0.119584	8.70771	3.10063e-18	2.7234e-17
DSVG11_0143	cinA_nterm: competence/damage-inducible protein CinA	1208.96	-0.075745	0.143995	-0.526026	0.59887	0.727884	1079	1992	1160	1006	1102	1165	1118	1244	1462	1575	1452	1341	1300.19	0.0452932	0.115165	-0.393291	0.694105	0.752307
DSVG11_0144	O-acetylhomoserine/O-acetylserine sulfhydrylase	783.677	-0.0515337	0.509856	-0.101075	0.919491	0.951618	548	1202	531	1017	369	1168	440	982	735	869	1012	739	803.268	0.219586	0.456301	-0.48123	0.630353	0.693484
DSVG11_0145	Hypothetical protein	8541.76	-0.361723	0.148063	-2.44303	0.0145645	0.0425443	8578	15240	8452	8186	7120	8009	6842	7363	15433	16045	17071	15880	11301.6	-0.761665	0.139821	5.44744	5.10987e-08	1.99016e-07
DSVG11_0146	Protein of unknown function (DUF4198)	6106.56	-0.0324074	0.220798	-0.146774	0.88331	0.927975	5850	8704	4714	6291	5603	6748	4166	6987	2272	1918	2682	2256	4402.63	1.7363	0.229697	-7.55908	4.05944e-14	2.77504e-13
DSVG11_0147	Cobalt ECF transporter, CbiM	1203.36	-0.117837	0.143848	-0.819173	0.412687	0.561464	1282	1421	1223	1179	1272	879	1347	1086	936	1266	888	1136	1106.31	0.491737	0.119295	-4.12202	3.75572e-05	0.000105474
DSVG11_0148	Hypothetical protein	784.672	-0.227595	0.138992	-1.63747	0.101533	0.199562	716	1226	780	800	701	720	671	749	886	963	827	943	802.057	0.0312522	0.111364	-0.28063	0.778994	0.823968
DSVG11_0149	Cobalt ECF transporter, CbiQ	317.091	-0.174486	0.171886	-1.01512	0.310048	0.457123	368	373	340	291	263	224	362	333	388	446	268	355	324.609	0.0792407	0.149515	-0.529985	0.596123	0.663913
DSVG11_0150	ABC transporter, potentially cobalt transporting	260.037	0.423105	0.140619	3.00887	0.00262218	0.0106396	206	261	220	221	289	263	315	308	303	300	291	316	299.91	0.327224	0.117721	-2.77967	0.00544138	0.0104792
DSVG11_0151	Hypothetical protein	15.2155	0.747506	0.424178	1.76225	0.0780273	0.161847	16	18	10	4	25	21	13	16	10	14	2	11	14.6704	1.43217	0.435658	-3.28737	0.00101129	0.00225747
DSVG11_0152	PAS	433.38	0.0790123	0.202853	0.389505	0.696902	0.803702	435	602	458	273	513	311	600	357	324	534	348	405	423.994	0.5159	0.180689	-2.85519	0.00430117	0.00846507
DSVG11_0153	GGDEF: diguanylate cyclase (GGDEF)	246.619	-0.0497871	0.193407	-0.257422	0.796853	0.875899	269	289	227	239	294	170	305	197	278	361	211	257	255.226	0.181103	0.17273	-1.04847	0.294422	0.367407
DSVG11_0154	tRNA pseudouridine38-40 synthase	5775.82	0.269495	0.162784	1.65554	0.0978145	0.193667	5593	6241	5668	4041	7050	4437	7757	5907	6621	8021	5932	6699	6508.93	0.251284	0.127484	-1.97111	0.0487115	0.0770636
DSVG11_0155	GTPase Der, C-terminal KH-domain-like	2622.99	0.370186	0.15263	2.42538	0.0152922	0.0444074	2068	2409	2382	2389	3161	2640	3015	2859	2960	3197	2949	2875	2972.82	0.333891	0.0902279	-3.70053	0.000215152	0.00053607
DSVG11_0156	Leucine-binding protein	31093.4	0.280844	0.190482	1.47439	0.140377	0.256507	22583	38033	24873	30172	33354	36109	26703	37152	47742	47158	48252	48117	40207.3	-0.140369	0.163949	0.856176	0.3919	0.470026
DSVG11_0157	ABC transporter, branched-chain amino acid transport	1963.63	0.175831	0.234091	0.751124	0.452578	0.601677	1789	1382	1906	2186	2112	1887	2040	2168	2729	3098	2309	3240	2409.55	-0.0896831	0.109662	0.817812	0.413465	0.490608
DSVG11_0158	ABC transporter, branched-chain amino acid transport	1631.16	0.276998	0.184131	1.50435	0.132492	0.245891	1481	1302	1565	1543	1801	1587	1948	1730	2449	2975	1824	2518	2060.21	-0.0805778	0.0941113	0.856196	0.391889	0.470026
DSVG11_0159	ABC transporter, branched-chain amino acid transport	1070.62	0.0452792	0.195721	0.231346	0.817046	0.892035	945	929	1234	1103	1110	914	1223	1059	1728	2114	1317	1743	1357.54	-0.297122	0.0952359	3.11986	0.00180938	0.00383102
DSVG11_0160	ABC transporter, high affinity, branched-chain amino acid transport	874.093	0.191605	0.195102	0.982073	0.326064	0.474352	746	750	883	886	899	765	972	1044	1437	1858	1342	1419	1180.95	-0.335999	0.103941	3.2326	0.0012267	0.0026817
DSVG11_0161	Protein of unknown function (DUF1848)	480.172	-0.388263	0.134551	-2.88562	0.00390643	0.0148725	522	822	523	419	365	395	504	385	530	582	335	459	439.626	0.176692	0.135982	-1.29938	0.193814	0.258885
DSVG11_0162	Hypothetical protein	234.48	0.0524865	0.25337	0.207154	0.83589	0.902298	236	340	272	124	300	150	315	191	307	433	225	309	270.937	-0.0358243	0.206787	0.173243	0.86246	0.89418
DSVG11_0163	Queuosine biosynthesis protein QueD	340.762	-0.320044	0.156517	-2.04479	0.0408758	0.096782	420	441	372	318	312	239	388	267	609	780	534	568	440.162	-0.671154	0.121223	5.53652	3.08546e-08	1.23086e-07
DSVG11_0164	Hypothetical protein	696.919	0.0915882	0.117376	0.780297	0.435216	0.584365	668	785	692	615	734	648	812	651	906	1036	758	1044	811.241	-0.0200642	0.099454	0.201744	0.840117	0.874076
DSVG11_0165	NADPH-dependent FMN reductase	2110.35	0.142363	0.17357	0.820206	0.412099	0.561211	1633	2939	1746	2024	2058	2414	1900	2297	2428	2576	2873	2710	2412.04	0.0859219	0.163563	-0.525313	0.599365	0.666462
DSVG11_0166	Hypothetical protein	799.168	0.0275017	0.140053	0.196366	0.844324	0.908259	779	1283	669	615	801	715	930	752	850	906	690	777	804.189	0.36399	0.0808049	-4.50455	6.6513e-06	2.04655e-05
DSVG11_0167	Potassium ion channel	1397.93	-0.0757698	0.158125	-0.479176	0.631813	0.750072	1541	1529	1621	1155	1516	1071	1498	1310	2162	2368	1629	2219	1674.79	-0.258314	0.111474	2.31724	0.0204904	0.0350587
DSVG11_0168	ABC-2 transporter	983.978	0.0607354	0.135845	0.447094	0.654807	0.768743	1067	1231	910	772	1067	820	1229	878	815	976	645	919	927.714	0.6261	0.120008	-5.21717	1.81674e-07	6.77274e-07
DSVG11_0169	ABC-2 transporter	697.898	0.24532	0.123854	1.98073	0.0476218	0.109346	620	936	606	510	816	643	890	657	663	756	474	559	690.213	0.67477	0.115913	-5.82135	5.83748e-09	2.50419e-08
DSVG11_0170	ABC transporter	982.834	-0.017905	0.115782	-0.154643	0.877102	0.926742	975	1443	983	741	963	840	1128	941	985	1057	777	1020	966.479	0.387111	0.0914225	-4.23431	2.29259e-05	6.62703e-05
DSVG11_0171	RND efflux pump	1246.88	-0.207167	0.138747	-1.49313	0.135404	0.249575	1167	2157	1335	997	1254	1039	1236	1050	1156	1300	1102	1094	1158.23	0.350955	0.084271	-4.1646	3.11903e-05	8.81788e-05
DSVG11_0172	Catalase	27526.8	0.193426	0.272978	0.708579	0.478586	0.626689	18577	45012	18911	26284	21733	39627	21688	30956	43502	46139	66750	44998	38937.2	-0.446143	0.266448	1.67441	0.0940498	0.13734
DSVG11_0173	Sporulation-related domain	3469.63	0.0167111	0.139324	0.119944	0.904528	0.943052	3453	5173	3583	2316	3488	3093	4078	3176	4920	6296	4241	4627	4136.29	-0.156253	0.080158	1.94932	0.0512577	0.0803421
DSVG11_0174	Hypothetical protein	5094.97	-0.346402	0.152387	-2.27317	0.0230161	0.0611422	5125	9622	5504	4037	4713	3950	5201	3926	4523	5453	4281	5010	4619.37	0.257137	0.0835995	-3.07581	0.00209928	0.00440388
DSVG11_0175	Hydrogenase accessory protein HypB	1457.16	-0.00178631	0.111994	-0.01595	0.987274	0.993648	1367	1889	1377	1374	1552	1272	1446	1475	2922	3588	2863	3091	2177.57	-0.738502	0.0845986	8.72949	2.55825e-18	2.26043e-17
DSVG11_0176	Hydrogenase accessory protein HypA	2090.45	-0.60244	0.205891	-2.92602	0.0034333	0.0133633	2709	3492	2643	1690	2136	1128	2074	1292	3100	4380	2367	3001	2314.3	-0.57371	0.188469	3.04405	0.00233417	0.00482819
DSVG11_0177	Tetratricopeptide repeat-containing protein	2427.29	0.0235135	0.153693	0.15299	0.878406	0.927241	2592	2807	2600	1883	2643	1883	3072	2147	2754	3626	2153	3096	2630.24	0.122845	0.134814	-0.911218	0.36218	0.440993
DSVG11_0178	AMIN domain	2208.71	-0.0659487	0.0994023	-0.663452	0.507041	0.653652	2061	3144	2092	2076	2156	2047	2203	2105	3391	3966	3151	3435	2733.11	-0.332297	0.0667125	4.98103	6.32467e-07	2.21813e-06
DSVG11_0179	[FeFe] hydrogenase H-cluster maturation GTPase HydF	137.885	0.0776165	0.212442	0.365354	0.714847	0.815945	108	142	154	140	121	110	191	141	130	161	85	137	134.555	0.513836	0.181661	-2.82855	0.004676	0.0091239
DSVG11_0180	ferredoxin hydrogenase	168.115	0.307542	0.231164	1.3304	0.183385	0.314297	138	235	105	150	161	213	145	207	62	54	100	68	136.337	1.7155	0.270561	-6.34053	2.28976e-10	1.11475e-09
DSVG11_0181	ferredoxin hydrogenase	634.308	0.208134	0.187783	1.10838	0.267698	0.414926	667	727	456	562	560	683	629	795	254	291	326	263	506.508	1.60691	0.177742	-9.04068	1.55701e-19	1.52104e-18
DSVG11_0182	[FeFe] hydrogenase maturation protein HydE	170.651	-0.0871276	0.296723	-0.293633	0.769039	0.855386	256	153	115	177	162	178	119	186	83	80	67	74	126.031	1.47632	0.205398	-7.18762	6.59287e-13	4.0656e-12
DSVG11_0183	[FeFe] hydrogenase maturation protein HydG	239.46	-0.878773	0.270843	-3.24459	0.00117621	0.0052867	490	256	253	243	155	161	204	148	104	97	94	100	137.964	1.12655	0.148316	-7.59564	3.06272e-14	2.10829e-13
DSVG11_0184	Integrase	216.232	-0.0766599	0.354034	-0.216532	0.828573	0.897671	186	560	178	81	266	161	240	171	241	280	157	334	227.965	0.104693	0.212408	-0.492884	0.622095	0.686807
DSVG11_0185	Transposase IS204/IS1001/IS1096/IS1165	10.7364	-0.346906	0.525614	-0.660002	0.509252	0.655259	16	27	5	5	10	5	11	12	18	15	12	5	10.7958	-0.0218982	0.45693	0.0479247	0.961776	0.969969
DSVG11_0186	Helicase Cas3, CRISPR-associated	1087.36	0.00686031	0.142557	0.0481233	0.961618	0.979812	975	1773	1077	776	1077	1023	1235	980	1125	1296	1086	1083	1113.46	0.284635	0.0791483	-3.59623	0.000322866	0.000778245
DSVG11_0187	Transposase	46.7642	0.235998	0.32825	0.718957	0.472168	0.620978	47	81	42	16	64	40	41	55	47	59	26	44	47.3873	0.581524	0.250428	-2.32212	0.0202264	0.0346872
DSVG11_0188	Dissimilatory sulfite reductase, alpha subunit, putative	124.438	0.461334	0.216879	2.12715	0.0334078	0.0827373	103	164	117	59	123	154	136	154	114	146	134	79	132.838	0.64568	0.204447	-3.15817	0.00158761	0.00340284
DSVG11_0189	Dissimilatory sulfite reductase, alpha subunit, putative	1.63143	0.167163	1.09922	0.152075	0.879128	0.927342	1	5	0	1	1	2	2	2	2	2	2	5	2.21556	-0.281078	0.892255	0.31502	0.752747	0.804669
DSVG11_0190	Dissimilatory sulfite reductase, beta subunit	83.3219	0.226295	0.318932	0.709541	0.477989	0.626423	35	148	71	75	62	111	84	95	87	123	117	113	98.8626	0.0619184	0.223696	-0.276797	0.781936	0.826323
DSVG11_0191	Dissimilatory sulfite reductase D (DsrD)	107.804	0.507148	0.202018	2.51041	0.0120591	0.0367103	91	113	78	84	113	131	104	147	121	169	134	163	135.097	0.142809	0.183037	-0.780217	0.435263	0.511059
DSVG11_0192	RNA polymerase sigma factor 54 interaction domain	490.194	-0.0848488	0.153416	-0.553063	0.58022	0.713413	472	771	544	341	512	409	547	420	370	606	346	422	454.89	0.503215	0.132267	-3.80452	0.000142077	0.000365346
DSVG11_0194	Ribosomal Protein S20	6523.27	-0.242539	0.262068	-0.92548	0.354716	0.504402	7743	4552	7709	7712	6844	4465	6545	5849	7779	10424	5905	7086	6714.4	-0.00781755	0.134184	0.0582601	0.953541	0.963963
DSVG11_0195	glycine-tRNA ligase, subunit beta	5327.72	0.17844	0.195182	0.914226	0.360598	0.510804	4141	5836	4605	5709	4841	6029	4948	6327	8002	8777	7890	7558	6706.35	-0.156103	0.146672	1.0643	0.287193	0.359654
DSVG11_0196	glycine-tRNA ligase, subunit alpha	2682.42	0.237836	0.177931	1.33667	0.181329	0.311541	2326	2307	2585	2642	2691	2858	3035	2858	3877	4501	3262	3766	3305.42	-0.0446501	0.0767439	0.581806	0.560697	0.632012
DSVG11_0197	DNA replication/recombination mediator RecO	819.177	-0.347252	0.218736	-1.58754	0.11239	0.216028	1075	781	1011	807	852	518	858	641	1263	1635	934	1203	947.736	-0.429725	0.149059	2.88292	0.00394002	0.00781667
DSVG11_0198	Protein of unknown function (DUF4115)	2037.55	-0.0350524	0.107351	-0.326521	0.744031	0.837044	1974	2437	2106	1920	2023	1777	2267	1900	2865	3461	2879	2934	2455.5	-0.234708	0.0705416	3.32723	0.000877144	0.00197591
DSVG11_0199	Peptidylprolyl isomerase	6254.82	0.00427227	0.109222	0.0391156	0.968798	0.98307	5943	7375	6257	5951	6238	5756	6466	6255	9529	10305	8449	8960	7584.4	-0.214287	0.0664642	3.2241	0.00126371	0.00274841
DSVG11_0200	Trigger factor/SurA domain	1799.7	0.00989674	0.149472	0.0662112	0.94721	0.970808	1878	2263	1839	1426	1886	1342	2364	1611	1499	1903	1188	1538	1675.98	0.607146	0.134383	-4.51804	6.24159e-06	1.93659e-05
DSVG11_0201	DNA helicase	2125.99	-0.265209	0.109985	-2.41133	0.0158945	0.0458866	2300	2789	2340	2086	1915	1884	2168	1668	1906	1959	1475	1917	1875.01	0.449923	0.0984418	-4.57045	4.86676e-06	1.53414e-05
DSVG11_0202	Iron-sulphur cluster biosynthesis	11342.9	-0.855115	0.122438	-6.98408	2.86719e-12	5.85698e-11	14431	22221	13494	11259	8686	7212	9168	6938	10515	13373	8963	9091	9076.64	-0.00713025	0.0999185	0.0713607	0.943111	0.955376
DSVG11_0203	Hypothetical protein	6386.83	-0.286952	0.141866	-2.0227	0.0431039	0.100848	7401	7932	7336	6005	6046	5732	5147	5673	4270	4239	4085	4242	5077.77	0.800604	0.122143	-6.55462	5.57835e-11	2.8518e-10
DSVG11_0204	uracil phosphoribosyltransferase	4517.12	-0.381215	0.172065	-2.21552	0.0267241	0.0691226	4859	7955	5042	3709	4769	2838	4686	3333	6390	8095	5171	6206	5002.3	-0.350923	0.1441	2.43527	0.0148808	0.0262341
DSVG11_0205	Putative selenium metabolism protein, YedE family/Sulphur transport domain	740.067	-0.140889	0.175616	-0.802257	0.422404	0.57076	694	1408	652	573	688	635	846	625	785	983	828	838	770.539	0.0730796	0.0963868	-0.75819	0.448337	0.524744
DSVG11_0206	Sulfurtransferase TusA	448.138	0.227448	0.196421	1.15796	0.246879	0.391256	396	759	351	270	514	379	572	457	447	560	337	382	457.772	0.537719	0.124797	-4.30877	1.64168e-05	4.81602e-05
DSVG11_0207	Protein of unknown function (DUF3343)	1188.29	0.263338	0.138226	1.90512	0.0567641	0.12585	972	1734	1045	816	1409	1125	1472	1135	1092	1279	933	1027	1198.59	0.624092	0.0871613	-7.16019	8.05633e-13	4.93721e-12
DSVG11_0208	Carbohydrate kinase	1047.58	0.130872	0.152302	0.859288	0.390182	0.541067	1011	1455	991	733	1266	953	1282	848	1091	1171	866	966	1060.15	0.460248	0.125728	-3.66066	0.000251565	0.000617952
DSVG11_0209	Arginine decarboxylase	9084.86	-0.65265	0.141263	-4.62012	3.83512e-06	3.22716e-05	10967	17416	10616	7910	6428	7132	8172	6202	4168	4907	3988	3931	5818.14	1.09324	0.0956081	-11.4346	2.80735e-30	4.42008e-29
DSVG11_0210	RND efflux pump	1211.53	-0.269518	0.150644	-1.78911	0.0735971	0.154169	1267	1799	1374	1064	1231	810	1400	940	1300	1633	1092	1224	1185.28	0.111833	0.135123	-0.827633	0.407878	0.485062
DSVG11_0211	Impact family translation regulator	370.325	-0.159348	0.171241	-0.930545	0.352089	0.50163	391	505	388	331	401	256	463	277	481	578	371	432	397.832	-0.042468	0.159466	0.266315	0.789997	0.832672
DSVG11_0212	Protein of unknown function (DUF985)	480.077	-0.39398	0.135914	-2.89874	0.0037467	0.0143381	578	766	511	419	435	348	506	360	473	499	377	475	431.701	0.225307	0.112477	-2.00315	0.0451615	0.071986
DSVG11_0213	Rubrerythrin	9202.88	-0.172501	0.234955	-0.734185	0.462836	0.610927	8721	11917	7463	11556	7174	9932	6564	10044	9133	8719	8949	8767	8773.85	0.307959	0.194529	-1.5831	0.113398	0.161686
DSVG11_0214	C-terminal processing peptidase	10293.7	0.383257	0.13946	2.74815	0.00599323	0.0211584	8903	9618	8827	8859	11417	11163	11452	11849	11133	13280	10383	12198	11665.2	0.347844	0.0832299	-4.17932	2.92388e-05	8.29786e-05
DSVG11_0215	Glycoside hydrolase/deacetylase, beta/alpha-barrel	757.679	0.228043	0.223132	1.02201	0.306777	0.455004	772	564	776	669	990	600	877	774	1177	1522	952	1220	985.675	-0.205818	0.135773	1.5159	0.129545	0.181131
DSVG11_0216	nucleoside-diphosphate kinase	959.657	-0.100009	0.169518	-0.589962	0.555216	0.693903	840	1098	1091	1004	976	726	919	1036	905	1336	944	940	966.897	0.211747	0.129818	-1.63111	0.102868	0.148619
DSVG11_0217	pyrroline-5-carboxylate reductase	957.543	0.104364	0.146312	0.713299	0.475661	0.624793	826	1008	1004	910	990	935	971	1010	1181	1407	1035	1158	1076.86	0.0930676	0.0830486	-1.12064	0.262441	0.334493
DSVG11_0218	ABC transporter, potentially oligopeptide transporting	932.509	0.241325	0.117605	2.052	0.0401701	0.0958531	878	1031	898	707	1026	843	1177	960	1048	1356	948	912	1029.06	0.28968	0.100033	-2.89585	0.00378134	0.00753214
DSVG11_0219	nicotinate-nucleotide-dimethylbenzimidazole phosphoribosyltransferase	1748.43	-0.199548	0.128672	-1.55082	0.120944	0.229198	1771	2719	1900	1435	1759	1322	1960	1429	1861	2048	1581	1805	1708.72	0.196375	0.0992633	-1.97832	0.0478926	0.0759711
DSVG11_0220	peptidase Do	19342.4	-0.645408	0.167729	-3.84791	0.000119129	0.000727547	22316	40101	20825	17231	12970	15728	18125	12865	3285	3307	4000	3666	10040.9	2.42085	0.161755	-14.9661	1.22235e-50	4.20717e-49
DSVG11_0221	4Fe-4S ferredoxin-type, iron-sulphur binding domain	21693.2	-0.281475	0.202369	-1.3909	0.164256	0.288397	22918	42607	22419	14392	19789	21871	18433	16808	7177	7328	5194	7331	13931.3	1.89769	0.139633	-13.5905	4.56018e-42	1.21605e-40
DSVG11_0222	Putative zinc- or iron-chelating domain	6927.19	-0.116175	0.109518	-1.06079	0.288787	0.437667	6993	9338	7519	5949	6347	6275	8053	5687	4297	5073	3473	4481	5611.79	0.983824	0.0975924	-10.0809	6.70767e-24	7.69562e-23
DSVG11_0223	Hypothetical protein	1665.81	-0.0177119	0.15282	-0.1159	0.907731	0.94473	1484	2483	1539	1495	1354	1865	1857	1450	1216	1144	1052	1000	1413.16	0.939318	0.146467	-6.41316	1.42531e-10	7.05507e-10
DSVG11_0224	Tetratricopeptide repeat-containing protein	4362.02	-0.216363	0.245238	-0.882257	0.377638	0.528372	3609	7743	3737	4656	3030	5559	3374	3748	4505	4428	4112	3906	4126.66	0.283003	0.211818	-1.33607	0.181527	0.244904
DSVG11_0225	Hypothetical protein	6.6089	0.302368	0.577003	0.524032	0.600257	0.728589	9	10	2	4	4	7	9	9	18	10	6	12	9.13453	-0.288209	0.482748	0.597017	0.550496	0.623124
DSVG11_0226	Hypothetical protein	1149.97	-0.497652	0.129792	-3.83421	0.000125966	0.000761453	1180	2133	1204	1151	1002	800	1042	932	1596	1907	1343	1605	1236.61	-0.393111	0.0785317	5.00577	5.56402e-07	1.96299e-06
DSVG11_0227	4Fe-4S ferredoxin-type, iron-sulphur binding domain	710.858	-0.0841894	0.148836	-0.565653	0.57163	0.70755	751	814	822	603	728	544	826	643	1122	1418	896	1234	893.21	-0.39024	0.114918	3.39582	0.000684229	0.0015749
DSVG11_0228	CO dehydrogenase flavoprotein-like, FAD-binding, subdomain 2	906.205	-0.189824	0.112155	-1.69251	0.0905487	0.182826	887	1208	1017	863	868	769	981	736	1194	1475	1227	1187	1030.14	-0.227322	0.0914896	2.48467	0.0129671	0.0230803
DSVG11_0229	AP endonuclease 1	1386.02	-0.22873	0.131659	-1.7373	0.0823351	0.169124	1425	2073	1622	1118	1398	1023	1483	1164	2162	2562	2008	1911	1658.16	-0.397982	0.102107	3.8977	9.71103e-05	0.000254828
DSVG11_0230	phosphoribosylaminoimidazolecarboxamide formyltransferase/IMP cyclohydrolase	6546.06	0.03948	0.140811	0.280375	0.77919	0.864728	5402	9840	5897	5894	6175	7152	6500	6253	5457	6487	5685	6062	6318.22	0.519132	0.113514	-4.57327	4.80179e-06	1.51528e-05
DSVG11_0231	GTP-binding GTPase	743.982	-0.502737	0.141588	-3.55071	0.0003842	0.00202132	961	1038	878	706	675	534	726	508	812	1152	745	887	734.721	-0.176511	0.116162	1.51952	0.128631	0.180364
DSVG11_0232	Prokaryotic membrane lipoprotein lipid attachment site profile.	5658.32	-1.23006	0.249617	-4.9278	8.31619e-07	8.10281e-06	6523	16983	6012	5295	2867	3941	3197	3252	8611	9691	9798	8289	5903.18	-1.07806	0.15789	6.82789	8.61748e-12	4.7678e-11
DSVG11_0233	Glucose-1-phosphate cytidylyltransferase	3336.96	0.0210555	0.169247	0.124407	0.900993	0.940573	2761	5061	2825	3201	3087	3729	2966	3383	5636	6246	7566	5681	4669.22	-0.562376	0.179875	3.12649	0.00176905	0.00375099
DSVG11_0234	GDP-mannose 4,6 dehydratase	3513.17	-0.07344	0.166481	-0.441132	0.659118	0.772273	2981	5362	3071	3593	3201	3692	3029	3495	4670	4779	5305	4581	4056.13	-0.153755	0.154448	0.995514	0.319486	0.394526
DSVG11_0235	dTDP-4-dehydrorhamnose 3,5-epimerase	548.789	-0.0985167	0.138818	-0.709683	0.477901	0.626423	493	683	550	592	550	464	556	523	729	738	714	686	612.191	-0.0853211	0.103485	0.824479	0.409668	0.486799
DSVG11_0236	Hypothetical protein	305.908	0.276215	0.239697	1.15235	0.249177	0.393657	319	211	297	272	395	249	399	289	336	380	286	319	331.585	0.382088	0.135609	-2.81758	0.00483867	0.00940698
DSVG11_0237	UbiA prenyltransferase family	211.907	0.225839	0.217901	1.03643	0.300001	0.448563	204	160	208	206	250	192	266	197	333	339	299	284	265.34	-0.103045	0.122906	0.838405	0.401804	0.479765
DSVG11_0238	EamA domain	268.851	0.0633886	0.18048	0.351223	0.725421	0.824519	235	260	285	279	248	251	303	282	553	706	456	560	400.568	-0.684102	0.104421	6.55139	5.70047e-11	2.89921e-10
DSVG11_0239	D-Alanine-D-alanine ligase	1075.14	-0.303315	0.141041	-2.15054	0.0315126	0.0789682	1303	1285	1210	1036	998	845	1128	845	2160	2444	1784	2295	1486.1	-0.811571	0.0915378	8.86596	7.58454e-19	6.97213e-18
DSVG11_0240	HD/PDEase domain	629.225	-0.622749	0.171524	-3.63069	0.000282667	0.00155048	765	857	899	603	538	359	619	457	1198	1467	789	1151	774.635	-0.841101	0.153589	5.4763	4.34323e-08	1.7073e-07
DSVG11_0241	Hypothetical protein	205.037	-0.942732	0.163057	-5.7816	7.39926e-09	1.04864e-07	301	365	267	190	127	143	161	124	546	662	395	592	316.649	-1.59668	0.139705	11.4289	2.99875e-30	4.69645e-29
DSVG11_0242	Peptidoglycan lytic transglycosylase	7295.74	0.610724	0.140998	4.33143	1.48142e-05	0.000112224	5925	5950	6000	5485	8324	7942	10072	8560	5949	8003	4795	6140	7634.72	0.875977	0.0934161	-9.37715	6.77792e-21	6.99047e-20
DSVG11_0243	Bacteriophage CI repressor	6429.63	0.68653	0.143408	4.78726	1.69071e-06	1.51754e-05	4523	5553	4770	5162	7435	8074	8039	7676	4956	6028	4677	5147	6717.78	0.969398	0.0843361	-11.4945	1.40639e-30	2.25022e-29
DSVG11_0244	HflC	7265.58	0.559564	0.132924	4.20966	2.55751e-05	0.00018567	5484	6795	5751	5899	8158	8491	8501	8914	6203	7439	6148	6203	7695.38	0.772043	0.0909826	-8.48561	2.14589e-17	1.7943e-16
DSVG11_0245	HflK	10484.5	0.43278	0.114921	3.76588	0.000165964	0.000967688	8996	10027	9462	7920	11780	10891	13110	11828	10017	11703	8391	9334	11045.2	0.652934	0.0573016	-11.3947	4.44328e-30	6.88592e-29
DSVG11_0246	Hypothetical protein	265.729	0.290552	0.143327	2.0272	0.0426419	0.100004	209	360	221	210	315	234	311	298	303	365	248	258	291.427	0.362203	0.11808	-3.06743	0.00215905	0.00450372
DSVG11_0247	Prokaryotic membrane lipoprotein lipid attachment site profile.	388.774	-0.61765	0.256424	-2.4087	0.0160092	0.0461727	340	927	364	401	328	183	339	369	438	615	380	425	372.888	-0.225226	0.184339	1.2218	0.221782	0.288687
DSVG11_0248	Ribonuclease J.	1770.61	-0.0794036	0.0897207	-0.885009	0.376152	0.527039	1804	2321	1798	1580	1666	1533	1946	1669	2192	2652	1673	2089	1898.13	0.0479596	0.0855925	-0.560325	0.575258	0.645475
DSVG11_0249	Outer membrane efflux protein	1664.67	-0.0670883	0.139771	-0.479988	0.631236	0.749688	1908	1954	1763	1354	1633	1361	1982	1482	2122	2459	1597	1963	1794.82	0.0440991	0.0997381	-0.442149	0.658382	0.719118
DSVG11_0250	TolQ	3220.55	0.121999	0.183404	0.665193	0.505927	0.652966	2825	2894	3205	3417	3345	3173	3301	3400	4086	4767	4162	4173	3764.59	-0.00133661	0.0879605	0.0151956	0.987876	0.990218
DSVG11_0251	Biopolymer transport, TolR	1242.67	0.350189	0.185598	1.88681	0.0591857	0.129893	1057	998	1104	1206	1318	1374	1487	1314	1450	1783	1420	1508	1453.45	0.214051	0.0780643	-2.74198	0.00610694	0.0116548
DSVG11_0252	TonB-dependent transporter, putative, subunit	3437.7	0.401525	0.206152	1.94772	0.0514488	0.116329	2867	2409	3257	3225	3935	3413	4265	3862	4148	5077	3302	4150	4003.15	0.276419	0.0772371	-3.57884	0.000345125	0.000827852
DSVG11_0253	TonB-dependent transporter, putative, subunit	4000.86	0.0862238	0.143514	0.600805	0.54797	0.687301	3742	4090	4260	3646	4219	3374	4749	3997	4638	6230	3627	4686	4382.04	0.155137	0.105567	-1.46957	0.141679	0.196243
DSVG11_0254	TolB	6081.56	0.0618595	0.183788	0.336581	0.736433	0.831546	4599	8616	5093	6365	5197	6538	5837	6796	9383	10664	10913	9572	7947.76	-0.357958	0.150916	2.37191	0.0176965	0.0307584
DSVG11_0255	Peptidoglycan-associated lipoprotein	74477.9	-0.390379	0.199743	-1.95441	0.0506531	0.114705	70069	154496	70216	67319	57899	74947	57510	61984	145284	168256	151497	140813	102588	-0.877493	0.146137	6.0046	1.918e-09	8.65439e-09
DSVG11_0256	D-isomer specific 2-hydroxyacid dehydrogenase	3515.32	-0.237306	0.122045	-1.94441	0.051846	0.116832	3500	6034	3607	2919	3356	2908	3557	2949	4823	5175	4882	4901	3982.78	-0.264619	0.0886657	2.98446	0.00284084	0.00579523
DSVG11_0257	Amidohydrolase	849.945	-0.17971	0.119918	-1.49861	0.133975	0.247249	929	1113	895	777	756	686	992	731	961	1352	878	1016	902.57	-0.0302653	0.106276	0.28478	0.775813	0.821392
DSVG11_0258	Hypothetical protein	31.1604	-0.162933	0.375015	-0.434471	0.663947	0.775477	31	32	44	27	28	17	57	17	27	30	19	22	26.9985	0.632847	0.361412	-1.75104	0.0799392	0.119204
DSVG11_0259	Transcription regulator, GntR	2147.96	-0.166545	0.164885	-1.01007	0.312462	0.460225	2039	3386	1966	2094	1771	2388	1885	1887	1608	2032	1412	1664	1865.87	0.636443	0.141754	-4.48978	7.12972e-06	2.18921e-05
DSVG11_0260	Response regulator, CheY, two-component system	1578.84	-0.448456	0.113094	-3.96534	7.32909e-05	0.000478167	1834	2252	1824	1584	1162	1322	1464	1321	1841	2186	1418	1734	1527.82	-0.0581972	0.101028	0.576048	0.564582	0.635907
DSVG11_0261	histidine kinase, two-component system	1565.18	-0.315616	0.12082	-2.61228	0.00899393	0.0291148	1721	2328	1774	1382	1252	1404	1660	1204	1376	1771	1143	1409	1400.24	0.338772	0.109404	-3.09652	0.00195809	0.00413405
DSVG11_0262	Glucose-6-phosphate isomerase	2909.19	-0.365091	0.15984	-2.28411	0.022365	0.0597207	2927	5443	3021	2507	2179	2799	2762	2280	2640	3010	2650	2431	2602.15	0.279125	0.124984	-2.23328	0.0255306	0.0429378
DSVG11_0263	Hypothetical protein	811.698	-0.54558	0.132756	-4.10963	3.96286e-05	0.000273613	922	1399	928	778	674	589	830	531	865	1153	801	760	758.451	-0.0700711	0.126603	0.553473	0.579939	0.649251
DSVG11_0264	NTF2-like domain	1671.41	-0.573315	0.122123	-4.69458	2.67156e-06	2.29367e-05	2089	2688	2072	1467	1339	1207	1591	1191	1925	2275	1698	1792	1591.11	-0.153486	0.0790007	1.94284	0.052035	0.0813649
DSVG11_0265	Hypothetical protein	15636.8	-1.3417	0.262917	-5.10314	3.3407e-07	3.59824e-06	17599	50437	17751	13492	8550	9752	7939	8447	12233	13928	10190	11268	10149.8	-0.0641164	0.121867	0.526119	0.598805	0.666089
DSVG11_0266	Multihaem cytochrome	13740.1	0.134661	0.112037	1.20193	0.229391	0.370882	11078	19114	12362	12050	14779	13242	14536	14166	9800	11272	10234	10809	12683.6	0.802513	0.0887804	-9.0393	1.57677e-19	1.53527e-18
DSVG11_0267	NarG-like domain	11937.4	0.263367	0.178287	1.47721	0.139619	0.255437	8206	15531	9646	11565	11602	13662	11896	13916	10092	9685	11480	11713	12063.7	0.617427	0.16481	-3.74631	0.000179458	0.00045518
DSVG11_0268	4Fe-4S ferredoxin, iron-sulphur binding, conserved site	32769.7	0.407986	0.228329	1.78684	0.0739637	0.154827	20473	43868	22606	30619	30014	43138	30569	42113	30768	27836	33381	31786	34677.1	0.61206	0.199164	-3.07314	0.00211816	0.0044278
DSVG11_0269	Transcription regulator Rrf2-type	1537.88	-0.0811027	0.156559	-0.518034	0.604434	0.730837	1505	2686	1421	1122	1358	1478	1703	1371	1061	1314	960	1142	1326.1	0.781045	0.0885261	-8.82277	1.11666e-18	1.0139e-17
DSVG11_0270	Transcription regulator Rrf2-type	808.147	-0.181309	0.19423	-0.933474	0.350575	0.500442	788	1615	707	592	745	763	721	751	795	1006	718	729	778.12	0.26557	0.104196	-2.54874	0.0108112	0.0195486
DSVG11_0271	Hypothetical protein	46.8322	-0.604883	0.254451	-2.37721	0.0174443	0.0491627	49	88	60	41	41	26	33	47	91	92	76	85	58.5472	-0.849732	0.210079	4.04482	5.23637e-05	0.00014325
DSVG11_0272	Nitrate reductase gamma subunit	554.992	-0.625783	0.320439	-1.95289	0.0508321	0.115023	442	1280	423	729	284	581	323	506	125	134	363	124	330.297	1.52442	0.53813	-2.83281	0.00461409	0.00901498
DSVG11_0273	4Fe-4S ferredoxin-type iron-sulfur binding protein	786.104	-0.697051	0.28292	-2.46377	0.0137483	0.0408285	709	2010	651	850	451	815	545	531	156	150	141	168	404.446	2.31658	0.216995	-10.6757	1.3224e-26	1.73969e-25
DSVG11_0274	[NiFe]-hydrogenase, small subunit	797.551	0.0555449	0.143395	0.387355	0.698494	0.804446	640	1263	734	663	737	825	886	761	469	453	493	448	661.775	1.15058	0.129023	-8.9176	4.76498e-19	4.47757e-18
DSVG11_0275	[NiFe]-hydrogenase, large subunit	995.609	0.0103878	0.207698	0.0500137	0.960111	0.978805	813	1662	753	958	836	1204	913	958	608	533	546	622	815.37	1.13892	0.17589	-6.47514	9.47239e-11	4.75225e-10
DSVG11_0276	[Ni/Fe]-hydrogenase, b-type cytochrome subunit	376.389	0.447958	0.173811	2.57727	0.00995849	0.0315703	248	514	270	306	418	445	403	441	197	205	166	160	323.275	1.61448	0.130928	-12.331	6.16434e-35	1.17719e-33
DSVG11_0277	Peptidase A31 family, hydrogenase 3 maturation protease	289.455	-0.24774	0.170051	-1.45686	0.145156	0.262487	315	530	270	221	270	233	268	275	436	420	285	391	315.417	-0.168278	0.128714	1.30738	0.191083	0.25593
DSVG11_0278	Chromosomal replication control, initiator DnaA	2069.71	0.160724	0.179969	0.893064	0.371823	0.522457	2156	1927	2214	1618	2410	1707	2693	1885	4310	5509	3371	3772	3059.13	-0.583952	0.128374	4.54885	5.39398e-06	1.69313e-05
DSVG11_0279	Outer membrane protein/outer membrane enzyme PagP, beta-barrel	35105.7	0.204021	0.162419	1.25614	0.209065	0.345569	25222	50291	30188	30947	36515	38612	33122	39143	75952	92190	85445	81257	57827.8	-0.802525	0.130353	6.15656	7.43399e-10	3.47076e-09
DSVG11_0280	Acyl-CoA N-acyltransferase	573.894	-0.112223	0.149923	-0.748532	0.454139	0.60294	621	936	545	416	565	472	653	500	636	972	614	713	627.019	-0.0388709	0.113045	0.343854	0.730956	0.785917
DSVG11_0281	Hypothetical protein	1220.99	-0.323908	0.212002	-1.52785	0.126549	0.23754	1144	2737	1101	924	1062	1091	1084	1035	1578	1841	1780	1634	1359.48	-0.304124	0.112056	2.71404	0.00664684	0.0125936
DSVG11_0282	Sulfurtransferase FdhD	969.193	0.292381	0.135368	2.15989	0.030781	0.0774625	769	1129	868	825	1163	801	1234	1039	698	759	602	761	906.108	0.95555	0.117549	-8.12894	4.33068e-16	3.39122e-15
DSVG11_0283	Molybdenum cofactor biosynthesis protein	1149.45	-0.0610305	0.133294	-0.457865	0.64705	0.762286	1214	1446	1193	979	1163	885	1420	1010	1402	1655	935	1230	1194.68	0.159369	0.135962	-1.17216	0.241132	0.311546
DSVG11_0284	Molybdopterin oxidoreductase Fe4S4 domain	465.86	-0.266109	0.138911	-1.91568	0.0554055	0.123764	544	590	515	434	460	341	440	431	646	645	508	566	495.336	-0.124981	0.109138	1.14517	0.252139	0.323483
DSVG11_0285	Molybdopterin oxidoreductase	2407.31	0.0586966	0.0933643	0.628683	0.529556	0.671827	2362	3118	2211	2061	2273	2279	2812	2354	2602	3030	2535	2587	2553.41	0.227255	0.0751228	-3.02511	0.00248545	0.00511964
DSVG11_0286	4Fe-4S ferredoxin-type, iron-sulphur binding protein	463.276	0.429589	0.134093	3.20366	0.00135693	0.0059544	389	489	380	364	460	473	579	587	416	452	340	440	477.848	0.727455	0.118145	-6.1573	7.39958e-10	3.46015e-09
DSVG11_0287	Polysulphide reductase, NrfD	967.708	0.208388	0.0978512	2.12964	0.0332011	0.0823633	896	1222	834	772	1000	981	1174	949	1043	1169	948	1045	1041.42	0.339839	0.0752559	-4.51578	6.30832e-06	1.95321e-05
DSVG11_0288	Hypothetical protein	19.6739	0.790064	0.331725	2.38169	0.0172335	0.0487542	17	17	10	15	25	22	25	26	24	34	31	27	26.6412	0.133548	0.263961	-0.505939	0.612899	0.678706
DSVG11_0289	ABC transporter, glycine betaine/L-proline transporting	3907.85	-0.172928	0.166815	-1.03665	0.299899	0.448563	3315	7206	3614	3490	3296	3552	3685	3931	2469	2958	2509	2692	3223.54	0.824098	0.102458	-8.04326	8.74805e-16	6.7609e-15
DSVG11_0290	ABC transporter, inner membrane component	1265.76	0.0836866	0.149874	0.558378	0.576586	0.711011	1031	1752	1184	1143	1047	1379	1338	1358	986	958	866	1015	1150.61	0.798277	0.13801	-5.78422	7.28509e-09	3.09826e-08
DSVG11_0291	ABC transporter, glycine betaine/L-proline transporting, substrate-binding domain	3688.05	0.0625435	0.254641	0.245614	0.805981	0.884191	2640	5612	2784	4009	2751	4663	2943	4306	5893	6005	7298	5784	4882.1	-0.388951	0.228872	1.69942	0.0892393	0.131091
DSVG11_0292	Methyl-accepting chemotaxis protein (MCP) signalling domain	1745.24	-0.312746	0.208367	-1.50094	0.133372	0.246442	1444	3793	1550	1567	1514	1619	1500	1489	2230	2320	2619	2030	1889.74	-0.219135	0.147004	1.49067	0.136047	0.189328
DSVG11_0293	Fusaric acid resistance protein-like	609.259	0.04192	0.162709	0.257638	0.796687	0.875899	559	884	618	456	736	519	736	467	782	859	592	649	659.799	0.145441	0.144248	-1.00827	0.313325	0.38828
DSVG11_0294	Bacteriophage CI repressor	1525.42	-0.385377	0.148282	-2.59895	0.00935091	0.0301386	1525	2788	1600	1388	1441	1108	1611	1100	1632	2090	1690	1813	1530.99	-0.0897396	0.111771	0.802885	0.422041	0.4985
DSVG11_0295	Hypothetical protein	1205.23	-0.0958106	0.1142	-0.838973	0.401485	0.55132	1214	1855	1173	978	1213	1023	1342	1042	1665	2018	1817	1829	1457.13	-0.298347	0.0968673	3.07995	0.00207035	0.00434935
DSVG11_0296	histidine kinase, two-component system	10325.7	0.50665	0.214151	2.36585	0.0179887	0.0503617	7750	11029	9467	7037	17758	8543	13109	8811	19503	24392	16043	19580	15421.6	-0.346353	0.198707	1.74303	0.0813282	0.12091
DSVG11_0297	Response regulator, CheY, two-component system	3754.55	0.577725	0.223759	2.58191	0.00982545	0.0311929	2353	4307	3127	2754	6804	3183	4046	3763	12295	14881	13168	13327	8401.71	-1.22387	0.203627	6.01034	1.85131e-09	8.36624e-09
DSVG11_0298	Hypothetical protein	2547.35	0.614858	0.237757	2.58607	0.00970768	0.031014	1582	2747	2176	1838	4798	2103	2581	2701	10420	12764	10099	11167	6580.93	-1.49171	0.215273	6.92941	4.22603e-12	2.41955e-11
DSVG11_0299	Response regulator, CheY, two-component system	1350.97	0.745246	0.241411	3.08704	0.00202163	0.00850577	761	1178	1152	1027	2552	1130	1630	1401	4840	6283	4280	5166	3182.88	-1.23766	0.203028	6.09601	1.08749e-09	5.00421e-09
DSVG11_0300	histidine kinase, two-component system	9609.08	0.915847	0.228406	4.00974	6.07864e-05	0.000405517	4970	7969	7291	6951	18539	9514	11629	10026	38731	46797	28991	36902	23447.5	-1.22165	0.193578	6.3109	2.77419e-10	1.33739e-09
DSVG11_0301	Uncharacterised protein family AF1562	3554.9	1.32677	0.330161	4.01855	5.85581e-05	0.000391533	1078	1974	2142	2863	7818	4242	3600	4315	14872	16143	15161	15082	9578.21	-1.24067	0.223986	5.53908	3.04073e-08	1.21629e-07
DSVG11_0302	Transmembrane protein TauE-like	17177.4	1.32888	0.578782	2.296	0.021676	0.0583677	5085	4682	12982	14711	40948	18806	19613	17660	70502	78909	71458	80792	46884.4	-1.26656	0.244726	5.17541	2.27412e-07	8.38281e-07
DSVG11_0303	Response regulator, CheY, two-component system	259.698	-0.855394	0.148319	-5.76725	8.0574e-09	1.12576e-07	373	414	325	267	185	169	224	155	466	613	346	457	306.804	-0.973543	0.133639	7.28489	3.21925e-13	2.03611e-12
DSVG11_0304	Magnesium transporter, mgtE	2652.08	-0.386682	0.151816	-2.54705	0.0108638	0.0337657	3143	3289	3309	2516	2416	1848	2885	1999	2832	3883	2197	2868	2559.95	0.0181208	0.128592	-0.140917	0.887936	0.915142
DSVG11_0305	nicotinate-nucleotide diphosphorylase (carboxylating)	1989.03	0.188029	0.201172	0.934671	0.349958	0.500131	2120	1578	2146	1607	2231	1758	2544	1881	2217	2738	1832	2331	2177.82	0.260829	0.0981664	-2.65701	0.00788375	0.0146952
DSVG11_0306	quinolinate synthase	1987.33	0.209139	0.0927396	2.25512	0.024126	0.0636342	1679	2399	1823	1703	2110	1935	2277	2096	2656	2895	2479	2495	2347	0.0518502	0.0703149	-0.737401	0.460879	0.536242
DSVG11_0307	L-aspartate oxidase	2223.07	0.522301	0.151058	3.45762	0.000544973	0.0027406	1606	2025	1822	1946	2369	2419	2819	2738	3450	4008	3033	3366	2980.34	-0.0410327	0.0783736	0.523552	0.60059	0.667072
DSVG11_0308	Hypothetical protein	3117.93	0.418608	0.174024	2.40547	0.0161519	0.0464235	2401	2991	2450	2966	3175	3598	3332	3898	6261	6568	6139	5747	4714.11	-0.440755	0.126853	3.47453	0.000511745	0.00119461
DSVG11_0309	Serine-pyruvate aminotransferase/2-aminoethylphosphonate-pyruvate transaminase like aminotransferase	4355.33	-0.0636697	0.0845351	-0.753175	0.451345	0.601069	4424	6036	4384	3638	4069	3983	4727	4059	4960	5503	4512	4449	4511.19	0.169452	0.0699006	-2.42418	0.015343	0.0269848
DSVG11_0310	Protein of unknown function (DUF1844)	2136.95	-0.0973382	0.141864	-0.686137	0.492627	0.639422	1887	3453	2051	1896	1998	2203	1943	1967	3182	3420	2796	2773	2488.73	-0.200463	0.111298	1.80113	0.0716825	0.108643
DSVG11_0311	N-acetyl-gamma-glutamyl-phosphate reductase	3405.77	0.177283	0.130832	1.35504	0.175405	0.303121	2676	4818	2896	2972	3398	3669	3626	3536	4068	4408	4198	3961	3855.08	0.149064	0.105471	-1.41331	0.157564	0.215523
DSVG11_0312	Hydrogenase formation protein hypA	2210.38	0.507665	0.101703	4.99164	5.98688e-07	6.05226e-06	1577	2410	1841	1709	2619	2403	2749	2478	2645	2995	2475	2683	2636.06	0.300629	0.0632544	-4.75269	2.00728e-06	6.64601e-06
DSVG11_0313	Hydrogenase formation protein hypE	1823.21	0.608271	0.130179	4.67257	2.97451e-06	2.53905e-05	1267	1851	1325	1487	2097	2152	2221	2202	2982	3474	2431	2747	2499.79	-0.0364365	0.0831415	0.438247	0.661207	0.72114
DSVG11_0314	Precorrin-2 C(20)-methyltransferase	261.979	-0.089758	0.166399	-0.539415	0.589601	0.719867	285	317	231	269	227	229	254	289	566	589	449	468	368.206	-0.670312	0.12439	5.3888	7.09309e-08	2.71963e-07
DSVG11_0315	ABC transporter, periplasmic binding domain	155.451	-0.186788	0.178006	-1.04933	0.294025	0.442531	154	179	162	176	133	121	172	149	313	341	214	247	202.144	-0.573111	0.140278	4.08552	4.39775e-05	0.000122228
DSVG11_0316	ABC transporter	185.84	-0.241325	0.194733	-1.23926	0.215249	0.352384	250	225	158	187	158	145	216	157	290	373	245	274	223.511	-0.426771	0.12561	3.39759	0.000679817	0.00156718
DSVG11_0317	ABC transporter, potentially corrin transporting	293.161	-0.155282	0.158933	-0.977032	0.328553	0.476579	329	317	313	292	279	254	319	245	386	528	261	354	319.604	-0.0845915	0.144443	0.585637	0.558119	0.629826
DSVG11_0318	Hypothetical protein	337.912	-0.0195008	0.180847	-0.10783	0.91413	0.948174	379	341	376	284	325	279	438	293	444	539	274	373	363.434	0.0974056	0.158881	-0.613074	0.539828	0.613158
DSVG11_0319	Multi-copper polyphenol oxidoreductase laccase	865.267	0.519777	0.106523	4.87947	1.06372e-06	9.908e-06	713	860	725	622	957	967	1120	982	880	839	738	848	933.951	0.656651	0.0960616	-6.83573	8.15905e-12	4.54817e-11
DSVG11_0320	5-formyltetrahydrofolate cyclo-ligase	2907.41	-0.0198605	0.181559	-0.109389	0.912894	0.94767	2736	5061	2871	1858	3076	2392	3556	2460	2449	3224	1925	2164	2673.44	0.617184	0.123127	-5.01258	5.37037e-07	1.89693e-06
DSVG11_0321	Calcineurin-like phosphoesterase superfamily	2624.09	-0.0538928	0.176756	-0.3049	0.760443	0.849258	2203	4952	2274	2053	2386	2540	2766	2470	3162	3374	2829	2904	2786.83	0.104993	0.0811664	-1.29355	0.195821	0.261181
DSVG11_0322	Ribonuclease E/G family	10514.3	-0.225677	0.106422	-2.12059	0.0339564	0.0838157	10794	13291	11818	10447	9355	9163	10767	9034	13926	16781	12137	13779	11599.6	-0.182229	0.0578889	3.1479	0.00164447	0.003512
DSVG11_0323	Epoxyqueuosine reductase QueH	338.369	-0.380124	0.19859	-1.91412	0.0556055	0.12393	437	340	361	392	266	270	346	281	565	851	420	568	422.827	-0.650871	0.146191	4.45218	8.50017e-06	2.57528e-05
DSVG11_0325	glycine dehydrogenase (decarboxylating), subunit 2, glycine cleavage system P-protein	44145.3	3.48787	0.29171	11.9566	5.99488e-33	3.41477e-31	4874	12600	5158	7892	55870	103072	58563	97119	12959	13566	17866	12551	51810.5	2.84575	0.26228	-10.8501	1.99302e-27	2.73118e-26
DSVG11_0326	glycine dehydrogenase (decarboxylating), subunit 1, glycine cleavage system P-protein	53848.3	3.49841	0.210743	16.6004	6.92729e-62	9.32665e-60	6677	13722	7204	9025	78493	111527	85039	111611	14950	18379	19349	15225	62976.3	2.89055	0.189324	-15.2678	1.25379e-52	4.52589e-51
DSVG11_0327	Glycine cleavage system H-protein	25859.3	3.13033	0.244806	12.787	1.93835e-37	1.22157e-35	3897	9338	3976	5273	37173	55547	36282	51832	9572	10914	12418	9089	30679.3	2.4882	0.213798	-11.6381	2.63963e-31	4.3895e-30
DSVG11_0328	Aminomethyltransferase, glycine cleavage system T-protein	42037.2	2.87899	0.195248	14.7453	3.30073e-49	3.25892e-47	7853	18139	8113	8836	66645	80900	67376	75197	18148	19834	22903	17176	50140.3	2.26556	0.168398	-13.4536	2.93165e-41	7.67937e-40
DSVG11_0329	Lipoyltransferase/lipoate-protein ligase	2388.29	-0.0957638	0.142225	-0.673326	0.50074	0.648195	2306	4097	2246	1826	2290	2298	2404	2116	2073	2250	1879	1903	2181.76	0.5463	0.0819889	-6.6631	2.68114e-11	1.40713e-10
DSVG11_0330	ABC transporter, phosphate transporting	106.006	0.0770502	0.220997	0.348649	0.727353	0.825765	127	135	98	69	100	79	155	101	113	168	61	111	109.241	0.332892	0.235468	-1.41374	0.157437	0.215448
DSVG11_0331	ABC transporter, phosphate transporting, transmembrane component	139.393	-0.269059	0.197861	-1.35984	0.17388	0.30218	145	185	157	139	131	100	182	92	148	209	101	145	135.482	0.125776	0.205434	-0.612245	0.540376	0.613545
DSVG11_0332	ABC transporter, phosphate transporting, transmembrane component	287.726	-0.288941	0.164975	-1.75142	0.0798741	0.164856	343	477	266	242	299	222	294	213	311	380	293	295	284.713	0.0598023	0.122132	-0.489651	0.624381	0.688587
DSVG11_0333	ABC transporter, phosphate transporting, phosphate binding component	1873.26	-0.0651781	0.246449	-0.264469	0.791419	0.872092	1374	3835	1464	1616	1656	2120	1458	1914	3528	3673	4984	3480	2769.72	-0.762546	0.214872	3.54884	0.000386926	0.000924011
DSVG11_0334	Uncharacterised hydrolase TatD-type	803.536	-0.110815	0.196904	-0.562786	0.573581	0.708658	885	776	952	747	918	573	905	676	696	895	611	841	763.754	0.386738	0.14186	-2.7262	0.00640682	0.0121643
DSVG11_0335	UDP-glucuronate decarboxylase	3967.47	0.177025	0.169726	1.04301	0.296945	0.445795	3521	3547	4003	3877	4174	3755	4385	4307	6449	6594	6336	6206	5173.09	-0.25344	0.0938867	2.69942	0.00694599	0.0130873
DSVG11_0336	NADH:ubiquinone reductase (H+-translocating)	2848.89	-0.017662	0.102999	-0.171477	0.863849	0.918989	2613	4052	2767	2496	2666	2881	3055	2570	3143	3574	2696	2867	2926.69	0.245795	0.0837612	-2.93447	0.00334113	0.00672315
DSVG11_0337	NADH:ubiquinone reductase (H+-translocating), subunit 1	809.933	-0.102564	0.113634	-0.902581	0.366748	0.51803	806	1080	801	770	775	717	937	668	927	1042	786	872	833.286	0.146708	0.0908858	-1.6142	0.106483	0.153228
DSVG11_0338	NADH:ubiquinone reductase (H+-translocating), putative component	579.317	-0.43241	0.115742	-3.73599	0.00018698	0.0010775	641	825	690	582	504	427	502	513	772	911	754	770	627.011	-0.343791	0.0908876	3.78259	0.000155204	0.000396038
DSVG11_0339	NADH:ubiquinone reductase (H+-translocating)	1223.79	-0.208963	0.162891	-1.28283	0.19955	0.332996	1361	1310	1337	1285	1160	906	1221	1204	1816	2009	1310	1642	1371.99	-0.211069	0.108285	1.94919	0.0512724	0.0803421
DSVG11_0340	NADH:ubiquinone reductase (H+-translocating), 30kDa subunit	2115.04	0.184763	0.181228	1.01951	0.307963	0.455637	2087	1785	2248	1828	2288	1825	2514	2286	3120	3446	2476	3063	2579.8	-0.065003	0.0876733	0.741423	0.458437	0.534241
DSVG11_0341	NADH:ubiquinone reductase (H+-translocating), 20 Kd subunit	728.353	0.188621	0.154689	1.21935	0.222711	0.362257	618	739	661	737	718	722	848	775	1026	1313	1040	1184	933.085	-0.197324	0.0882478	2.23602	0.0253507	0.0426838
DSVG11_0342	Transposase	136.791	-0.15258	0.290973	-0.52438	0.600014	0.728589	211	174	146	67	150	80	153	133	244	364	237	307	197.529	-0.782259	0.176099	4.44215	8.90661e-06	2.68742e-05
DSVG11_0343	Alkaline phosphatase-like, alpha/beta/alpha	441.496	-0.0587177	0.158085	-0.37143	0.710317	0.813281	476	496	507	362	489	353	491	382	697	1021	607	733	572.639	-0.448384	0.125158	3.58253	0.000340276	0.000817547
DSVG11_0344	diacylglycerol kinase (ATP dependent)	83.5044	0.146654	0.196992	0.744469	0.456593	0.604032	87	118	78	50	81	77	99	91	122	154	82	137	102.788	-0.121435	0.169927	0.714632	0.474837	0.549244
DSVG11_0345	Response regulator, CheY, two-component system	1013.73	0.161649	0.122609	1.31841	0.187365	0.318768	809	1427	895	867	1045	1061	1080	1032	1244	1419	1120	1233	1148.26	0.131372	0.0804041	-1.6339	0.102279	0.147979
DSVG11_0346	histidine kinase, two-component system	1040.38	0.230334	0.115614	1.99228	0.0463405	0.106901	811	1432	919	843	1106	972	1263	1107	1046	1216	1063	1006	1104.12	0.40973	0.0853905	-4.79831	1.6001e-06	5.33365e-06
DSVG11_0347	SHOCT domain	1259.99	0.0316557	0.939581	0.0336913	0.973123	0.985823	266	1992	281	2525	482	1991	472	1913	517	482	1791	619	1108.73	0.862162	0.769644	-1.12021	0.262625	0.334493
DSVG11_0348	Hypothetical protein	17791.3	0.177037	0.174127	1.01671	0.309291	0.456582	15428	24560	12412	17010	19646	18729	16286	19420	10513	11800	12053	12041	15699.5	1.04966	0.140925	-7.44834	9.45249e-14	6.30166e-13
DSVG11_0349	Hypothetical protein	7220.95	-0.0394195	0.236935	-0.166373	0.867863	0.921036	5170	10562	4967	9424	6921	7169	6606	7282	4026	4138	5668	3675	5941.12	1.03581	0.189173	-5.47548	4.36321e-08	1.71288e-07
DSVG11_0350	Hypothetical protein	872.14	0.384824	0.167957	2.29121	0.0219515	0.0589118	654	1074	580	820	887	1003	1096	913	453	535	532	509	777.147	1.31188	0.123021	-10.6639	1.50225e-26	1.96755e-25
DSVG11_0351	Hypothetical protein	6377.63	0.218825	0.12882	1.6987	0.0893765	0.181076	5188	9575	5558	4620	7184	6202	7061	6640	9123	12690	8201	9247	8100.1	-0.14583	0.0857096	1.70144	0.0888605	0.130599
DSVG11_0352	Universal stress protein UspA like	33272.4	-0.590851	0.267989	-2.20476	0.027471	0.070633	30511	87838	30206	27465	25429	32080	21238	24901	46413	53056	53393	41678	36299.4	-0.52302	0.183037	2.85745	0.00427055	0.008416
DSVG11_0353	histidinol-phosphate transaminase	2100.8	0.20869	0.101821	2.04957	0.0404061	0.0962081	1873	2668	1816	1725	2034	2248	2465	2143	2886	3248	2680	2939	2548.84	-0.0258232	0.0838758	0.307874	0.758178	0.80785
DSVG11_0354	(d)CMP kinase/UMP/CMP kinase	739.684	0.188196	0.116292	1.61831	0.105595	0.206315	723	814	699	598	820	734	844	714	1119	1330	932	1042	922.481	-0.124666	0.0790355	1.57734	0.114718	0.163174
DSVG11_0355	Tetratricopeptide repeat	13775.8	-0.234681	0.223885	-1.04822	0.294538	0.443079	11418	29415	11164	12366	11791	14107	11183	12498	22936	25819	23169	22430	17446.3	-0.543527	0.134755	4.03344	5.49657e-05	0.000149265
DSVG11_0356	GGDEF: diguanylate cyclase (GGDEF)	956.125	-0.163233	0.112703	-1.44835	0.14752	0.265303	1042	1410	951	804	939	807	1043	787	1045	1332	734	1138	964.982	0.138326	0.127096	-1.08836	0.276437	0.349181
DSVG11_0357	Hypothetical protein	336.568	-0.0720835	0.152332	-0.473199	0.636071	0.753245	373	432	362	259	342	253	405	305	409	428	299	362	346.875	0.173844	0.124473	-1.39664	0.162523	0.221385
DSVG11_0358	4-vinyl reductase, 4VR	2688.04	-0.128903	0.146408	-0.880434	0.378624	0.529002	2529	4537	2661	2152	2303	2777	2686	2346	2868	3080	2924	2870	2730.99	0.158725	0.118293	-1.34179	0.179664	0.242501
DSVG11_0359	Hypothetical protein	1827.39	0.278606	0.14115	1.97383	0.0484014	0.110792	1705	1709	1690	1579	1906	1844	2174	1988	2247	2704	1865	2123	2094.36	0.207781	0.0704333	-2.95004	0.00317728	0.00642841
DSVG11_0360	fructose-bisphosphatase	5771.85	0.440607	0.141662	3.11027	0.00186914	0.00792043	4705	5165	5338	4644	6687	5862	6768	6908	7703	9073	7100	7068	7101.45	0.141669	0.0782318	-1.81089	0.0701578	0.106387
DSVG11_0361	NAD+ synthase (glutamine-hydrolysing)	3403.5	0.31401	0.110075	2.8527	0.00433493	0.0161918	2764	4000	3021	2751	3519	3585	3737	4011	4030	4687	3788	3933	3911.12	0.235404	0.0893791	-2.63377	0.00844424	0.0156316
DSVG11_0362	UbiD decarboxylyase family	2392.6	0.26812	0.10056	2.66625	0.00767017	0.0256134	1982	3022	2083	1929	2377	2513	2780	2643	2417	2969	2397	2504	2589.7	0.383041	0.0819147	-4.67609	2.92398e-06	9.47972e-06
DSVG11_0363	NUDIX hydrolase	865.246	-0.0664153	0.190972	-0.347776	0.728008	0.825876	926	989	1017	691	1039	587	1035	709	868	1147	781	875	872.071	0.24846	0.155629	-1.59648	0.110381	0.158145
DSVG11_0364	Iron dependent repressor	738.314	0.157305	0.240303	0.654613	0.512717	0.658573	800	657	803	561	898	507	1127	592	587	605	470	521	674.36	0.871659	0.192603	-4.52567	6.02058e-06	1.87984e-05
DSVG11_0365	L-threonylcarbamoyladenylate synthase	436.3	-0.33832	0.205655	-1.64509	0.0999518	0.197109	579	592	489	350	452	247	503	338	499	700	380	467	436.197	-0.0304915	0.18397	0.165741	0.86836	0.898409
DSVG11_0366	23S rRNA (pseudouridine1915-N3)-methyltransferase	373.867	-0.382457	0.150988	-2.53303	0.0113081	0.0347773	384	696	404	310	344	297	358	287	433	541	286	384	359.413	0.0374969	0.133988	-0.279853	0.77959	0.824138
DSVG11_0367	Oligosaccharyl transferase STT3 subunit	1970.31	0.0646869	0.110144	0.587293	0.557007	0.694969	1801	2886	1792	1591	2132	1786	2279	1785	2176	2542	1958	1974	2072.73	0.259773	0.0795819	-3.26422	0.00109768	0.00242834
DSVG11_0368	16S rRNA (guanine527-N7)-methyltransferase	782.98	0.140588	0.158267	0.888301	0.374379	0.525052	775	824	790	649	882	607	1027	753	864	1219	652	938	855.895	0.215119	0.148637	-1.44728	0.147818	0.203413
DSVG11_0369	[acyl-carrier-protein] S-malonyltransferase	5159.97	0.310826	0.15533	2.00108	0.0453842	0.105269	4439	4560	5191	4398	5797	4954	6487	5394	5549	6222	5447	5933	5740.25	0.335585	0.0776337	-4.32267	1.54151e-05	4.53565e-05
DSVG11_0370	Arginine-tRNA ligase	5054.18	0.200118	0.150911	1.32606	0.184819	0.315887	4416	4798	5031	4743	5247	5257	5649	5160	6083	7225	5989	6359	5835.91	0.110369	0.0719464	-1.53405	0.125018	0.175881
DSVG11_0371	Sporulation-related domain	1739.26	0.400709	0.170763	2.34658	0.0189464	0.0524968	1507	1452	1638	1443	2094	1578	2405	1790	2313	2795	1620	2143	2068.33	0.208626	0.122792	-1.69902	0.0893156	0.131138
DSVG11_0372	ABC transporter, permease MalE	705.749	0.5365	0.135436	3.96129	7.45468e-05	0.000484227	532	656	608	553	768	765	873	888	884	1059	835	912	871.047	0.215922	0.0883987	-2.4426	0.014582	0.0257842
DSVG11_0373	crossover junction endodeoxyribonuclease	283.033	0.332656	0.183742	1.81045	0.0702257	0.148094	230	245	271	263	349	262	362	277	255	387	211	268	297.309	0.545467	0.139126	-3.92068	8.8301e-05	0.000233022
DSVG11_0374	Peptidylprolyl isomerase	4193.69	-0.212467	0.155864	-1.36316	0.172833	0.30121	3448	6855	4089	4419	3821	3728	3642	4087	7451	8333	8687	7684	5722.56	-0.702293	0.129355	5.42919	5.66092e-08	2.19324e-07
DSVG11_0375	Bax inhibitor 1-related, potential apoptosis regulator	22791.8	-0.647022	0.150477	-4.29981	1.70943e-05	0.000127862	24915	48078	25056	20599	18749	16415	18491	16498	17510	20650	17292	18052	18001.1	0.308303	0.0712441	-4.32742	1.50866e-05	4.44786e-05
DSVG11_0376	exoribonuclease II	4070.58	-0.205566	0.112731	-1.82351	0.068226	0.145385	3917	5513	4381	4117	3381	3712	4335	3519	2258	2694	1894	2192	3103.12	1.10801	0.0858887	-12.9006	4.46747e-38	9.79533e-37
DSVG11_0377	Peptidoglycan biosynthesis protein MurJ	740.445	0.0950704	0.147911	0.642754	0.520384	0.664618	763	747	748	647	693	701	907	727	519	692	399	516	658.21	0.897595	0.113103	-7.93609	2.08658e-15	1.55966e-14
DSVG11_0378	Hypothetical protein	137.55	-0.00230707	0.238152	-0.00968742	0.992271	0.995658	163	135	138	121	164	120	178	85	171	182	88	174	143.314	0.210623	0.235956	-0.892638	0.372051	0.451156
DSVG11_0379	Hypothetical protein	216.929	0.0781255	0.159028	0.491268	0.623237	0.742271	238	306	196	144	212	217	244	208	145	233	166	164	201.95	0.699699	0.133072	-5.25806	1.45582e-07	5.45474e-07
DSVG11_0380	Hypothetical protein	663.341	-0.208661	0.198002	-1.05383	0.29196	0.440767	812	1059	653	468	740	423	753	538	596	785	574	629	626.122	0.294505	0.150686	-1.95443	0.0506503	0.0794936
DSVG11_0381	Transposase	33.3943	0.0141677	0.252654	0.0560755	0.955282	0.975705	30	49	35	25	30	33	38	32	49	46	21	56	37.4951	0.0145026	0.275436	-0.0526531	0.958008	0.966827
DSVG11_0382	Acriflavin resistance protein	1087.8	0.16464	0.184169	0.893963	0.371341	0.522276	991	1046	1226	897	1240	812	1239	1265	1763	1965	1259	1549	1353.26	-0.139472	0.138699	1.00558	0.31462	0.389329
DSVG11_0383	Acriflavin resistance protein	2106.19	0.34223	0.156827	2.18221	0.0290942	0.0739082	1941	1854	1986	1724	2212	2209	2847	2066	2501	2860	1907	2485	2380.09	0.315961	0.0992569	-3.18326	0.00145626	0.00313722
DSVG11_0384	RND efflux pump	1153.77	0.0619694	0.181099	0.342186	0.732211	0.829017	1193	1066	1202	1080	1191	971	1519	1010	1510	1798	1169	1326	1289.71	0.0690495	0.119307	-0.578755	0.562755	0.63409
DSVG11_0385	Histidine kinase, two-component system	927.98	-0.183572	0.156749	-1.17112	0.241551	0.385285	1058	1084	1129	764	903	750	1057	741	1066	1233	794	978	928.71	0.140334	0.108719	-1.2908	0.196772	0.261784
DSVG11_0386	Response regulator, CheY, two-component system	631.023	-0.238837	0.128468	-1.85911	0.0630109	0.136133	682	919	702	535	581	516	721	482	671	855	523	611	612.334	0.172286	0.119891	-1.43702	0.150712	0.207106
DSVG11_0387	Bacterial oligonucleotide/oligosaccharide binding motif	659.681	-0.287499	0.163536	-1.75801	0.0787452	0.162993	622	1213	743	507	557	618	613	554	721	773	654	647	639.388	0.124034	0.102378	-1.21153	0.225691	0.29326
DSVG11_0388	Bacterial oligonucleotide/oligosaccharide binding motif	2803.33	-0.501582	0.21974	-2.28261	0.0224531	0.0598615	2680	6434	2729	2385	2106	2710	2078	2194	2963	3260	3445	2571	2651.01	-0.0510254	0.171077	0.298259	0.765505	0.814777
DSVG11_0389	Bacterial oligonucleotide/oligosaccharide binding motif	2269.99	-0.567746	0.155659	-3.64737	0.000264943	0.0014653	2754	4334	2667	1742	1789	1782	1986	1668	2786	3757	2428	2661	2286.03	-0.297822	0.0894477	3.32957	0.000869799	0.00196086
DSVG11_0390	Hypothetical protein	810.127	-0.685594	0.216314	-3.16944	0.0015273	0.00661385	1242	1015	1039	764	758	426	784	511	1500	1891	1270	1497	1016.62	-0.942247	0.158557	5.94263	2.80478e-09	1.2447e-08
DSVG11_0391	Bacteriophage CI repressor	609.118	-0.491844	0.231412	-2.12541	0.0335527	0.0829575	593	1290	552	606	434	606	389	545	949	1144	968	943	722.281	-0.625456	0.181167	3.45238	0.000555672	0.00129206
DSVG11_0392	Hypothetical protein	135.764	-0.165697	0.167205	-0.990981	0.321695	0.470084	124	190	141	138	114	116	166	112	182	220	194	174	155.977	-0.230984	0.145749	1.58481	0.113009	0.1613
DSVG11_0393	Hypothetical protein	43.8224	-0.0985782	0.251575	-0.391844	0.695173	0.802457	50	66	39	34	39	51	35	41	77	57	64	66	53.0415	-0.29406	0.236095	1.24552	0.212942	0.27964
DSVG11_0394	Transposase	9.80902	0.119725	0.470716	0.254346	0.799228	0.877758	7	15	14	4	9	7	14	11	32	22	27	19	16.8344	-0.927572	0.366845	2.52851	0.0114548	0.0206112
DSVG11_0395	Integrase	25.4551	-0.372049	0.338353	-1.09959	0.271511	0.419518	28	54	20	21	13	26	26	23	24	42	24	24	24.8093	0.0204325	0.304123	-0.0671851	0.946434	0.957759
DSVG11_0396	Bacteriophage Mu, Gp16	413.788	-0.432978	0.223064	-1.94105	0.0522519	0.117607	418	912	422	305	309	374	310	388	411	439	344	336	364.729	0.241989	0.148445	-1.63015	0.103069	0.148822
DSVG11_0397	Mor transcription activator	115.262	-0.207924	0.253178	-0.821258	0.411499	0.560912	84	230	103	111	93	116	86	124	106	105	129	101	109.046	0.300379	0.215492	-1.39392	0.163341	0.222397
DSVG11_0398	Hypothetical protein	315.28	-0.0712107	0.25732	-0.27674	0.78198	0.866945	200	631	262	297	228	354	305	320	191	305	241	174	271.808	0.798986	0.201182	-3.97146	7.14321e-05	0.000190668
DSVG11_0399	Hypothetical protein	21.7532	0.456409	0.427589	1.0674	0.285791	0.434344	8	37	16	18	22	11	43	26	19	22	15	26	23.0619	0.670246	0.358709	-1.8685	0.0616928	0.0947642
DSVG11_0400	Hypothetical protein	2479.82	-4.10337	0.142116	-28.8733	2.58095e-183	3.82239e-180	4630	5530	5154	3914	292	205	297	286	3419	4826	2589	3188	1662.68	-3.30528	0.142084	23.2629	1.053e-119	1.64047e-117
DSVG11_0401	Phage tail assembly chaperone protein	354	-3.69978	0.208022	-17.7856	9.14314e-71	1.50455e-68	550	944	630	612	72	31	56	42	762	923	661	641	353.028	-3.51697	0.182696	19.2504	1.40062e-82	1.06304e-80
DSVG11_0402	Hypothetical protein	2792.25	-3.53739	0.200056	-17.682	5.76657e-70	8.54029e-68	3653	7723	4319	5678	388	482	418	450	5302	6123	6093	5014	2726.91	-3.31957	0.146444	22.6679	9.30066e-114	1.31095e-111
DSVG11_0403	Acyl-CoA N-acyltransferase	631.139	-2.81154	0.194286	-14.4712	1.84271e-47	1.70566e-45	863	1376	1028	1245	176	112	165	170	993	1089	1006	1017	538.864	-2.35307	0.13459	17.4833	1.9222e-68	1.05365e-66
DSVG11_0404	Hypothetical protein	480.027	-2.78369	0.21778	-12.7821	2.06371e-37	1.27348e-35	628	1062	709	1019	94	123	135	128	861	999	985	827	472.063	-2.56525	0.153019	16.7643	4.45081e-63	2.23295e-61
DSVG11_0405	Protein of unknown function (DUF4417)	237.013	-0.336061	0.190877	-1.76062	0.0783031	0.162305	251	443	221	207	221	166	283	167	237	287	229	325	235.457	-0.00299176	0.170168	0.0175812	0.985973	0.98898
DSVG11_0406	Hypothetical protein	290.132	-0.376592	0.23415	-1.60834	0.107761	0.209304	356	536	318	186	325	169	300	213	248	381	239	309	268.984	0.151115	0.183846	-0.821963	0.411098	0.488107
DSVG11_0407	Integrase	86.9537	-0.557896	0.337665	-1.65222	0.0984903	0.194745	98	177	131	40	89	41	101	52	86	140	89	70	80.9773	-0.0722571	0.261839	0.27596	0.782578	0.826707
DSVG11_0408	Hypothetical protein	81.4024	0.146908	0.195124	0.752897	0.451512	0.601069	87	107	73	55	90	84	98	67	154	183	114	173	115.755	-0.498279	0.162307	3.06997	0.00214078	0.00446876
DSVG11_0409	Hypothetical protein	345.51	-0.0516612	0.148342	-0.348257	0.727647	0.825782	370	392	365	308	364	341	336	295	628	664	501	574	448.39	-0.443216	0.108889	4.07035	4.69419e-05	0.000129254
DSVG11_0410	adenosylcobinamide kinase	446.138	-0.0114661	0.144536	-0.0793299	0.93677	0.964942	494	520	453	369	500	372	500	389	624	664	496	518	499.802	-0.0111858	0.111162	0.100626	0.919847	0.939203
DSVG11_0411	Hypothetical protein	3693.76	-0.264782	0.131783	-2.00923	0.0445129	0.103654	3791	6483	3690	3082	3189	3384	3621	3050	4274	4872	3980	4084	3763.27	0.000367646	0.0803254	-0.00457696	0.996348	0.997022
DSVG11_0412	hydroxymethylpyrimidine kinase/phosphomethylpyrimidine kinase	2912.6	-0.485978	0.145589	-3.33802	0.000843777	0.00398607	2952	5726	3142	2621	2282	2428	2689	2187	3489	4178	3392	3637	2967.24	-0.239254	0.0818103	2.92449	0.0034502	0.00693319
DSVG11_0413	Flagellar export FliJ	915.62	-0.551423	0.166597	-3.30993	0.000933203	0.0043586	949	1802	874	972	669	770	712	768	1105	1290	909	1019	886.98	-0.175999	0.111266	1.58179	0.113698	0.161852
DSVG11_0414	Flagellar motor switch protein FliG	956.003	-0.448562	0.123827	-3.62249	0.000291782	0.00159164	1053	1653	1034	886	850	757	929	668	999	1263	976	1173	934.966	-0.0864786	0.103593	0.834794	0.403834	0.481413
DSVG11_0415	tRNA pseudouridine38-40 synthase	231.367	-0.283432	0.193924	-1.46156	0.143861	0.26126	263	233	264	259	213	164	246	204	287	387	226	357	252.842	-0.222252	0.145016	1.5326	0.125374	0.176297
DSVG11_0416	Uncharacterised protein family UPF0145/C2CD5	917.901	-0.482556	0.173264	-2.78509	0.00535121	0.0192358	933	1850	801	956	752	724	760	782	1483	1695	1393	1448	1087.67	-0.616419	0.0836569	7.36842	1.72669e-13	1.11594e-12
DSVG11_0417	Endopeptidase La	8695.02	0.140163	0.130428	1.07465	0.282533	0.431373	7474	11645	7627	7614	7719	9676	9382	9088	6526	7207	6065	6172	7955.04	0.84712	0.11188	-7.57166	3.68478e-14	2.53061e-13
DSVG11_0418	Clp protease, ATP-binding subunit ClpX	10377.9	-0.0282588	0.129745	-0.217802	0.827583	0.897255	9671	13776	10023	9771	8788	10999	10299	10304	7826	9128	6790	7644	9184.38	0.752129	0.110908	-6.78155	1.18894e-11	6.4931e-11
DSVG11_0419	Endopeptidase Clp	2813.5	-0.152701	0.132673	-1.15096	0.249751	0.393835	2692	4088	2682	2807	2494	2826	2498	2644	2681	2961	2598	2797	2704.46	0.304335	0.114105	-2.66716	0.00764955	0.0143127
DSVG11_0420	Peptidylprolyl isomerase	19549.8	-0.331193	0.110249	-3.00404	0.00266419	0.0107511	20764	29422	20248	19730	16601	17756	16747	16979	18618	20934	18693	18710	18148.1	0.202271	0.10082	-2.00627	0.0448279	0.0714927
DSVG11_0422	selenide, water dikinase	2126.88	-0.419583	0.130487	-3.21551	0.00130213	0.00575657	2325	3709	2370	1835	1964	1512	2149	1602	2019	2390	1815	1858	1901.01	0.211657	0.0935132	-2.26339	0.0236118	0.0400521
DSVG11_0423	Short-chain dehydrogenase/reductase SDR	1453.51	-0.417956	0.190103	-2.19858	0.0279079	0.0715081	1367	3073	1356	1335	1112	1307	1201	1270	1824	2084	1814	1883	1531.41	-0.255852	0.113673	2.25078	0.0243992	0.0411754
DSVG11_0424	Integrase	367.822	-0.491425	0.232924	-2.1098	0.0348753	0.0855138	428	662	495	237	360	212	407	244	446	596	282	345	350.323	-0.0630592	0.204738	0.307999	0.758083	0.80785
DSVG11_0425	Ribosomal protein L17	8723.69	0.645797	0.202807	3.1843	0.00145104	0.00631129	5158	8509	6178	7913	9211	10659	9341	12496	17271	19192	15838	16573	13501.1	-0.336168	0.140552	2.39177	0.0167674	0.0292639
DSVG11_0426	DNA-directed RNA polymerase	14421.8	0.564304	0.185097	3.0487	0.00229837	0.0095615	9248	14191	10871	13121	14777	16826	16037	19910	23806	27403	20718	22523	19946.3	-0.0945196	0.126325	0.748223	0.454326	0.530704
DSVG11_0427	Ribosomal protein S4	14292.4	0.569654	0.203986	2.79261	0.00522852	0.0188864	9163	13507	10462	13547	14345	17478	15222	19868	21315	23996	19673	20628	18937.2	0.0325478	0.141746	-0.229621	0.818386	0.855073
DSVG11_0428	Ribosomal protein S11	8584.94	0.408611	0.199151	2.05177	0.0401923	0.0958531	6140	8075	6940	8619	8315	9425	9098	11604	13873	15403	12623	12658	11454.2	-0.119714	0.134735	0.888515	0.374264	0.453378
DSVG11_0429	Ribosomal protein S13	8774.85	0.328634	0.200274	1.64093	0.100813	0.198523	6902	7381	7911	8915	8574	9198	9476	11173	13780	16252	11723	12794	11414.7	-0.11675	0.114721	1.01769	0.308825	0.383441
DSVG11_0430	Ribosomal protein L36	3816.88	0.341404	0.204016	1.67342	0.094245	0.188292	3711	2765	3956	3021	4111	3718	4426	4584	4757	5865	3595	5448	4524.43	0.1643	0.117346	-1.40013	0.161475	0.22016
DSVG11_0431	methionyl aminopeptidase	5877.03	0.747981	0.13845	5.40253	6.57069e-08	8.00921e-07	4312	5167	4720	3780	7015	5619	8560	8029	11781	13419	7547	10301	8782.18	-0.173145	0.139692	1.23948	0.215166	0.281811
DSVG11_0432	Protein translocase subunit SecY	7901.81	1.07628	0.154657	6.95916	3.42298e-12	6.85058e-11	4532	5599	5179	5302	9236	9878	11538	11647	13599	14533	10973	13479	11749	0.0660237	0.102521	-0.644002	0.519574	0.593112
DSVG11_0433	Ribosomal protein L15	8110.18	0.905311	0.236455	3.82868	0.000128832	0.00077561	4038	7741	4750	6679	7621	11839	9429	12453	12479	14357	13000	12677	11691.3	0.0420007	0.181227	-0.231757	0.816726	0.854086
DSVG11_0434	Ribosomal protein L30p/L7e	967.088	0.92832	0.281274	3.30042	0.000965414	0.00448206	403	978	510	857	884	1422	1108	1539	1404	1629	1682	1463	1391.77	0.0630501	0.204382	-0.308492	0.757708	0.80785
DSVG11_0435	Ribosomal protein S5	6244.84	0.784577	0.232395	3.37604	0.000735361	0.00353021	3062	6541	3816	5500	6191	8367	7227	9171	9898	10178	10032	9037	8737.97	0.041142	0.163827	-0.25113	0.801713	0.84271
DSVG11_0436	Ribosomal protein L18	3362.42	0.81966	0.234934	3.4889	0.000485016	0.00247266	1710	3256	2116	2893	3053	4748	3978	5023	5034	5013	5058	4644	4582.35	0.146613	0.184249	-0.795733	0.426187	0.502195
DSVG11_0437	Ribosomal protein L6	6805.35	0.76219	0.222943	3.41876	0.000629062	0.00309377	3648	5909	4542	6330	6908	8721	8122	9848	9687	11090	9385	9338	9123.65	0.151268	0.138985	-1.08838	0.276427	0.349181
DSVG11_0438	Ribosomal protein S8	5036.82	0.741537	0.218953	3.38674	0.000707274	0.00341753	2782	3867	3707	4750	5500	5993	6254	7055	7156	7757	7038	7164	6728.7	0.145246	0.116072	-1.25134	0.210811	0.27721
DSVG11_0439	Ribosomal protein S14	1520.63	0.848648	0.281786	3.01168	0.00259809	0.0105563	674	1232	846	1601	1602	1869	1851	2356	2461	2660	2623	2322	2203.37	-0.0147045	0.154466	0.0951957	0.924159	0.94263
DSVG11_0440	Ribosomal protein L5	7114.52	0.880649	0.249367	3.53154	0.00041315	0.00215829	3446	5660	4372	6681	7149	9140	8753	11142	10308	10912	9842	9672	9638.47	0.210205	0.154932	-1.35676	0.174857	0.236661
DSVG11_0441	Ribosomal protein L24	4658.16	1.01925	0.224756	4.53492	5.76251e-06	4.73616e-05	2288	3657	2682	3844	5010	6020	5861	7595	6968	7017	6045	6002	6348.96	0.294368	0.151426	-1.94398	0.051898	0.0812364
DSVG11_0442	Ribosomal protein L14	5049.93	0.710195	0.246848	2.87705	0.0040141	0.0152043	2607	4450	3444	4974	4819	6172	5837	7756	7633	8159	6873	7137	6776.61	0.107272	0.159191	-0.673857	0.500402	0.57455
DSVG11_0443	Ribosomal protein S17	2046.31	0.930997	0.225355	4.13124	3.6081e-05	0.000254457	988	1756	1316	1680	2125	2599	2447	3355	2670	2978	2489	2788	2700.9	0.331413	0.158904	-2.08563	0.0370125	0.0599983
DSVG11_0444	Ribosomal protein L29	2388.11	0.643255	0.261108	2.46356	0.0137565	0.0408285	1316	2068	1534	2565	2313	2813	2634	3655	3198	3461	3009	3312	3055.18	0.198006	0.161426	-1.2266	0.219972	0.287419
DSVG11_0445	Ribosomal protein L16	3885.86	0.469647	0.260519	1.80274	0.0714294	0.14994	2323	3658	2687	4430	3695	4419	3828	5720	6067	6113	5988	5660	5151.42	-0.0513853	0.174825	0.293924	0.768816	0.816246
DSVG11_0446	Ribosomal protein S3	6624.19	0.438984	0.243337	1.80402	0.0712284	0.149736	4276	6021	4954	7315	6030	7145	7039	9702	10429	10343	8943	9609	8584.13	-0.0122775	0.162663	0.0754786	0.939834	0.953361
DSVG11_0447	Ribosomal protein L22	2938.03	0.290698	0.209837	1.38535	0.165945	0.291018	1970	2950	2559	3194	2712	2915	3255	3847	4388	4778	3515	3517	3576.17	0.0385597	0.135445	-0.284689	0.775883	0.821392
DSVG11_0448	Ribosomal protein S19	3500.84	0.299925	0.209927	1.42871	0.153088	0.272084	2549	3562	2887	3699	3119	3667	3589	4787	4719	4977	4003	4515	4157.3	0.120798	0.150796	-0.801066	0.423094	0.499146
DSVG11_0449	Ribosomal protein L2	16595.7	0.174425	0.207219	0.841742	0.399932	0.549698	12581	17068	14372	18834	14379	17664	16831	20216	20719	22545	18746	19111	18741.2	0.152853	0.133793	-1.14246	0.253262	0.324667
DSVG11_0450	Ribosomal protein L23/L15	2481.29	0.554778	0.241185	2.30022	0.021436	0.0577739	1639	2119	1850	2467	2070	3359	2680	3435	2865	3260	2476	2846	2904.95	0.40674	0.18027	-2.25628	0.0240531	0.0406841
DSVG11_0451	Ribosomal protein L4	16375.9	0.348293	0.203684	1.70997	0.0872718	0.177541	12066	14510	13826	17338	14919	18676	19090	19508	18169	21393	16212	18141	18347.1	0.351371	0.113866	-3.08583	0.00202988	0.00427099
DSVG11_0452	Ribosomal protein L3	11771.7	0.306146	0.225779	1.35595	0.175114	0.302971	9548	8742	10682	12695	10611	12758	14217	13745	13717	16791	12232	13904	13466.5	0.242321	0.107332	-2.25768	0.0239654	0.0405589
DSVG11_0453	Ribosomal protein S10	10011.7	0.00993515	0.269848	0.0368175	0.970631	0.984424	10834	6019	11440	10732	10112	7925	12350	9555	11265	15603	8592	11994	10751.1	0.136383	0.126933	-1.07446	0.282619	0.354621
DSVG11_0454	Hypothetical protein	11379.4	-0.217743	0.344886	-0.631347	0.527814	0.670692	16110	6381	16407	9193	12889	5878	14316	9112	11085	16105	7404	12304	10929.3	0.226454	0.228601	-0.99061	0.321876	0.397146
DSVG11_0455	Tetratricopeptide repeat-containing domain	701.674	0.158505	0.176645	0.897307	0.369555	0.520505	681	623	707	654	820	612	832	669	967	1218	797	985	845.102	-0.054929	0.100474	0.546697	0.584587	0.653466
DSVG11_0456	Transposase	129.006	0.201558	0.195875	1.02901	0.303474	0.452373	125	191	117	75	152	103	158	136	164	230	190	147	157.237	-0.0398001	0.162024	0.245643	0.805959	0.845928
DSVG11_0457	Signal-recognition particle receptor FtsY	2113.46	0.0835889	0.0994986	0.840102	0.400851	0.550706	1970	2543	2006	1908	2102	2009	2281	2189	2967	3277	2392	2742	2458.67	-0.0249906	0.0714962	0.349538	0.726686	0.782178
DSVG11_0458	Signal transduction histidine kinase	1768.44	-0.165453	0.145385	-1.13803	0.255107	0.400041	1923	2323	2114	1368	1616	1382	2116	1517	1415	1760	1052	1308	1533.18	0.641311	0.117503	-5.45782	4.82007e-08	1.88225e-07
DSVG11_0459	Probable lipid II flippase MurJ	852.579	0.581062	0.179719	3.23318	0.00122422	0.00545596	664	655	767	665	1019	774	1229	1037	1117	1505	778	1119	1059.2	0.232997	0.14285	-1.63106	0.102879	0.148619
DSVG11_0460	preQ1 synthase	983.446	0.551307	0.15818	3.48532	0.000491556	0.0025017	721	863	908	751	1303	905	1258	1164	1079	1343	1020	1294	1171.76	0.341442	0.113772	-3.00112	0.00268992	0.00550633
DSVG11_0461	Molybdenum cofactor biosynthesis protein	1603.33	0.631409	0.169186	3.73205	0.000189929	0.00109237	1284	1267	1385	1153	2076	1521	2453	1708	1728	2153	1494	1860	1878.73	0.472335	0.115486	-4.08996	4.31451e-05	0.000120141
DSVG11_0462	UbiA prenyltransferase family	1134.76	0.863907	0.169929	5.08393	3.69712e-07	3.96771e-06	872	799	815	763	1569	1165	1804	1287	1299	1666	1192	1552	1442.34	0.40026	0.117143	-3.41684	0.000633526	0.00146617
DSVG11_0463	Ribosome-associated, YjgA	670.527	0.969392	0.165702	5.85021	4.90957e-09	7.0593e-08	467	495	481	404	914	714	1182	729	897	1109	669	802	873.465	0.402292	0.14045	-2.86432	0.00417911	0.00825779
DSVG11_0465	Carboxypeptidase regulatory-like domain	16039	0.853847	0.282905	3.01814	0.00254328	0.0103763	7453	17420	9014	13563	14816	27479	15201	22660	11828	10419	14368	11911	16990.2	1.1014	0.254769	-4.32315	1.53817e-05	4.53032e-05
DSVG11_0466	Protein of unknown function (DUF4198)	2647.23	0.2967	0.323826	0.916233	0.359545	0.510009	1740	3639	1954	2569	2549	2508	1454	4807	131178	164004	162559	116652	64766.2	-5.27064	0.404476	13.0308	8.17483e-39	1.87578e-37
DSVG11_0467	Hypothetical protein	960.762	0.457952	0.30036	1.52468	0.12734	0.238547	601	1405	646	779	1005	920	646	1756	42275	53124	46965	39171	20499.5	-4.99555	0.268095	18.6335	1.71915e-77	1.15652e-75
DSVG11_0468	Ferrous iron transporter FeoB, GTPase	2023.74	0.454371	0.239589	1.89646	0.0578989	0.127741	1597	2195	1751	1502	2252	1629	1752	3537	29484	39597	22751	28689	14328.5	-3.31223	0.233183	14.2045	8.59662e-46	2.51941e-44
DSVG11_0469	Ferrous iron transporter FeoA	158.867	0.0343962	0.256768	0.133958	0.893436	0.935439	180	203	141	125	155	98	139	241	1352	1845	808	1255	653.847	-2.64722	0.251826	10.5121	7.59689e-26	9.3695e-25
DSVG11_0470	Ferrous iron transporter FeoA	518.759	0.116272	0.224647	0.517576	0.604754	0.730837	545	598	525	381	587	371	431	732	3455	4530	1628	3488	1703.08	-2.21262	0.260415	8.49653	1.95339e-17	1.64262e-16
DSVG11_0471	EamA domain	429.688	-0.545091	0.17313	-3.14845	0.00164138	0.00706653	476	822	490	371	385	267	450	292	374	487	351	410	372.454	0.151409	0.136252	-1.11124	0.266465	0.338659
DSVG11_0472	Amino acid/polyamine transporter I	1986.46	-0.299087	0.11752	-2.54498	0.0109284	0.0339308	2141	2645	2167	2027	1735	1757	1713	1801	4661	5207	4597	5018	3135.26	-1.09766	0.0989515	11.0929	1.35864e-28	1.98107e-27
DSVG11_0473	Serine-pyruvate aminotransferase/2-aminoethylphosphonate-pyruvate transaminase like aminotransferase	4876.86	-0.261394	0.244073	-1.07097	0.284184	0.432778	3818	10628	4249	4334	3690	5448	3845	4347	7917	7857	9560	7745	6154.94	-0.558591	0.196039	2.84938	0.00438042	0.00861076
DSVG11_0474	Lambda repressor-like, DNA-binding domain	2384.9	-0.583962	0.199082	-2.93327	0.0033541	0.0130894	2629	5211	2764	1723	2010	1976	1810	1712	2596	3140	2410	2504	2231.95	-0.118053	0.103064	1.14543	0.252031	0.323483
DSVG11_0475	Hypothetical protein	14.4694	0.315938	0.432349	0.730748	0.464933	0.613149	10	17	21	6	16	8	19	21	25	36	15	23	19.5857	-0.239658	0.340556	0.703726	0.481603	0.555985
DSVG11_0476	GGDEF: diguanylate cyclase (GGDEF)	3231.27	-0.558549	0.162426	-3.43879	0.000584329	0.00290888	3378	6885	3381	2837	2532	2436	2976	2400	4994	5459	5205	4863	3720.45	-0.621655	0.0937371	6.6319	3.31401e-11	1.72398e-10
DSVG11_0477	Glycosyl transferase family 1	636.101	0.171448	0.116783	1.46809	0.142079	0.258817	635	732	573	519	619	620	737	685	962	1164	930	864	805.447	-0.180281	0.0933017	1.93224	0.0533304	0.0832145
DSVG11_0478	HD/PDEase domain	1616.62	0.289536	0.107777	2.68643	0.00722206	0.0245318	1385	1874	1361	1371	1617	1693	1895	1810	2319	2578	2063	2061	1982.18	0.0165728	0.0842886	-0.19662	0.844125	0.877013
DSVG11_0479	RTX toxin operon, subunit D	2052.13	0.0687426	0.0953213	0.721168	0.470806	0.619515	1965	2660	2049	1630	1962	1972	2416	1964	2705	2900	2338	2420	2310.47	0.0567807	0.0772412	-0.735109	0.462273	0.537442
DSVG11_0480	RTX toxin operon, subunit B	3506.92	0.234553	0.115162	2.03671	0.0416787	0.0981338	2880	4968	3066	2632	3462	3566	4355	3618	3335	3931	3196	3254	3624.71	0.504246	0.0758219	-6.6504	2.92301e-11	1.52864e-10
DSVG11_0481	Potentially RTX toxin operon, subunit D	5642.66	0.22033	0.121708	1.81031	0.0702474	0.148094	5553	5787	5183	4707	5833	5483	6873	5841	5888	7324	5320	5644	6035.02	0.371288	0.0625511	-5.93575	2.92503e-09	1.29225e-08
DSVG11_0482	Hypothetical protein	1600.65	0.120686	0.177528	0.679811	0.496624	0.643764	1766	1642	1579	1259	1847	1193	2104	1503	1901	2475	1592	1969	1794.9	0.118034	0.135447	-0.871444	0.383512	0.461887
DSVG11_0483	Rubrerythrin	42027.5	-0.207148	0.191063	-1.08419	0.278282	0.427138	35753	73771	37381	42857	34634	44566	33585	39810	35299	36205	40177	41710	38839.4	0.368009	0.172319	-2.13563	0.03271	0.0536705
DSVG11_0484	FlxA-like protein	3200.34	-0.397921	0.119151	-3.33963	0.000838898	0.00398208	3334	5741	3460	2817	2718	2533	2904	2750	4186	5117	3976	4293	3466.03	-0.308641	0.0613599	5.03001	4.90465e-07	1.74702e-06
DSVG11_0485	Peptidase M48 YhfN-like	1394.44	-0.181123	0.1559	-1.16179	0.24532	0.389409	1595	1769	1605	1129	1476	1058	1593	1072	1580	2078	1296	1537	1435.26	0.0591866	0.126659	-0.467289	0.640293	0.702731
DSVG11_0486	Regulator of K+ conductancel	602.44	-0.301184	0.135981	-2.2149	0.0267669	0.0691226	656	737	683	631	562	456	626	495	876	1044	700	864	680.818	-0.324653	0.0925717	3.50705	0.000453102	0.00106612
DSVG11_0487	Cation transporter	698.688	-0.115851	0.165032	-0.701988	0.482686	0.630665	747	901	768	581	756	501	875	544	789	909	664	787	718.808	0.131459	0.141465	-0.929274	0.352747	0.430925
DSVG11_0488	phosphomethylpyrimidine synthase	5416.47	-0.275031	0.192797	-1.42653	0.153715	0.272636	4493	8800	5085	6280	4610	5091	4048	5433	14220	14567	16208	13835	9248.05	-1.24175	0.166494	7.45823	8.76932e-14	5.85941e-13
DSVG11_0489	Putative member of DMT superfamily (DUF486)	600.659	0.0341132	0.120513	0.283067	0.777126	0.862761	551	784	551	563	591	551	606	647	1274	1189	1253	1252	888.775	-0.685933	0.124695	5.50087	3.77929e-08	1.49956e-07
DSVG11_0490	Transmembrane protein TauE-like	949.724	-0.0374115	0.132136	-0.283129	0.777078	0.862761	948	1191	997	824	1042	799	1119	763	1561	1606	1323	1370	1166.25	-0.286663	0.114135	2.5116	0.0120184	0.0215472
DSVG11_0491	Protein of unknown function (DUF1090)	1032.13	0.157149	0.174068	0.902802	0.366631	0.51803	900	1682	816	756	965	1168	1029	1111	701	875	813	810	961.84	0.797869	0.136749	-5.83457	5.39287e-09	2.32357e-08
DSVG11_0492	Prokaryotic membrane lipoprotein lipid attachment site profile.	2479.2	-0.877205	0.246067	-3.5649	0.000363995	0.00193217	2649	7026	2609	1880	1770	1691	1734	1692	2416	2766	2733	2372	2111.61	-0.207086	0.112988	1.83281	0.0668309	0.101864
DSVG11_0493	Uncharacterised protein family UPF0210	7550.87	0.352932	0.117171	3.0121	0.00259448	0.0105563	6121	7860	6790	6342	8072	8506	8706	8086	7866	9087	6367	7218	8070.71	0.515347	0.08216	-6.27248	3.55331e-10	1.70467e-09
DSVG11_0494	ACT domain profile.	3151.34	-0.0937031	0.189721	-0.4939	0.621377	0.740807	3444	2897	3725	2987	3354	2474	3610	2674	3350	4086	2564	3177	3136.81	0.258297	0.110396	-2.33974	0.0192969	0.0332474
DSVG11_0495	Lysine-tRNA ligase	3274.25	0.452821	0.171328	2.643	0.0082174	0.027124	2614	2687	2827	2970	3862	3511	3698	3834	3436	3709	3149	3545	3636.78	0.484407	0.08644	-5.60397	2.095e-08	8.55589e-08
DSVG11_0496	4Fe-4S ferredoxin-type, iron-sulphur binding protein	892.78	0.903984	0.190521	4.74481	2.08705e-06	1.82355e-05	700	666	677	493	1446	864	1380	942	599	826	445	665	925.393	1.25204	0.169624	-7.38129	1.56762e-13	1.01758e-12
DSVG11_0497	Uncharacterized subfamily of DMSO Reductase beta subunit family, ferredoxin containing	72.4598	-0.0504752	0.199548	-0.252948	0.800308	0.878618	70	83	85	64	75	59	86	62	40	70	48	41	61.3166	0.882748	0.202072	-4.36849	1.25111e-05	3.71069e-05
DSVG11_0498	Chaperone NapD, nitrate reductase assembly	97.9843	0.150094	0.23442	0.640276	0.521993	0.665537	79	154	90	70	85	124	81	113	62	95	83	69	91.8153	0.776325	0.226904	-3.42137	0.000623054	0.00144533
DSVG11_0499	Nitrate reductase	645.666	0.588137	0.255656	2.3005	0.0214199	0.0577739	399	900	369	516	519	989	715	806	278	263	311	238	555.923	1.85203	0.227382	-8.14502	3.79206e-16	2.98524e-15
DSVG11_0500	Nitrate reductase, NapB, cytochrome subunit	94.5223	0.615285	0.275811	2.23082	0.0256931	0.067051	62	138	59	60	87	155	90	114	60	39	60	43	86.9273	1.51782	0.286264	-5.30217	1.14432e-07	4.30939e-07
DSVG11_0501	Nitrate reductase, NapC, cytochrome subunit	97.3108	0.490207	0.211369	2.3192	0.0203842	0.055648	69	107	98	62	104	126	138	82	34	56	50	46	84.1575	1.64946	0.216771	-7.60923	2.75725e-14	1.90244e-13
DSVG11_0502	Lipoprotein-releasing system transmembrane protein LolC/E, BamA	2105.47	0.117887	0.305141	0.386335	0.699249	0.804652	2486	1125	2371	1922	2568	1490	2916	1789	3743	4584	2730	3951	2853.45	-0.405369	0.173549	2.33576	0.0195037	0.033545
DSVG11_0503	Lipoprotein-releasing system transmembrane protein LolD	3020.14	-0.18565	0.215188	-0.862738	0.388282	0.539304	3758	3490	3615	2286	3155	1857	3928	2379	3844	4771	2633	3685	3195.98	-0.0268967	0.182529	0.147356	0.882851	0.910536
DSVG11_0504	Lipoprotein-releasing system transmembrane protein LolC/E, BamA	26836.1	0.263462	0.131319	2.00628	0.0448267	0.10422	21671	31767	23288	23723	26204	29779	28281	30795	37923	42715	35747	36429	33137.1	-0.0263817	0.106017	0.248844	0.803481	0.844269
DSVG11_0505	Uncharacterised domain CGGC-dom	334.398	0.149637	0.16747	0.893515	0.371581	0.522365	255	464	307	295	303	370	323	384	764	737	668	735	516.238	-0.693327	0.140979	4.91796	8.74522e-07	2.99952e-06
DSVG11_0506	N-acetylmuramoyl-L-alanine amidase	5705.16	-0.137277	0.0967883	-1.41832	0.156096	0.27653	5694	8361	5780	5033	5429	4705	6502	4928	7062	8440	6005	7273	6179.15	-0.0408622	0.0786586	0.519488	0.603421	0.669288
DSVG11_0507	Chaperone protein Skp	13828.6	0.138661	0.124014	1.11811	0.263519	0.410596	12785	15226	13972	11828	14640	13991	13710	14668	23333	27902	21586	21767	18441.5	-0.34472	0.089982	3.83099	0.000127628	0.000329649
DSVG11_0508	3-hydroxyacyl-[acyl-carrier-protein] dehydratase	1888.7	0.0984056	0.129068	0.762432	0.445802	0.595695	1544	2488	1803	1717	1839	1874	1866	2102	3221	3721	3105	3226	2547.12	-0.407568	0.0998465	4.08194	4.46607e-05	0.000123779
DSVG11_0509	Lytic transglycosylase MltA	1585.25	-0.68717	0.130821	-5.25276	1.49839e-07	1.68114e-06	2102	2186	2106	1599	1220	1047	1342	1197	2381	2909	1868	2292	1705.76	-0.591124	0.083643	7.06722	1.58068e-12	9.41408e-12
DSVG11_0510	Acyl-CoA hydrolase	868.255	-0.667305	0.160789	-4.15018	3.32216e-05	0.000235977	1050	1095	1106	1055	761	540	728	628	1809	2187	1741	1737	1191.74	-1.11802	0.0986023	11.3387	8.44039e-30	1.28121e-28
DSVG11_0511	Virus attachment protein p12 family	1782.49	0.684935	0.112437	6.09175	1.11683e-09	1.73196e-08	1303	1854	1287	1219	2160	2016	2117	2360	3931	5805	2422	3621	2918.66	-0.453458	0.17232	2.63149	0.0085012	0.0157174
DSVG11_0512	Transposase	1151.01	0.620313	0.227456	2.72718	0.00638783	0.0221705	1026	1272	1058	459	1539	997	1736	1286	1910	2947	1281	1739	1623.5	-0.107814	0.18366	0.58703	0.557183	0.629009
DSVG11_0513	Ferric uptake regulator	15374.3	-0.0702213	0.0890823	-0.788275	0.430536	0.5791	14618	22209	15134	13579	15562	12818	16658	14359	13122	17335	10982	12395	14237.8	0.52785	0.0858282	-6.15008	7.74451e-10	3.61004e-09
DSVG11_0514	peroxiredoxin	16294.8	0.0551212	0.204358	0.269728	0.787369	0.870544	14754	23653	13722	14578	13914	19948	12442	18344	31923	37591	34906	36771	24823.2	-0.735344	0.194029	3.78986	0.000150733	0.000385294
DSVG11_0515	Transposase	164.553	-0.694699	0.156775	-4.4312	9.37117e-06	7.36271e-05	213	293	186	158	117	116	156	110	118	140	122	92	122.118	0.452333	0.160488	-2.81849	0.004825	0.00939604
DSVG11_0516	UvrABC system subunit A	6805.34	-0.991615	0.14244	-6.96161	3.36405e-12	6.77845e-11	9761	13033	8888	6266	4389	4180	5602	3906	2921	3279	2691	2951	3848.58	0.979322	0.0919869	-10.6463	1.81405e-26	2.36546e-25
DSVG11_0517	Hypothetical protein	1661.3	-0.613321	0.241073	-2.54413	0.0109549	0.0339774	1626	4381	1475	1353	1248	1324	1391	1218	3263	3290	3505	2988	2175.71	-0.965964	0.123529	7.81976	5.29258e-15	3.86816e-14
DSVG11_0518	MarR-type HTH domain profile.	246.398	-0.18298	0.182437	-1.00298	0.315872	0.463864	296	321	274	190	276	217	194	220	383	452	418	383	308.946	-0.472938	0.150869	3.13476	0.00171993	0.00365469
DSVG11_0519	arylformamidase	211.159	-0.231778	0.243295	-0.952663	0.340761	0.490921	276	217	216	210	214	172	271	118	288	408	271	366	253.508	-0.41197	0.199216	2.06795	0.0386444	0.0624044
DSVG11_0520	tRNA (guanosine(18)-2'-O)-methyltransferase	1305.24	0.0616586	0.159348	0.386944	0.698798	0.804446	1365	1311	1346	1153	1446	1057	1596	1198	1548	1764	1572	1708	1469.9	0.0473632	0.111203	-0.425917	0.670168	0.729301
DSVG11_0521	Hypothetical protein	804.289	-0.0802822	0.168647	-0.476037	0.634048	0.751831	566	1247	811	826	775	743	786	778	1016	1042	846	913	855.851	0.0704444	0.0879865	-0.800628	0.423347	0.499246
DSVG11_0522	zinc-ribbon domain	4018.9	0.109405	0.124541	0.878466	0.379691	0.529993	3782	4380	4109	3506	4427	3463	4780	3871	3662	4152	3054	3572	3911.32	0.570621	0.0793082	-7.19498	6.24701e-13	3.86844e-12
DSVG11_0523	Sodium/calcium exchanger, membrane region	1621.09	0.219888	0.130325	1.68724	0.0915578	0.18411	1406	1809	1564	1364	1932	1378	2051	1568	2133	2483	1650	2193	1896.76	0.0880193	0.111942	-0.786296	0.431694	0.507876
DSVG11_0524	Deacetylase PdaC	1275.26	0.261592	0.195644	1.33708	0.181197	0.311495	1275	1011	1314	1050	1374	1166	1765	1225	1433	1710	1083	1479	1398.28	0.331566	0.115639	-2.86725	0.00414051	0.00819418
DSVG11_0525	tRNA-specific 2-thiouridylase	692.987	-0.0885323	0.18115	-0.488723	0.625038	0.742922	772	718	739	659	754	474	806	638	793	863	626	708	701.818	0.208189	0.131389	-1.58453	0.113073	0.1613
DSVG11_0526	ABC transporter, amino acid transporting, potentially Histidine	1993.51	0.434444	0.176711	2.4585	0.0139521	0.0412435	1619	1607	1804	1773	2051	2064	2474	2457	2193	2616	1605	1995	2195.08	0.494902	0.107983	-4.58316	4.58003e-06	1.44993e-05
DSVG11_0527	ABC transporter, His/Glu/Gln/Arg/opine family	3647.52	-0.782502	0.118609	-6.59733	4.18631e-11	7.51506e-10	4630	5326	4888	4024	2522	2603	2726	2714	5507	6625	4275	5300	3859	-0.648141	0.0914194	7.08975	1.34354e-12	8.08308e-12
DSVG11_0528	ABC transporter, solute-binding protein	13486.8	0.126257	0.227449	0.555102	0.578825	0.711993	9747	20280	10631	13316	11817	16519	10570	15915	19709	18467	19547	19950	16467.8	-0.118565	0.198379	0.597668	0.550061	0.62287
DSVG11_0529	ABC transporter, solute-binding protein	21715.1	-0.0500317	0.148778	-0.336284	0.736656	0.831546	17864	34058	20135	20512	22229	20798	19115	21684	26209	25951	27250	27337	23738.9	0.0227011	0.131996	-0.171983	0.863451	0.89458
DSVG11_0530	NYN domain, limkain-b1-type	2064.81	0.145272	0.0935433	1.55299	0.120426	0.228654	1957	2455	1924	1734	2131	1902	2373	2169	3177	3440	3056	3079	2613.63	-0.201872	0.0774218	2.60744	0.00912234	0.0167299
DSVG11_0531	O-antigen ligase-related	1221.94	-0.228785	0.147172	-1.55454	0.120057	0.228246	1369	1667	1401	1014	1242	864	1397	977	1787	2012	1403	1784	1390.94	-0.270144	0.121898	2.21614	0.0266819	0.0446458
DSVG11_0532	Hypothetical protein	607.052	-0.455445	0.188301	-2.4187	0.0155759	0.0450545	798	1076	670	423	497	455	658	427	934	1087	717	826	673.992	-0.429832	0.118641	3.62296	0.000291255	0.000707231
DSVG11_0533	thymidylate synthase (FAD)	3029.88	-0.302645	0.190154	-1.59158	0.111479	0.214785	2798	6344	2877	2416	2396	2801	2880	2616	3596	4116	4138	3722	3235.91	-0.17172	0.123306	1.39263	0.163731	0.222722
DSVG11_0534	tryptophan synthase	5076.79	0.0199999	0.155831	0.128343	0.897877	0.939757	5002	4952	5354	4997	5323	4539	5356	4976	5999	7145	5478	6091	5561.32	0.0875152	0.0594295	-1.47259	0.140862	0.195202
DSVG11_0535	Hypothetical protein	67.6002	0.136575	0.220722	0.618765	0.536071	0.676254	57	108	55	52	62	70	65	82	81	83	82	73	74.9614	0.183972	0.187359	-0.98192	0.326139	0.401682
DSVG11_0536	Hypothetical protein	571503	0.157773	0.25626	0.615674	0.538109	0.678536	376017	1108329	403312	457832	503866	736769	513925	598929	1053304	1086688	1294468	1079194	838002	-0.563955	0.19438	2.9013	0.00371618	0.00741232
DSVG11_0537	UvrABC system, subunit C	2924.13	-0.543516	0.182457	-2.97887	0.00289313	0.0114872	3171	6314	3067	2355	2291	2070	2999	2100	1125	1372	1222	1186	1871.73	1.31189	0.109052	-12.03	2.47279e-33	4.46308e-32
DSVG11_0538	Chaperone DnaJ	12168.2	-1.05811	0.155091	-6.82249	8.94731e-12	1.68802e-10	16026	25722	16251	11469	7510	7428	10058	6374	2826	2790	3236	2756	5711.13	1.78553	0.151692	-11.7707	5.52365e-32	9.23729e-31
DSVG11_0539	MerR HTH family regulatory protein	2580.72	-1.01751	0.201993	-5.03734	4.72035e-07	4.90585e-06	3115	6198	3143	2366	1443	1935	2040	1326	591	557	532	468	1193.51	2.02068	0.164731	-12.2665	1.37025e-34	2.56705e-33
DSVG11_0540	ATP-dependent Clp protease ClpA/B	34756.7	-0.431432	0.235244	-1.83398	0.0666569	0.142349	30918	72761	32466	34517	21889	38956	30713	24467	9354	9341	9133	9057	20669.5	2.03306	0.193917	-10.4842	1.02122e-25	1.2338e-24
DSVG11_0541	Twin arginine translocation (Tat) signal profile.	106.815	1.26535	0.207566	6.09613	1.08666e-09	1.69404e-08	65	79	51	63	116	150	198	134	59	34	67	55	108.67	1.81675	0.256499	-7.08288	1.41191e-12	8.47217e-12
DSVG11_0542	4Fe-4S ferredoxin-type, iron-sulphur binding protein	40.9148	0.478708	0.303664	1.57644	0.114924	0.219758	39	49	40	16	37	41	74	39	33	33	26	27	39.7396	1.04787	0.259753	-4.03411	5.48089e-05	0.000148975
DSVG11_0543	Nitrogenase cofactor biosynthesis protein NifB	75.9747	-0.0958121	0.218031	-0.439442	0.660341	0.773095	79	119	71	60	91	68	57	73	83	85	69	55	73.1758	0.370406	0.213579	-1.73428	0.0828677	0.123013
DSVG11_0544	NMT1-like family	179.431	0.168663	0.191758	0.87956	0.379098	0.529414	134	312	149	129	187	177	213	176	226	282	280	286	224.944	-0.144757	0.137753	1.05085	0.293328	0.366195
DSVG11_0545	ABC transporter, type 1	59.1314	-0.0441354	0.29845	-0.147882	0.882436	0.927622	65	93	69	28	45	46	94	49	52	74	32	55	55.5091	0.515135	0.2632	-1.9572	0.0503241	0.0790654
DSVG11_0546	ABC transporter, potentially phosphate transporting	93.5887	0.0268762	0.176279	0.152464	0.878821	0.927342	97	124	81	82	92	77	117	89	46	66	47	48	75.3647	1.23348	0.1774	-6.9531	3.57353e-12	2.06595e-11
DSVG11_0547	Hypothetical protein	589.622	-0.22101	0.214842	-1.02871	0.303618	0.452373	739	603	671	548	640	378	715	442	547	733	416	563	548.926	0.321253	0.173062	-1.85629	0.0634118	0.0971024
DSVG11_0548	Phosphate transport system regulator PhoU	300.227	0.0577624	0.159405	0.362363	0.717081	0.816607	240	420	270	291	256	325	333	293	356	390	315	320	322.694	0.186044	0.122643	-1.51695	0.129278	0.180843
DSVG11_0549	ABC transporter, phosphate transporting	285.853	0.226299	0.134695	1.68008	0.0929425	0.186136	221	399	245	237	318	279	328	294	378	359	328	340	327.2	0.166706	0.108105	-1.54208	0.123054	0.173779
DSVG11_0550	histidine kinase, two-component system	927.884	-0.229323	0.142301	-1.61154	0.107063	0.208632	853	1576	978	812	733	863	891	879	993	1051	858	883	893.129	0.211337	0.107526	-1.96546	0.0493608	0.0777792
DSVG11_0551	Response regulator, CheY, two-component system	507.316	-0.25516	0.177399	-1.43834	0.150337	0.269105	511	972	481	395	442	439	438	502	555	563	547	524	500.37	0.108966	0.123746	-0.880567	0.378552	0.456794
DSVG11_0552	ABC transporter, phosphate transporting, phosphate binding protein	275.609	0.0880748	0.259235	0.339749	0.734046	0.830498	355	322	180	237	217	305	225	361	117	139	138	137	217.726	1.44681	0.216703	-6.67645	2.44801e-11	1.28934e-10
DSVG11_0553	ABC transporter, phosphate transporting, permease protein PstC	150.104	0.171518	0.188355	0.910611	0.362501	0.512763	146	197	117	126	141	123	165	199	215	203	159	152	168.715	0.163057	0.175742	-0.927824	0.353499	0.431665
DSVG11_0554	ABC transporter, phosphate transporting, permease protein PstA	129.831	0.206462	0.234127	0.88184	0.377863	0.528438	117	144	93	137	164	83	162	144	216	250	179	199	169.627	-0.238086	0.174031	1.36807	0.17129	0.23217
DSVG11_0555	Hypothetical protein	177698	0.500897	0.222016	2.25613	0.0240626	0.0635236	111990	251168	118589	140958	169976	251484	170973	219862	260883	226869	295867	299074	237144	-0.0426523	0.211968	0.201221	0.840526	0.874194
DSVG11_0556	Hypothetical protein	338.287	0.178256	0.127013	1.40344	0.160485	0.283118	300	412	323	276	311	357	385	363	386	452	267	381	362.339	0.320544	0.128875	-2.48725	0.0128735	0.0229275
DSVG11_0557	Phosphoglycerate mutase (2,3-diphosphoglycerate-independent)	4092.31	-0.0322082	0.0998511	-0.322562	0.747027	0.839413	3979	5225	4394	3471	4061	3477	4718	3788	4628	5604	3789	4020	4226.55	0.21144	0.0855364	-2.47193	0.0134386	0.0238621
DSVG11_0558	Ribosomal silencing factor RsfS	1205.34	-0.119866	0.115136	-1.04108	0.297837	0.446455	1137	1611	1394	1046	1238	1007	1285	1045	1506	1602	1246	1467	1283.36	0.0265003	0.082851	-0.319855	0.749079	0.801038
DSVG11_0559	phenylacetate-CoA ligase	5092.16	0.171802	0.143239	1.1994	0.230371	0.37162	4580	4993	4974	4814	5331	5070	5584	5296	6588	7119	6348	6722	5961.43	0.0420712	0.0779897	-0.539446	0.589579	0.658052
DSVG11_0561	Hypothetical protein	824.995	0.206184	0.523636	0.393754	0.693762	0.801452	1179	343	833	630	1087	399	1267	803	763	1048	487	905	839.46	0.521549	0.271411	-1.92162	0.0546537	0.0851447
DSVG11_0565	Transposase, mutator type	280.616	-1.26737	0.163369	-7.75769	8.64934e-15	2.20856e-13	449	534	382	284	168	159	149	172	843	1032	708	839	464.45	-2.01258	0.11339	17.7492	1.74674e-70	1.03407e-68
DSVG11_0566	formate dehydrogenase (cytochrome-c-553), gamma subunit	12879.4	-0.0144597	0.210827	-0.0685853	0.94532	0.969542	11085	20145	11028	12018	9850	16549	10860	12703	14232	15479	14224	15374	13704.5	0.142688	0.191776	-0.744035	0.456855	0.533238
DSVG11_0567	Formate dehydrogenase accessory protein	11220.5	-0.00911956	0.126453	-0.0721182	0.942508	0.96867	11160	15886	11169	8751	10191	11681	12978	9366	9312	10424	6881	8347	10070.4	0.723798	0.116024	-6.23834	4.42234e-10	2.10452e-09
DSVG11_0568	formate dehydrogenase (cytochrome-c-553), beta subunit	11697.8	-0.138488	0.29862	-0.463761	0.642819	0.759183	9310	25844	8844	9513	7744	16528	9980	9113	5129	5433	4387	4437	8371.6	1.56133	0.23296	-6.70211	2.05435e-11	1.08587e-10
DSVG11_0569	formate dehydrogenase (cytochrome-c-553), alpha subunit	72575.5	-0.128594	0.305687	-0.420674	0.673993	0.78412	51626	178090	52571	54306	55747	93812	64026	57321	27781	25251	29639	24308	50758.6	1.71671	0.212919	-8.06274	7.46024e-16	5.78071e-15
DSVG11_0571	molybdenum cofactor biosynthesis protein, MoaB	4202.92	-0.576243	0.149333	-3.85877	0.000113959	0.000701759	4350	8342	4555	4070	3058	3608	3515	3107	2679	2801	2388	2371	3013.81	0.755522	0.107372	-7.03646	1.97192e-12	1.15409e-11
DSVG11_0572	Molybdenum cofactor guanylyltransferase	2296.11	-0.978328	0.162647	-6.01504	1.79841e-09	2.74582e-08	3212	4596	2975	2048	1611	1340	1962	1239	547	649	412	512	1096.58	1.91361	0.126413	-15.1378	9.12072e-52	3.21397e-50
DSVG11_0573	Colicin V production, CvpA	727.508	-0.0215403	0.134503	-0.160147	0.872765	0.923701	734	941	733	619	828	569	848	624	664	862	577	750	714.493	0.384085	0.123542	-3.10894	0.0018776	0.00397261
DSVG11_0574	NTP pyrophosphohydrolase MazG	1640.69	0.399205	0.166533	2.39716	0.0165228	0.0473312	1480	1341	1525	1348	1966	1594	2131	1705	2713	2865	2099	2532	2158.82	-0.0900186	0.0856154	1.05143	0.293061	0.366017
DSVG11_0575	Hypothetical protein	3394.83	0.0563456	0.106816	0.5275	0.597847	0.727536	3189	4039	3504	2935	3568	2933	4011	3212	3735	4907	3375	3774	3654.99	0.177132	0.0797071	-2.22228	0.0262643	0.0440716
DSVG11_0576	Hypothetical protein	5380.82	0.191523	0.148852	1.28666	0.198212	0.331322	4276	6193	4691	5372	5317	5806	5603	5835	9264	10386	9546	9877	7506.85	-0.415384	0.106839	3.88792	0.000101105	0.000264607
DSVG11_0577	Hypothetical protein	376.44	-0.800349	0.174865	-4.57697	4.71769e-06	3.9474e-05	512	769	389	352	305	265	299	218	272	282	208	328	273.197	0.371664	0.153885	-2.41521	0.0157262	0.0275932
DSVG11_0578	BadF/BadG/BcrA/BcrD ATPase family, benzoyl-CoA-reductase related	62.6126	0.24144	0.22322	1.08163	0.279419	0.428316	62	92	49	39	60	76	71	61	39	41	26	40	54.0774	1.26112	0.212276	-5.94094	2.83401e-09	1.25391e-08
DSVG11_0579	FldB/FldC dehydratase alpha/beta subunit, benzoyl-CoA-reductase related	250.466	0.0458026	0.287577	0.159271	0.873456	0.923701	179	508	155	225	223	313	192	264	121	94	106	113	190.931	1.5753	0.222801	-7.07044	1.54446e-12	9.23557e-12
DSVG11_0580	4Fe-4S ferredoxin-type, iron-sulphur binding protein	2833.3	-0.325273	0.171543	-1.89616	0.0579387	0.127741	2742	5756	2750	2283	2422	2477	2739	2296	2532	2663	2338	2213	2478.48	0.40158	0.0895546	-4.4842	7.31896e-06	2.24034e-05
DSVG11_0581	Prokaryotic membrane lipoprotein lipid attachment site profile.	907.623	0.0988835	0.157525	0.627731	0.53018	0.672257	822	985	847	906	890	998	867	928	1616	1935	1536	1859	1285.46	-0.529475	0.118071	4.48439	7.31225e-06	2.24034e-05
DSVG11_0582	Spore coat protein CotH	3587.98	-0.0116828	0.147631	-0.0791346	0.936926	0.964942	3916	3828	3775	3124	3796	2825	4162	3402	4402	5207	3361	4446	3893.22	0.0824378	0.103894	-0.79348	0.427498	0.503339
DSVG11_0583	Transposase	408.568	0.211904	0.169701	1.24869	0.211778	0.34888	395	548	418	230	437	372	471	455	499	497	369	456	444.656	0.307593	0.105319	-2.92058	0.00349378	0.00701576
DSVG11_0584	Transposase	13.332	0.102521	0.665781	0.153987	0.87762	0.926742	15	15	22	2	4	8	37	8	26	28	13	12	16.1857	-0.122559	0.563812	0.217375	0.827916	0.862898
DSVG11_0585	Transposase. IS30-like	0.130878	0.771497	3.53381	0.218319	0.827181	0.897255	0	0	0	0	0	0	0	1	0	0	0	0	0.14631	1.09595	3.53381	-0.310134	0.756459	0.807181
DSVG11_0586	Hypothetical protein	0	NA	NA	NA	NA	NA	0	0	0	0	0	0	0	0	0	0	0	0	0	#VALUE!	NA	NA	NA	NA
DSVG11_0587	Transposase	27.6442	-0.0844771	0.348504	-0.242399	0.808471	0.886594	30	32	44	12	26	20	36	25	33	39	40	33	30.9928	-0.0733581	0.255361	0.287272	0.773904	0.820471
DSVG11_0588	Polyphosphate(polyP) polymerase domain of yeast vacuolar transport chaperone (VTC) protein	1275.33	-0.394687	0.133206	-2.96298	0.00304673	0.0120165	1416	2252	1362	1077	1153	935	1304	983	1805	2122	1407	1804	1393.36	-0.328053	0.0957578	3.42587	0.000612838	0.00142386
DSVG11_0589	dTDP-4-dehydrorhamnose 3,5-epimerase	511.578	-0.0428882	0.116784	-0.367244	0.713437	0.814867	492	703	549	413	541	434	522	495	688	844	669	636	592.109	-0.131775	0.0951157	1.38541	0.165926	0.225397
DSVG11_0590	glucose-1-phosphate thymidylyltransferase	586.087	0.148146	0.133842	1.10687	0.26835	0.415144	515	741	560	485	598	611	552	658	821	1026	801	852	727.485	-0.145768	0.115526	1.26178	0.207028	0.272983
DSVG11_0591	dTDP-glucose 4,6-dehydratase	1076.37	-0.13615	0.148643	-0.915951	0.359693	0.510009	1097	1260	1163	1069	1138	771	1108	1046	1509	1798	1535	1636	1283.78	-0.303817	0.113622	2.67393	0.00749682	0.0140447
DSVG11_0593	Protein of unknown function (DUF3880)	991.411	-0.387631	0.147581	-2.62656	0.00862531	0.0280749	967	1763	1184	831	779	743	1069	821	1279	1588	1209	1200	1056.62	-0.254927	0.0993646	2.56557	0.0103006	0.0186595
DSVG11_0594	superoxide dismutase	26530.2	-1.66397	0.287943	-5.77881	7.52308e-09	1.05608e-07	29453	89663	29554	28986	10309	17195	10803	11305	45338	46729	61851	40393	28735.2	-1.59587	0.237191	6.72824	1.71729e-11	9.15888e-11
DSVG11_0595	23S rRNA (uridine2552-2'-O)-methyltransferase	3078.35	-0.0678496	0.221623	-0.306149	0.759491	0.849258	3594	2589	3677	2738	3290	2190	3834	2671	3356	4283	2405	3484	3146.29	0.2037	0.148901	-1.36803	0.171304	0.23217
DSVG11_0596	Integrase	2960.66	0.0630423	0.121362	0.519455	0.603443	0.730487	2724	3296	3075	2716	3000	2581	3471	2934	3842	4679	3220	3878	3393.59	-0.00255804	0.0726393	0.0352157	0.971908	0.977522
DSVG11_0597	ABC transporter, potentially MlA operon	867.081	0.104034	0.130696	0.796	0.426032	0.574116	873	1012	834	715	908	750	1132	782	939	1148	863	1005	934.553	0.223543	0.103303	-2.16396	0.0304677	0.0504387
DSVG11_0598	Phospholipid removal system, MlaD	2521.95	0.0109843	0.156811	0.0700481	0.944155	0.969542	2445	3179	2759	1997	2951	1809	3065	2257	3374	4224	2750	3102	2876.82	-0.040427	0.137259	0.294531	0.768352	0.816246
DSVG11_0599	Phospholypid removal system, MlaC	3591.94	0.317954	0.107153	2.96729	0.00300435	0.0118755	2925	3902	3212	3065	3832	3684	4214	4003	5266	5325	5304	5292	4567.15	-0.0621119	0.0992403	0.625874	0.531398	0.604976
DSVG11_0600	Phospholypid removal system, MlaA	3288.86	0.325757	0.0960882	3.39018	0.000698455	0.003383	2814	3681	2761	2743	3562	3491	3923	3468	3782	4590	3739	4112	3824.54	0.209524	0.0695053	-3.01451	0.00257396	0.00528724
DSVG11_0601	Major facilitator superfamily transporter	92.1777	0.00488973	0.293146	0.0166802	0.986692	0.993399	105	67	108	86	87	65	146	72	145	173	82	131	108.704	-0.146565	0.234949	0.623819	0.532747	0.606045
DSVG11_0602	Transposase, mutator type	395.312	-0.664022	0.325339	-2.04101	0.0412494	0.0974328	654	490	633	213	422	169	365	266	899	1092	770	849	563.884	-1.1957	0.20639	5.79338	6.89821e-09	2.94218e-08
DSVG11_0603	Flagellar hook-associated protein 2	7690.85	-0.266004	0.181594	-1.46483	0.142968	0.259992	7171	15879	6998	6152	6610	6609	7789	6601	9076	10530	8648	8901	7977.9	-0.0530378	0.0652322	0.813061	0.416183	0.493155
DSVG11_0604	Flagellar protein FliS	2278.77	-0.48548	0.135492	-3.58309	0.000339556	0.00181546	2399	4293	2466	2082	1733	1918	2137	1715	3165	3756	2644	2992	2431.03	-0.35938	0.0883529	4.06755	4.75099e-05	0.000130696
DSVG11_0605	Winged helix-turn-helix DNA-binding protein	281.75	-0.967745	0.165198	-5.8581	4.68203e-09	6.79812e-08	322	555	384	301	175	165	180	231	373	351	375	364	268.465	-0.593306	0.160506	3.69646	0.000218627	0.000543811
DSVG11_0606	Flavodoxin	182.549	-0.724549	0.175763	-4.12231	3.75095e-05	0.000263278	183	255	260	228	131	124	158	131	167	220	202	151	158.109	-0.0717537	0.151886	0.472418	0.636629	0.699228
DSVG11_0607	Pyridoxamine 5'-phosphate oxidase	332.52	-0.557898	0.129898	-4.29489	1.74782e-05	0.000130404	377	543	401	325	309	224	285	247	582	672	617	560	417.487	-0.821182	0.120267	6.82801	8.60981e-12	4.7678e-11
DSVG11_0608	4Fe-4S ferredoxin-type, iron-sulphur binding protein	144.28	-0.188287	0.184345	-1.02138	0.307074	0.455004	156	175	163	135	118	106	187	126	191	274	186	217	169.65	-0.318918	0.157435	2.02571	0.0427944	0.0685452
DSVG11_0609	HPP family	39.2384	-0.0536083	0.306871	-0.174693	0.861321	0.917379	26	60	51	31	52	21	47	34	52	50	34	46	41.3883	0.128044	0.25994	-0.492589	0.622303	0.686807
DSVG11_0610	Branched-chain amino acid transport protein (AzlC)	697.818	0.303354	0.24962	1.21527	0.224264	0.364583	760	486	713	533	917	495	932	728	612	909	452	841	735.019	0.508385	0.201814	-2.51908	0.0117664	0.0211081
DSVG11_0611	Branched-chain amino acid transport protein (AzlD)	126.189	0.568711	0.288188	1.9734	0.04845	0.110818	129	76	93	105	204	93	168	134	154	182	108	149	148.461	0.391678	0.204626	-1.91411	0.0556059	0.0864462
DSVG11_0612	Protein of unknown function (DUF4911)	140.598	0.664005	0.266989	2.48701	0.0128821	0.0388562	117	74	135	105	192	121	193	177	183	225	139	199	177.282	0.252022	0.153647	-1.64026	0.10095	0.146329
DSVG11_0613	UMP kinase	3978.54	0.358642	0.160668	2.23219	0.0256023	0.0669008	3351	3378	3875	3432	4455	3898	4910	4420	4698	5423	3993	4535	4537.65	0.301914	0.0586947	-5.1438	2.69239e-07	9.80254e-07
DSVG11_0614	Ribosome recycling factor	3065.07	0.290028	0.112544	2.57702	0.00996565	0.0315703	2454	3766	2672	2533	3116	3166	3399	3603	3914	4246	4232	4066	3702.18	0.0614354	0.114006	-0.538879	0.589971	0.658241
DSVG11_0615	Decaprenyl diphosphate synthase-like	1700.21	0.338708	0.11144	3.03937	0.00237073	0.00982111	1495	1749	1580	1322	1854	1739	2184	1740	1892	2230	1765	1886	1913.04	0.326573	0.0670385	-4.87143	1.10794e-06	3.73945e-06
DSVG11_0616	Phosphatidate cytidylyltransferase	1656.43	0.494629	0.153685	3.21846	0.00128882	0.00572335	1184	1822	1185	1464	1829	2050	1880	1856	2398	2361	2579	2379	2159.61	0.0180007	0.135362	-0.132982	0.894208	0.919686
DSVG11_0617	1-deoxy-D-xylulose-5-phosphate reductoisomerase	5571.25	-0.673038	0.167906	-4.00841	6.11287e-05	0.000406884	7010	10641	6620	4654	4331	3646	5704	3437	2640	2937	2277	2600	3548.78	1.07668	0.122587	-8.78301	1.59162e-18	1.44073e-17
DSVG11_0618	Peptidase M50	4612.4	-0.734025	0.153771	-4.7735	1.81048e-06	1.6104e-05	5390	9937	5163	4094	3413	3329	3785	3160	3092	3570	2768	2747	3270.44	0.547976	0.0735997	-7.44536	9.66789e-14	6.43078e-13
DSVG11_0619	tRNA threonylcarbamoyladenosine biosynthesis protein TsaB	1858.98	-0.526805	0.133674	-3.94096	8.11562e-05	0.000517834	2053	3479	2149	1596	1481	1335	1814	1413	1482	1669	1222	1312	1473.25	0.464034	0.0820938	-5.65249	1.58141e-08	6.556e-08
DSVG11_0620	Endolytic peptidoglycan transglycosylase RlpA	13495.3	-0.106205	0.152267	-0.69749	0.485496	0.63294	13667	18701	14544	11155	15300	9217	15592	11653	9567	13104	8803	10240	11810.5	0.685504	0.137896	-4.97116	6.65547e-07	2.3204e-06
DSVG11_0621	Integrase	488.497	-0.453472	0.211558	-2.14348	0.0320745	0.0801727	556	993	576	302	422	371	491	353	513	728	438	485	465.115	-0.0164303	0.120055	0.136857	0.891144	0.917491
DSVG11_0622	EamA domain	95.9156	-0.356413	0.273985	-1.30085	0.193311	0.326075	124	94	130	86	106	46	101	82	152	181	111	130	109.135	-0.401092	0.209248	1.91683	0.0552598	0.0859985
DSVG11_0623	methylenetetrahydrofolate-tRNA-(uracil54-C5)-methyltransferase (FADH2-oxidizing)	3487.68	0.626982	0.113517	5.52324	3.32808e-08	4.1948e-07	2935	3530	2624	2240	4450	3677	4972	3698	2749	3331	2203	2623	3557.02	1.00276	0.0904195	-11.09	1.40221e-28	2.03458e-27
DSVG11_0624	GGDEF: diguanylate cyclase (GGDEF)	5330.35	0.86459	0.105563	8.19024	2.60705e-16	7.94368e-15	4020	4996	3691	2962	6572	6774	7473	6350	3503	3922	2843	3745	5386.27	1.33624	0.0867807	-15.3979	1.69199e-53	6.26038e-52
DSVG11_0625	3-isopropylmalate dehydrogenase	4389.78	0.0634557	0.214666	0.295602	0.767534	0.854675	3222	5916	3586	4947	3650	4635	3912	5364	2051	2110	2092	1640	3383.62	1.53506	0.17654	-8.69528	3.45984e-18	3.0121e-17
DSVG11_0626	Hypothetical protein	615.272	-0.142821	0.176927	-0.807232	0.419533	0.568496	492	863	586	714	512	523	610	661	250	319	240	219	439.671	1.54938	0.129033	-12.0076	3.24197e-33	5.74624e-32
DSVG11_0627	3-isopropylmalate dehydratase, small subunit	2945.7	-0.083891	0.165018	-0.508376	0.61119	0.733522	2372	4116	2765	3241	2529	2735	2801	3185	1050	1254	1052	941	2073.15	1.77113	0.120901	-14.6494	1.35882e-48	4.32485e-47
DSVG11_0628	3-isopropylmalate dehydratase, large subunit	9909.58	-0.0876298	0.193609	-0.452613	0.650827	0.76498	7516	14753	9032	11017	8064	10106	8696	10787	2435	2493	2725	2193	6475.01	2.30981	0.165824	-13.9293	4.2051e-44	1.16328e-42
DSVG11_0629	2-isopropylmalate synthase	20670.2	-0.258641	0.206808	-1.25064	0.211067	0.348096	16404	36896	19337	22167	15854	21055	15950	20714	4378	3951	5853	4384	12628	2.34951	0.215135	-10.9211	9.13844e-28	1.28198e-26
DSVG11_0630	CDP-diacylglycerol-serine O-phosphatidyltransferase	5009.77	-0.143314	0.104201	-1.37537	0.169018	0.296056	5397	6429	5500	4314	4860	4172	5432	4398	3568	4701	3100	4037	4341.46	0.673426	0.0858586	-7.84344	4.38386e-15	3.2199e-14
DSVG11_0631	phosphatidylserine decarboxylase	10608.8	0.215095	0.144098	1.4927	0.135515	0.249623	10546	11883	10320	7671	13244	9010	13062	9951	11959	14995	10854	13103	11932.2	0.203927	0.111725	-1.82526	0.067962	0.103322
DSVG11_0632	Prokaryotic membrane lipoprotein lipid attachment site profile.	1592.71	-1.27326	0.185619	-6.85953	6.90891e-12	1.31181e-10	2493	3034	2366	1500	1077	683	1200	760	1917	2388	1389	1880	1341.55	-0.649359	0.156562	4.14761	3.35963e-05	9.47998e-05
DSVG11_0633	LexA-binding, inner membrane-associated putative hydrolase	2634.87	-0.339329	0.123641	-2.74447	0.00606091	0.0213026	2829	4281	3001	2216	2441	2043	2776	1975	2200	2497	1773	2104	2237.58	0.482459	0.0931434	-5.17974	2.22196e-07	8.21099e-07
DSVG11_0634	Cyclic pyranopterin monophosphate synthase accessory protein moaC	1451.77	-0.174868	0.163336	-1.0706	0.284347	0.432804	1370	2753	1362	1109	1338	1264	1485	1305	1383	1516	1410	1260	1376.18	0.324067	0.0927578	-3.49369	0.000476393	0.00111649
DSVG11_0635	Prolipoprotein diacylglyceryl transferase	2133.98	-0.140172	0.0977939	-1.43334	0.15176	0.270804	2151	3251	2133	1816	2065	1749	2256	1969	2507	2605	2032	2375	2178.19	0.130423	0.0750754	-1.73723	0.0823463	0.122301
DSVG11_0636	Translation initiation factor IF-1	2879.53	0.0764859	0.251942	0.303585	0.761444	0.849258	3352	2376	3478	2070	3635	1878	3744	2552	3310	4590	2501	3844	3193.79	0.106002	0.188852	-0.561296	0.574596	0.644977
DSVG11_0637	phosphatidylglycerophosphatase	675.941	-0.31867	0.153536	-2.07553	0.0379373	0.0913579	739	1053	793	549	667	433	715	578	810	977	760	953	719.41	-0.180812	0.129118	1.40036	0.161404	0.22016
DSVG11_0638	Hypothetical protein	530.31	-0.376926	0.223348	-1.68761	0.0914852	0.184089	687	766	629	404	570	276	609	392	767	873	600	748	583.426	-0.330188	0.188627	1.75048	0.080036	0.119288
DSVG11_0640	RNA recognition motif	5958.99	-0.0915766	0.169898	-0.53901	0.58988	0.719881	6908	6647	5803	5616	6866	4177	6433	5438	6651	8062	6435	7880	6405.9	0.0265948	0.132736	-0.200358	0.8412	0.874588
DSVG11_0641	Protein of unknown function (DUF554)	809.34	-0.382035	0.154048	-2.47998	0.0131392	0.0394308	892	1437	928	616	680	688	824	592	655	880	524	649	687.068	0.427724	0.115122	-3.71539	0.000202894	0.000509386
DSVG11_0642	Integrase	125.008	-0.563827	0.193088	-2.92004	0.00349982	0.0135687	158	224	150	96	112	74	114	101	151	187	135	107	119.592	-0.153699	0.173994	0.883357	0.377043	0.455344
DSVG11_0643	Transposase	296.339	-0.368867	0.212539	-1.73553	0.0826468	0.169646	307	516	408	185	261	247	315	204	223	282	192	200	242.501	0.575027	0.131571	-4.37046	1.23987e-05	3.68105e-05
DSVG11_0644	Pyruvate kinase-like, insert domain	1233.97	-0.653758	0.186301	-3.50915	0.000449548	0.00231576	1437	2595	1421	993	798	1061	962	948	535	606	475	522	771.624	1.20421	0.128315	-9.38476	6.30602e-21	6.52651e-20
DSVG11_0646	Threonine-tRNA ligase	11844.6	0.251309	0.149538	1.68057	0.0928458	0.186068	10687	10778	11900	10295	13213	11609	13867	12201	13454	16419	10589	13361	13056.6	0.304887	0.0759856	-4.01244	6.00946e-05	0.000162299
DSVG11_0647	Translation initiation factor IF-3	10181.1	0.311206	0.161494	1.92705	0.0539735	0.121021	8247	9181	9628	9550	11318	9551	12098	11614	14791	19176	10195	13849	12572.9	0.0147252	0.120781	-0.121916	0.902966	0.92644
DSVG11_0648	Ribosomal protein L35	10839.4	0.213336	0.164296	1.29848	0.194121	0.326445	8680	11265	9978	10794	10949	11651	10686	12411	13243	16630	11689	13946	12564.6	0.111723	0.109565	-1.01969	0.307875	0.382422
DSVG11_0649	Ribosomal protein L20	8946.22	0.516199	0.256466	2.01274	0.0441424	0.102872	4755	11404	6212	8312	7812	12756	8412	12035	11304	11999	12276	11941	11143.7	0.173842	0.204906	-0.848398	0.396216	0.474626
DSVG11_0650	Phenylalanine-tRNA ligase, alpha subunit	2400.44	-0.0255948	0.132712	-0.19286	0.847068	0.909393	2367	2587	2640	2240	2350	2112	2675	2278	4234	4937	4047	4354	3254.85	-0.526912	0.0625856	8.41905	3.79534e-17	3.12061e-16
DSVG11_0651	Hypothetical protein	896.039	0.0857047	0.14631	0.585776	0.558026	0.695361	969	929	933	711	927	797	1070	862	1478	1995	1238	1459	1184.83	-0.37007	0.0945338	3.91468	9.05234e-05	0.000238601
DSVG11_0652	Phenylalanine-tRNA ligase, beta subunit	5161.71	0.241465	0.131013	1.84306	0.0653197	0.140099	4173	6338	4438	4583	5097	5809	5372	5694	9746	10740	9610	9396	7466.76	-0.465756	0.110908	4.19949	2.67513e-05	7.64324e-05
DSVG11_0653	Putative DNA-binding protein	2444.64	-0.307531	0.114378	-2.68872	0.00717258	0.0244197	2806	3770	2738	1972	2244	1943	2418	2043	3811	4668	3059	3413	2846.73	-0.405195	0.0806444	5.02447	5.04819e-07	1.79168e-06
DSVG11_0654	ribulose-phosphate 3-epimerase	1147.27	0.218809	0.197647	1.10707	0.268263	0.415144	1085	913	1138	1095	1102	1077	1540	1179	1897	2159	1452	1781	1483.72	-0.196144	0.103956	1.8868	0.0591868	0.0913414
DSVG11_0655	transketolase	5941.91	0.390781	0.185926	2.10182	0.0355694	0.0869997	4450	5857	4756	5780	5723	7340	6165	7189	11254	12028	12150	11575	8957.85	-0.453535	0.149044	3.04296	0.00234264	0.00484233
DSVG11_0656	phosphoglycerate kinase	3226.15	0.265694	0.183407	1.44865	0.147434	0.265303	2218	4451	2728	2847	2882	3754	3206	3959	7767	8181	8581	7468	5503.01	-0.836638	0.161881	5.16824	2.36312e-07	8.6677e-07
DSVG11_0657	Outer membrane protein/outer membrane enzyme PagP	1378.01	0.507049	0.136628	3.71117	0.000206306	0.00117742	1067	1430	1094	1085	1352	1637	1642	1732	2846	3244	2951	2576	2180.88	-0.490245	0.127707	3.83884	0.000123618	0.000319573
DSVG11_0658	NAD(P)-binding protein	16232.6	-0.353085	0.30136	-1.17164	0.241342	0.385159	12028	39395	12732	15453	12658	17011	9224	16459	79458	86447	109916	72522	46648.1	-2.27308	0.248575	9.14441	5.99539e-20	5.97521e-19
DSVG11_0659	ABC transporter, branched-chain amino acid transport, high affinity	332.899	0.786445	0.173166	4.54157	5.58376e-06	4.61986e-05	290	249	245	208	399	356	526	392	444	533	258	391	410.98	0.429772	0.15703	-2.73688	0.00620248	0.011819
DSVG11_0660	ABC transporter, branched-chain amino acid transport	361.565	1.03893	0.217626	4.77391	1.80681e-06	1.6104e-05	243	192	307	206	469	440	589	430	363	413	236	309	415.269	0.929563	0.128323	-7.24395	4.35807e-13	2.72725e-12
DSVG11_0661	ABC transporter, branched-chain amino acid transport	403.681	1.3413	0.233137	5.75327	8.75338e-09	1.20035e-07	238	174	233	259	563	529	731	475	345	381	289	334	471.398	1.14007	0.116567	-9.78041	1.3665e-22	1.51492e-21
DSVG11_0662	ABC transporter, branched-chain amino acid transport	771.768	0.972291	0.191539	5.0762	3.85063e-07	4.11754e-06	632	497	589	393	1045	853	1246	917	627	826	559	667	863.808	0.976954	0.100428	-9.7279	2.29277e-22	2.50428e-21
DSVG11_0663	ABC transporter, periplasmic binding protein, potentially leucine binding	2886.12	2.06039	0.158223	13.022	9.17178e-39	6.03707e-37	957	1796	982	969	4213	4897	4260	4894	1919	2000	1968	1888	3466.66	1.60996	0.133859	-12.0273	2.55424e-33	4.58214e-32
DSVG11_0664	Glycogen debranching enzyme	22032	-1.87847	0.190944	-9.83783	7.73578e-23	3.0964e-21	30798	65371	31177	22355	9464	8832	10883	8136	14282	16627	14757	13961	11816.9	-0.307	0.0913849	3.35942	0.000781072	0.00177707
DSVG11_0665	Glycogen synthase	7177.77	-1.87128	0.184008	-10.1695	2.71253e-24	1.18154e-22	9853	20777	10399	7524	2960	3041	3563	2630	5184	6071	4973	4844	4030.81	-0.414343	0.0921056	4.49857	6.84134e-06	2.10284e-05
DSVG11_0666	Glycoside hydrolase family 57	7869.16	-1.99276	0.208331	-9.56537	1.11802e-21	4.08836e-20	9947	24800	10468	9286	2854	3458	3234	2887	6342	7406	7389	6358	4797.77	-0.771216	0.134668	5.72678	1.02354e-08	4.30354e-08
DSVG11_0667	Glycogen synthase	27265.3	-2.05258	0.210685	-9.74242	1.9876e-22	7.64581e-21	32689	59473	36601	51661	8888	12088	9559	10926	33084	36634	42129	32563	21909.5	-1.42654	0.179369	7.9531	1.81901e-15	1.37004e-14
DSVG11_0668	hydroxyethylthiazole kinase	1099.59	-0.182196	0.139741	-1.30381	0.192297	0.32492	1175	1652	1223	837	1009	1050	1177	839	1439	1621	1057	1298	1165.8	-0.0255487	0.114619	0.222902	0.823611	0.85925
DSVG11_0669	Sulphur relay, DsrE/F-like protein	1244.28	-0.670053	0.188307	-3.5583	0.00037326	0.00197076	1275	2922	1285	1114	950	917	995	928	1980	2338	2441	2179	1523.89	-0.870829	0.122952	7.08268	1.41394e-12	8.47217e-12
DSVG11_0670	Bacterial surface antigen (D15)	2561.33	-0.414652	0.155786	-2.66168	0.00777518	0.0258907	2964	3320	3258	2431	2171	1627	2838	2113	4102	5095	3589	4167	3074.37	-0.583888	0.118638	4.92159	8.58441e-07	2.94778e-06
DSVG11_0671	Translocation and assembly module TamB	4331.71	-0.420798	0.145508	-2.89192	0.00382893	0.0145963	5020	5312	5493	4344	3667	2928	4395	3715	9524	11646	7976	8954	6215.43	-0.99586	0.093756	10.6218	2.35912e-26	3.02295e-25
DSVG11_0672	Gcn5-related N-acetyltransferase (GNAT)	245.958	-0.15967	0.207923	-0.76793	0.442529	0.592787	208	251	344	245	257	209	248	204	469	638	437	501	352.227	-0.772642	0.108351	7.13092	9.97024e-13	6.07241e-12
DSVG11_0673	Translation elongation factor EFG/EF2	4471.29	0.250308	0.175216	1.42857	0.153128	0.272084	3805	4054	4094	4456	4523	4946	4702	4926	4346	5134	3555	4060	4582.5	0.550985	0.0988505	-5.57392	2.49068e-08	1.00716e-07
DSVG11_0674	inosine/guanosine/xanthosine phosphorylase family	2702.06	0.0154489	0.100221	0.154149	0.877492	0.926742	2371	3949	2569	2337	2742	2541	2829	2611	1500	1711	1337	1564	2190.69	1.18992	0.0674667	-17.6371	1.27903e-69	7.28064e-68
DSVG11_0675	acetyl-CoA carboxylase, biotin carboxyl carrier protein (AccB)	4502.79	-0.149767	0.114382	-1.30937	0.19041	0.322652	4793	5446	5093	4046	4083	3963	4869	3978	8688	10437	7432	8206	6175.49	-0.660461	0.0650733	10.1495	3.33124e-24	3.86685e-23
DSVG11_0676	Protein of unknown function (DUF1847)	2181.86	-0.0948472	0.106572	-0.889985	0.373474	0.52428	2349	2882	2288	1796	2065	1904	2489	1906	3939	5129	3450	3893	2964.29	-0.590933	0.0811775	7.27952	3.35021e-13	2.10992e-12
DSVG11_0677	acetyl-CoA carboxylase, subunit alpha/beta (AccA/AccD)	5732.71	0.147425	0.124516	1.18399	0.236418	0.379344	5274	6305	5528	5104	5273	6091	6670	5744	10308	11852	8890	9806	7832.79	-0.39901	0.0882324	4.52226	6.11827e-06	1.90432e-05
DSVG11_0678	Hypothetical protein	1313.3	0.144911	0.132338	1.09501	0.273514	0.42135	1210	1432	1268	1179	1198	1348	1450	1438	2793	3287	2591	2641	2007.9	-0.67598	0.0949543	7.119	1.0871e-12	6.60743e-12
DSVG11_0679	Hypothetical protein	870.641	0.0631851	0.173342	0.364512	0.715475	0.816192	761	1168	705	881	727	990	858	915	2360	2647	2348	2184	1544.44	-1.06748	0.139924	7.62895	2.36674e-14	1.6445e-13
DSVG11_0680	Primosome PriB/single-strand DNA-binding	3155.87	0.175902	0.096609	1.82076	0.0686428	0.14547	2800	4131	2745	2633	3083	3147	3867	3152	5925	7116	5284	5606	4484.07	-0.474022	0.0722194	6.56364	5.25098e-11	2.69842e-10
DSVG11_0681	sulfate adenylyltransferase	216922	-0.677563	0.234955	-2.8838	0.0039291	0.0149205	213323	301079	238217	325385	125716	185007	141238	199902	568128	583126	749716	636714	375427	-1.59017	0.214227	7.42282	1.1465e-13	7.57508e-13
DSVG11_0682	Hypothetical protein	3976.58	0.661159	0.157555	4.19636	2.71242e-05	0.00019623	3443	3160	3264	2630	4994	3990	5958	4421	4322	5140	3682	4507	4652.63	0.506231	0.0928487	-5.45221	4.97465e-08	1.94005e-07
DSVG11_0683	anti-sigma-factor antagonist protein RsbRD like	4689.82	0.295644	0.158168	1.86918	0.0615973	0.133958	4380	4382	4688	3646	5522	3992	6245	4792	5339	6285	3948	5439	5176.02	0.34503	0.118145	-2.92038	0.00349603	0.00701576
DSVG11_0684	Hdr-like menaquinol oxidoreductase cytochrome b-like subunit	21180.2	0.542977	0.167323	3.24508	0.00117418	0.0052856	14152	23554	15946	17556	22163	26238	22103	27900	20191	20055	21066	22679	23353.7	0.603811	0.156849	-3.84964	0.000118293	0.000306878
DSVG11_0685	Hdr-like menaquinol oxidoreductase iron-sulfur subunit 2	27319.8	1.01276	0.253441	3.99605	6.44091e-05	0.000423955	13038	20570	15959	23430	28235	40146	30065	44180	28257	26017	27948	29929	32874	0.726147	0.195763	-3.70932	0.000207819	0.000520426
DSVG11_0686	Hdr-like menaquinol oxidoreductase cytochrome c subunit	4713.36	1.2011	0.30371	3.95477	7.66086e-05	0.000494368	1896	3601	2255	3846	4437	7716	4714	8649	4699	4280	4954	4927	5772.43	0.819767	0.249736	-3.28254	0.00102876	0.00229303
DSVG11_0687	Hdr-like menaquinol oxidoreductase iron-sulfur subunit 1	10863.4	1.08617	0.32534	3.33856	0.000842124	0.00398462	4160	8791	5165	10042	10479	17576	10174	19096	11770	10314	13131	12953	13633.5	0.631334	0.256589	-2.46048	0.013875	0.0246075
DSVG11_0688	Hdr-like menaquinol oxidoreductase integral membrane subunit	20945.1	1.27196	0.285493	4.45531	8.37713e-06	6.65229e-05	7927	16146	9625	16310	23214	32580	21447	38057	22914	21171	24152	25753	27013.3	0.675568	0.225043	-3.00196	0.00268251	0.00549497
DSVG11_0689	HD domain	8504.32	0.0796646	0.0960782	0.829164	0.407011	0.55633	7926	10138	8304	7572	8245	8383	9518	8364	14812	16414	14580	14380	11497.7	-0.429561	0.0783847	5.48016	4.24938e-08	1.67486e-07
DSVG11_0690	23S rRNA (adenine2503-C2)-methyltransferase	871.423	0.34925	0.188797	1.84987	0.0643318	0.138381	768	707	761	830	1067	920	915	940	960	1088	862	954	969.21	0.373596	0.0977321	-3.82265	0.000132025	0.000340116
DSVG11_0691	Indolepyruvate oxidoreductase, subunit IorB	871.999	0.555357	0.237113	2.34216	0.0191723	0.0530236	530	961	553	854	783	1179	911	1183	1410	1612	1270	1354	1198.59	-0.083601	0.169973	0.491848	0.622827	0.687129
DSVG11_0692	Indolepyruvate oxidoreductase, subunit IorA	4183.44	0.538943	0.201849	2.67003	0.00758438	0.0253555	2865	3752	3190	3967	4454	5221	4179	5538	8039	8306	7168	7809	6211.64	-0.305066	0.144512	2.11101	0.0347713	0.0567381
DSVG11_0693	Tetratricopeptide repeat-like domain	7870.35	0.25961	0.169033	1.53586	0.124574	0.234427	7048	6782	7826	7126	9220	7304	9696	7773	7681	9915	6421	7431	8216.45	0.495162	0.0881883	-5.61483	1.9676e-08	8.05546e-08
DSVG11_0694	glutamate-5-semialdehyde dehydrogenase	2722.27	-0.00016321	0.112705	-0.00144812	0.998845	0.998951	2616	3204	2934	2398	2766	2447	3139	2432	3360	4065	2797	3266	2991.89	0.0571528	0.0744967	-0.767185	0.442971	0.51908
DSVG11_0695	nicotinate-nucleotide adenylyltransferase	521.267	0.113782	0.186337	0.610625	0.541448	0.681874	537	497	590	407	571	454	693	438	602	758	483	640	572.868	0.172157	0.129683	-1.32753	0.184335	0.248014
DSVG11_0696	Tetratricopeptide repeat-like domain	712.523	0.264876	0.119572	2.21521	0.0267454	0.0691226	649	775	655	576	762	726	923	670	975	1109	804	931	851.79	0.0671489	0.0895886	-0.749525	0.453541	0.529996
DSVG11_0698	Integrase	4631.83	-0.262584	0.247802	-1.05965	0.289304	0.437699	3595	10575	3834	4019	3798	4663	3563	4450	7754	7770	10486	7745	6116.33	-0.66844	0.198499	3.36747	0.000758622	0.00173266
DSVG11_0699	Transposase, IS204/IS1001/IS1096/IS1165	121.427	-0.132177	0.177799	-0.743406	0.457236	0.604343	107	204	108	115	105	105	140	110	247	342	270	201	180.486	-0.826634	0.161346	5.12335	3.0016e-07	1.08881e-06
DSVG11_0700	Integrase, DNA breaking-rejoining, catalytic core	215.378	0.0801272	0.15298	0.523776	0.600434	0.728589	204	302	185	182	223	188	285	185	298	383	240	335	260.288	-0.134384	0.13689	0.981691	0.326252	0.401682
DSVG11_0701	Acetyltransferase (GNAT)	362.849	0.312752	0.139882	2.23583	0.0253631	0.0664239	306	459	323	262	392	324	521	364	400	539	319	405	405.134	0.325092	0.131126	-2.47923	0.0131668	0.0234076
DSVG11_0702	Prophage CP4-57 regulatory protein (AlpA)	585.971	0.393697	0.169033	2.32911	0.0198533	0.0544035	563	601	512	405	775	477	812	586	699	1021	551	724	695.381	0.207421	0.158317	-1.31016	0.190141	0.254899
DSVG11_0703	HNH endonuclease 5	468.117	-0.302137	0.316836	-0.953608	0.340282	0.49047	388	1245	442	244	391	488	339	421	630	692	667	721	533.523	-0.341736	0.169453	2.0167	0.043727	0.0699631
DSVG11_0704	Hypothetical protein	67.7848	-0.61878	0.261458	-2.36665	0.0179499	0.0503004	81	146	84	42	59	38	60	56	97	97	88	91	71.0074	-0.438586	0.180903	2.42443	0.0153325	0.0269822
DSVG11_0705	Transposase, mutator type	832.25	-0.475931	0.125411	-3.79496	0.000147668	0.000871163	962	1369	929	777	768	553	718	715	1195	1436	1111	1198	929.227	-0.465915	0.098713	4.7199	2.35961e-06	7.73471e-06
DSVG11_0706	Hypothetical protein	462.196	-0.345983	0.213244	-1.62247	0.104702	0.204975	538	711	565	347	512	247	507	360	648	815	418	586	493.717	-0.22119	0.201646	1.09692	0.272676	0.345514
DSVG11_0707	Helicase like	150.452	0.0716818	0.188002	0.381281	0.702995	0.806769	126	263	133	105	155	146	158	151	135	188	165	160	157.681	0.289962	0.136996	-2.11656	0.034297	0.056026
DSVG11_0708	Hypothetical protein	1622.39	-0.35175	0.158371	-2.22104	0.0263481	0.068459	1674	3047	1759	1262	1324	1492	1523	1283	2502	2834	2619	2624	1961.25	-0.538482	0.107191	5.02358	5.0716e-07	1.79784e-06
DSVG11_0709	Hypothetical protein	654.325	-0.529216	0.145864	-3.62816	0.000285452	0.00156286	680	1298	692	610	524	517	587	490	584	598	511	536	544.715	0.300736	0.0913346	-3.29268	0.00099237	0.00222027
DSVG11_0710	Hypothetical protein	526.778	-0.160923	0.129863	-1.23917	0.215282	0.352384	514	844	518	457	526	397	577	475	570	685	621	671	558.39	-0.00142995	0.114867	0.0124487	0.990068	0.992079
DSVG11_0711	Transposase	290.385	0.0533136	0.146534	0.36383	0.715985	0.816192	318	360	257	240	250	290	345	284	309	342	300	358	309.36	0.208564	0.125809	-1.65778	0.0973617	0.141826
DSVG11_0712	Hypothetical protein	2428.13	-0.0862145	0.120321	-0.716537	0.47366	0.62244	2438	3881	2365	1856	2341	2141	2507	2318	3168	3484	3337	3018	2750.12	-0.113717	0.0943786	1.20491	0.228239	0.295873
DSVG11_0713	Lambda repressor-like, DNA-binding domain	229.275	0.103005	0.202004	0.509917	0.61011	0.733265	231	333	210	156	278	163	318	191	267	333	193	249	245.712	0.240881	0.180836	-1.33204	0.182847	0.246349
DSVG11_0714	HipA like	1159.1	0.0180546	0.174294	0.103587	0.917497	0.950223	965	2062	935	955	1083	1200	1182	1128	1133	1255	1275	1132	1182.32	0.309684	0.12238	-2.53051	0.0113897	0.020532
DSVG11_0715	Hypothetical protein	1348.5	-0.320797	0.206435	-1.55398	0.120188	0.22835	1217	2863	1429	973	1252	1167	1075	1219	2045	2080	2053	1914	1563.01	-0.404963	0.125013	3.23937	0.00119792	0.0026285
DSVG11_0716	Hypothetical protein	106.343	0.503503	0.225581	2.23203	0.0256129	0.0669008	103	143	84	44	125	111	141	118	190	216	153	147	146.833	-0.131814	0.135384	0.973629	0.330241	0.405944
DSVG11_0717	Cobalt chelatase, CobT subunit	284.474	0.121099	0.173408	0.698346	0.484961	0.632799	243	421	251	229	330	326	284	227	176	237	198	236	259.107	0.843597	0.167482	-5.03695	4.73008e-07	1.68687e-06
DSVG11_0718	Death on curing protein, toxin-antitoxin system	281.663	0.051035	0.154452	0.330426	0.741078	0.835264	243	427	258	233	268	318	292	251	370	453	347	334	324.898	-0.0281335	0.127074	0.221395	0.824785	0.859938
DSVG11_0719	Arc-type ribbon-helix-helix, bacteriophage repressor	284.189	-0.109629	0.208282	-0.52635	0.598645	0.727884	264	542	264	198	309	220	249	301	299	410	281	330	296.836	0.095926	0.139646	-0.686922	0.492132	0.566593
DSVG11_0720	Protein of unknown function (DUF3150)	101.436	0.573857	0.232659	2.46651	0.0136436	0.0406153	49	129	78	85	101	134	120	122	89	99	96	89	109.149	0.733256	0.170358	-4.30422	1.67576e-05	4.9063e-05
DSVG11_0721	WGR domain	6.31549	0.578312	0.545631	1.05989	0.289192	0.437699	5	7	4	5	9	7	9	5	3	5	9	4	6.59765	0.871594	0.550023	-1.58465	0.113046	0.1613
DSVG11_0722	ATPase	230.304	0.0893191	0.148665	0.600807	0.547968	0.687301	219	327	215	173	210	223	300	210	175	288	138	178	216.682	0.670201	0.168957	-3.96669	7.28784e-05	0.000194343
DSVG11_0723	DNA binding protein, HTH	1107.81	-0.338746	0.20117	-1.68388	0.0922046	0.184909	969	2431	1007	946	962	830	1080	1001	1122	1315	1082	1036	1046.38	0.140582	0.0857186	-1.64004	0.100997	0.146329
DSVG11_0724	Hypothetical protein	1083.03	-0.176057	0.167341	-1.05208	0.292761	0.441527	1162	1902	1022	796	1086	839	1254	867	1399	1549	1340	1202	1171.17	-0.0751619	0.117201	0.641306	0.521324	0.594545
DSVG11_0725	Essential recombination function protein	449.067	0.302883	0.241201	1.25573	0.209213	0.345616	301	852	318	287	452	551	491	457	372	407	402	356	447.575	0.720505	0.139554	-5.1629	2.43157e-07	8.90773e-07
DSVG11_0726	Phosphomannomutase	2516.2	-0.17936	0.122037	-1.46972	0.141637	0.258331	2858	3606	2683	1970	2435	1964	2728	2233	3035	3600	2752	3041	2678.43	-0.0352817	0.0731291	0.482457	0.629481	0.692975
DSVG11_0727	mannose-1-phosphate guanylyltransferase/Mannose-6-phosphate isomerase	3036.58	0.0342516	0.112635	0.304093	0.761057	0.849258	2877	3511	3133	2750	3105	2595	3503	2971	3640	4400	3283	3629	3351.34	0.079589	0.0662648	-1.20108	0.229722	0.297582
DSVG11_0728	UDP-Glycosyltransferase/glycogen phosphorylase family	1553.72	0.0618811	0.157822	0.392094	0.694989	0.802457	1677	1501	1673	1301	1558	1391	1805	1529	2345	3114	2113	2550	1988.93	-0.306402	0.0777826	3.93921	8.17489e-05	0.000216437
DSVG11_0729	adenosinetriphosphatase	2649.78	0.211912	0.206956	1.02395	0.30586	0.454852	2588	1985	2527	2643	2715	2489	3106	2932	3695	4640	3075	4032	3271.47	-0.0741774	0.0869259	0.853341	0.39347	0.471718
DSVG11_0730	Glycosyltransferase family 9 (heptosyltransferase)	3924.37	-0.349548	0.110395	-3.16635	0.00154363	0.00667477	4535	6283	4317	3253	3528	3066	3724	3329	6406	8204	5807	6283	4837.92	-0.585729	0.0640623	9.14313	6.06717e-20	6.02645e-19
DSVG11_0731	Integrase	320.15	-1.12461	0.276502	-4.06726	4.75684e-05	0.000323903	416	978	326	224	207	188	220	182	189	244	150	124	189.335	0.562997	0.161722	-3.48126	0.000499055	0.00116683
DSVG11_0732	Sulfotransferase family	445.93	0.190548	0.167442	1.13799	0.255124	0.400041	416	641	426	275	539	362	537	450	478	607	537	612	511.505	0.122892	0.134245	-0.915431	0.359965	0.438476
DSVG11_0733	D-glycero-beta-D-manno-heptose-7-phosphate kinase/D-glycero-beta-D-manno-heptose 1-phosphate adenylyltransferase	1140.68	0.80856	0.120588	6.70516	2.0118e-11	3.72435e-10	837	1150	835	633	1458	1267	1775	1268	722	989	693	774	1159.49	1.23671	0.0992452	-12.4612	1.21571e-35	2.41511e-34
DSVG11_0734	S-adenosyl-L-methionine-dependent methyltransferase	1402.81	1.32327	0.202537	6.53345	6.42705e-11	1.12645e-09	827	1440	705	472	2250	1581	2139	1971	1149	1373	1403	1363	1706.19	0.948195	0.133704	-7.09173	1.32445e-12	7.98449e-12
DSVG11_0735	Integrase	2166.4	0.775168	0.145824	5.3158	1.06193e-07	1.22868e-06	1589	2519	1585	1068	2589	2495	3222	2532	1475	1924	1315	1259	2181.41	1.24222	0.0999987	-12.4223	1.97699e-35	3.84993e-34
DSVG11_0736	ADP-glyceromanno-heptose 6-epimerase	6154.32	0.396396	0.155858	2.54332	0.0109805	0.034021	4683	8996	4888	4033	6404	7459	6997	6649	4710	5504	4247	4420	5982.57	0.92928	0.100363	-9.25922	2.05934e-20	2.08755e-19
DSVG11_0737	D-sedoheptulose 7-phosphate isomerase	2950.45	0.43069	0.142646	3.01929	0.00253364	0.0103512	2329	4213	2252	1883	3280	3007	3600	3496	3309	3670	2701	2985	3279.28	0.460414	0.0737546	-6.24252	4.30579e-10	2.05262e-09
DSVG11_0738	DNA helicase	2571.5	0.638836	0.130885	4.8809	1.05601e-06	9.89842e-06	2123	2532	1991	1650	3341	2388	3791	2934	3086	3855	2349	3218	3110.05	0.372467	0.121144	-3.07458	0.00210797	0.00441272
DSVG11_0739	Zinc finger SWIM-type profile.	490.307	-0.0086022	0.145939	-0.0589439	0.952997	0.974379	469	750	497	354	550	452	525	408	809	1026	676	770	630.201	-0.377117	0.108003	3.49173	0.000479904	0.00112383
DSVG11_0740	P-loop containing nucleoside triphosphate hydrolase	431.17	0.158747	0.151636	1.04689	0.295148	0.443546	397	640	376	305	531	409	473	387	353	485	329	346	419.342	0.635065	0.121459	-5.22865	1.70756e-07	6.38177e-07
DSVG11_0741	Winged helix-turn-helix DNA-binding domain	132.718	0.0890468	0.206364	0.431503	0.666103	0.777076	94	207	124	116	153	151	122	112	160	155	138	133	141.135	0.257346	0.168963	-1.5231	0.127735	0.179277
DSVG11_0742	P-loop containing nucleoside triphosphate hydrolase	8901.39	-0.183099	0.26297	-0.696271	0.486259	0.633099	7355	19862	7119	7001	6844	10768	7064	7846	11657	11630	16446	11589	10395.8	-0.289318	0.2305	1.25518	0.209414	0.275741
DSVG11_0743	Integrase	2165.13	-0.471536	0.235298	-2.004	0.0450706	0.104705	2142	5320	1988	1582	1669	1942	1880	1654	2161	2496	2270	2094	2007.22	0.0406954	0.113794	-0.357623	0.720625	0.776785
DSVG11_0745	Transposase	6.98906	0.232828	0.561206	0.414871	0.678236	0.787509	4	10	8	5	4	11	11	4	9	9	14	4	8.28019	0.0946948	0.549582	-0.172303	0.863199	0.89458
DSVG11_0746	Integrase	28.9066	0.131974	0.346482	0.380897	0.703279	0.806783	30	46	33	9	27	35	35	23	26	33	39	22	30.3293	0.369106	0.286222	-1.28958	0.197197	0.262058
DSVG11_0747	Flagellar L-ring protein	2054.94	-0.244184	0.154062	-1.58497	0.112973	0.217008	1966	3766	1859	1860	1648	1885	2110	1788	2287	2418	1988	2292	2038.53	0.101805	0.0953625	-1.06755	0.285722	0.35806
DSVG11_0748	Flagellar P-ring protein	1636.47	-0.288194	0.104376	-2.76113	0.0057602	0.0204332	1731	2484	1697	1560	1398	1355	1786	1305	1686	1952	1501	1720	1574.67	0.142351	0.0848219	-1.67824	0.0933003	0.13638
DSVG11_0749	Flagellar basal body rod protein	1828.54	-0.213773	0.120551	-1.77329	0.0761808	0.15846	1754	3046	1744	1702	1564	1575	1940	1622	2302	2501	2098	2204	1946.02	-0.069403	0.0764027	0.908385	0.363675	0.442631
DSVG11_0750	Flagellar basal body rod protein	2438.3	-0.271395	0.178909	-1.51694	0.129281	0.241597	2199	4657	2103	2375	1870	2283	2313	2235	2305	2676	2111	2323	2267.56	0.268987	0.10431	-2.57873	0.00991632	0.0180519
DSVG11_0751	Nitroreductase family	671.229	0.573026	0.214515	2.67126	0.00755676	0.0253203	398	774	457	603	676	924	680	857	1233	1157	1231	1353	999.498	-0.28664	0.178917	1.60209	0.109136	0.156588
DSVG11_0752	Chemotaxis phosphatase, CheZ	1622.36	0.596463	0.144913	4.116	3.85496e-05	0.00026741	1160	1586	1277	1269	1667	2064	1913	2027	2997	3339	2761	2756	2391.31	-0.243515	0.117804	2.06712	0.0387226	0.0624967
DSVG11_0753	Cell division coordinator CpoB	6213.52	0.368719	0.203663	1.81044	0.0702283	0.148094	4356	7747	4798	5584	5699	8105	5671	7848	10454	11287	11230	10262	8686.18	-0.276541	0.182511	1.5152	0.129722	0.181292
DSVG11_0754	Phospholipase D-nuclease N-terminal	281.947	0.401424	0.167141	2.4017	0.0163189	0.0467926	213	343	265	192	257	346	317	341	471	503	353	393	367.278	-0.0573775	0.144817	0.396206	0.691953	0.750529
DSVG11_0755	Signal peptidase II	1858.73	0.114696	0.107455	1.06738	0.285799	0.434344	1571	2322	1882	1595	1787	1780	2069	1993	2398	3023	1920	2232	2120.73	0.0617769	0.0914108	-0.675817	0.499157	0.573788
DSVG11_0756	Isoleucine-tRNA ligase	10067.4	0.550879	0.165547	3.32764	0.000875855	0.00411823	7373	8520	8152	8889	11001	12175	11925	11977	11274	13019	10555	11727	11801.7	0.397816	0.0916224	-4.34191	1.41249e-05	4.18517e-05
DSVG11_0757	Hydrogenase expression/formation protein, HupF/HypC	5116.12	-1.00502	0.187163	-5.36979	7.88292e-08	9.42038e-07	7271	11631	6058	4215	3184	3400	4052	2839	3072	4070	3248	3133	3383.96	0.370772	0.109868	-3.37469	0.000738992	0.00169174
DSVG11_0758	RmlC-like jelly roll fold	2531.25	-0.815868	0.236212	-3.45396	0.000552415	0.00276862	3031	6588	2571	1914	1507	1933	2150	1657	459	443	785	491	1273.31	2.07368	0.236544	-8.76659	1.84163e-18	1.66196e-17
DSVG11_0759	Hydroxylamine reductase/Ni-containing CO dehydrogenase like	36882.7	-0.559085	0.178088	-3.13937	0.0016931	0.00725755	35861	59165	38128	47688	26676	29532	26536	34209	39098	38141	45779	38730	34639.1	-0.0997798	0.168403	0.592508	0.553511	0.625818
DSVG11_0760	Carbon monoxide dehydrgenase maturation protein CooC like	9347.01	-0.673762	0.141696	-4.75497	1.98473e-06	1.73928e-05	10070	13507	11206	12028	6891	6423	7312	7778	10842	12622	9285	9950	8688.35	-0.204236	0.0851672	2.39806	0.0164823	0.0288002
DSVG11_0766	peptidoglycan lytic transglycosylase	981.913	-0.558805	0.10107	-5.52891	3.22232e-08	4.09635e-07	1152	1474	1143	1046	733	758	875	770	1616	1879	1215	1472	1115.96	-0.592834	0.0926875	6.39605	1.59452e-10	7.86632e-10
DSVG11_0767	tRNA (guanine-N1-)-methyltransferase like	3440.62	-0.856812	0.133413	-6.42224	1.34283e-10	2.27284e-09	4239	7188	3992	3346	2357	2351	2769	2206	2023	2221	2081	2121	2300.57	0.565422	0.0934623	-6.04973	1.45085e-09	6.63757e-09
DSVG11_0768	Flagellar biosynthesis protein, FliQ	835.244	-0.366975	0.136583	-2.68683	0.00721337	0.0245304	799	1479	854	823	742	735	719	678	696	969	636	856	752.083	0.254486	0.11426	-2.22725	0.0259304	0.0435361
DSVG11_0769	Flagellar transport protein, FliP	554.807	-0.295738	0.140817	-2.10015	0.0357157	0.0872854	521	764	573	646	483	442	576	471	680	692	445	681	550.737	0.0381284	0.124475	-0.306313	0.759366	0.808825
DSVG11_0770	Flagellar biosynthesis protein, FliO	555.326	-0.243986	0.133645	-1.82563	0.0679064	0.144808	559	695	624	580	523	425	599	469	786	920	680	803	632.339	-0.286897	0.0886208	3.23735	0.00120644	0.00264327
DSVG11_0771	Flagellar motor switch, FliN	2028.12	-0.122606	0.0898047	-1.36526	0.172173	0.300339	1935	2850	2113	1861	1831	1761	2178	1911	3031	3513	2373	2808	2362.73	-0.22741	0.07723	2.94458	0.00323394	0.00653411
DSVG11_0772	Flagellar basal body-associated protein, FliL	3014.97	-0.240875	0.0947728	-2.54161	0.0110344	0.0340811	3165	4513	3178	2722	2876	2443	3183	2453	3721	4752	3223	3737	3225.55	-0.113843	0.0797142	1.42814	0.153251	0.210498
DSVG11_0773	Alanine racemase, N-terminal	1615.46	0.296628	0.123799	2.39604	0.0165731	0.0474295	1401	1665	1519	1336	1748	1704	2070	1528	1684	1770	1160	1514	1664.23	0.583442	0.108455	-5.37958	7.46605e-08	2.85523e-07
DSVG11_0774	GTPase Era	3517.57	0.486759	0.17457	2.78832	0.00529816	0.0191132	2945	2675	3098	3012	4176	3856	4395	3789	3165	3835	2919	3088	3719.35	0.698157	0.0607093	-11.5	1.31917e-30	2.12215e-29
DSVG11_0775	Hypothetical protein	1280.01	0.000391077	0.236552	0.00165324	0.998681	0.998951	1504	1041	1438	1129	1514	852	1608	1134	1530	1933	1117	1528	1377.52	0.118209	0.165874	-0.712643	0.476067	0.550237
DSVG11_0776	Cytochrome C like	3942.23	0.139	0.15431	0.900781	0.367705	0.518392	3331	5405	3210	3646	3470	4279	3990	4487	3357	3790	3130	3482	3822.5	0.621998	0.123172	-5.04982	4.42229e-07	1.57901e-06
DSVG11_0777	Cytochrome C like	2898.01	0.104289	0.14305	0.729037	0.465979	0.614255	2452	4162	2625	2443	2376	3146	3305	3008	2438	2586	2474	2625	2797.32	0.597254	0.133757	-4.4652	7.99928e-06	2.4285e-05
DSVG11_0778	Cytochrome C like	3370.63	-0.0224212	0.134167	-0.167114	0.86728	0.920747	3085	5273	3035	2880	2937	3489	3413	3322	3397	3422	3632	3601	3426.36	0.274655	0.131583	-2.08731	0.0368598	0.0597836
DSVG11_0779	Polymerase/histidinol phosphatase-like	535.824	-0.0634133	0.236539	-0.268088	0.788631	0.870655	677	519	577	440	615	341	727	416	1118	1233	671	911	718.22	-0.533433	0.201454	2.64792	0.00809895	0.0150678
DSVG11_0780	Hypothetical protein	397.133	-0.194252	0.193352	-1.00465	0.315064	0.463367	447	603	410	312	379	285	544	276	192	277	143	190	293.84	1.26504	0.195213	-6.4803	9.15425e-11	4.60044e-10
DSVG11_0781	Integrase	96.2564	-0.330015	0.245937	-1.34187	0.179638	0.309534	80	198	120	64	94	86	90	68	148	161	111	93	103.68	-0.216689	0.185024	1.17114	0.241544	0.311626
DSVG11_0782	Putative bacterial sensory transduction regulator	342.911	-0.265725	0.165607	-1.60455	0.108592	0.210641	356	637	339	262	283	307	340	301	371	472	289	389	339.679	0.0827006	0.114037	-0.725206	0.468326	0.542774
DSVG11_0783	riboflavin kinase/FAD synthetase	615.128	-0.0438851	0.23233	-0.188892	0.850178	0.91108	716	486	724	562	694	498	741	476	842	1111	608	805	702.421	-0.0981544	0.149768	0.655375	0.512227	0.586307
DSVG11_0784	Hypothetical protein	318.898	-0.242344	0.178549	-1.3573	0.174687	0.302971	389	347	388	279	308	271	340	238	400	556	302	413	343.844	-0.140916	0.136869	1.02957	0.303212	0.377421
DSVG11_0785	RNA helicase	2992.63	-0.196794	0.179431	-1.09677	0.272744	0.420765	3114	2892	3450	3330	2734	2436	3154	2716	4320	5362	3482	4004	3424.89	-0.252837	0.0794707	3.18151	0.0014651	0.00315167
DSVG11_0786	phosphoribosyl-AMP cyclohydrolase	1756.47	0.447832	0.227389	1.96945	0.0489014	0.111661	1552	1106	1740	1489	2140	1636	2098	2137	2475	2729	2210	2491	2218.75	0.0683738	0.0937386	-0.72941	0.465751	0.540637
DSVG11_0787	ATP phosphoribosyltransferase	3136.34	0.429576	0.160617	2.67454	0.00748319	0.0251453	2516	2705	2733	2813	3503	3329	3600	3752	3641	4456	3380	3879	3692.6	0.268321	0.0791702	-3.38917	0.000701041	0.00160979
DSVG11_0788	Putative zinc- or iron-chelating domain	684.461	0.584005	0.241529	2.41795	0.0156083	0.0451042	469	420	668	611	865	613	928	850	720	840	661	837	794.09	0.460898	0.118733	-3.8818	0.000103687	0.000270612
DSVG11_0789	Transmembrane protein TauE-like	86953.4	-0.0995032	0.18313	-0.543346	0.586891	0.717743	79391	125289	81511	86559	63405	93016	75476	96566	85703	96466	90416	92064	87147.8	0.233091	0.171036	-1.36282	0.17294	0.234281
DSVG11_0790	Hypothetical protein	43594.5	0.0259994	0.305095	0.0852174	0.932089	0.961297	30204	70178	32299	48261	26469	57797	30889	55233	36785	38992	44187	41292	42515.6	0.469033	0.27281	-1.71927	0.0855654	0.12651
DSVG11_0791	Hypothetical protein	587.084	-0.103016	0.137473	-0.749353	0.453644	0.602554	670	761	624	457	533	475	630	602	890	1085	732	1019	722.559	-0.353548	0.109688	3.2232	0.00126769	0.00275503
DSVG11_0792	Transposase	134.725	-0.204976	0.173065	-1.18438	0.236261	0.379344	156	178	132	127	104	138	138	113	204	329	217	252	178.785	-0.633554	0.158942	3.98608	6.71733e-05	0.000180429
DSVG11_0793	Hypothetical protein	666.673	-1.20938	0.122	-9.91291	3.65815e-23	1.48431e-21	921	1098	955	837	392	341	438	420	1474	1935	1405	1704	935.38	-1.65472	0.0951629	17.3883	1.01123e-67	5.34505e-66
DSVG11_0794	Hypothetical protein	1547.7	-0.411588	0.19744	-2.08462	0.0371036	0.0898618	1503	3264	1331	1472	1145	1323	1297	1458	1624	2560	2059	2238	1671.1	-0.314076	0.14813	2.12027	0.033983	0.0555744
DSVG11_0795	Tyrosine-tRNA ligase	3540.52	0.271202	0.184251	1.47191	0.141045	0.257567	3078	2957	3314	3482	3772	3799	3760	3904	7646	8652	7768	7769	5662.41	-0.685835	0.0958422	7.15588	8.31397e-13	5.08458e-12
DSVG11_0796	Aspartate racemase	786.69	-0.95402	0.260801	-3.65804	0.000254153	0.00142576	805	2088	825	786	439	721	450	479	887	807	1016	850	695.83	-0.393365	0.222448	1.76834	0.0770038	0.115591
DSVG11_0797	6-phosphofructo-2-kinase/fructose-2,6-bisphosphatase	2079.95	-0.203891	0.157145	-1.29747	0.194469	0.32654	1875	3876	2024	1720	1727	1866	2127	1915	2063	2271	1816	1929	1966.92	0.296426	0.0817828	-3.62455	0.000289464	0.00070346
DSVG11_0798	Methyl-accepting chemotaxis protein (MCP)	3983.36	-0.0273528	0.596592	-0.0458485	0.963431	0.980984	2245	7787	2391	4734	1827	6005	1826	5454	1507	1473	2112	1568	2957.57	1.57736	0.51117	-3.08578	0.00203017	0.00427099
DSVG11_0799	FAD-binding protein	641.193	0.207389	0.144691	1.43332	0.151767	0.270804	557	654	600	605	729	599	695	688	1721	2224	1606	1750	1179.37	-1.04617	0.0839535	12.4613	1.2136e-35	2.41511e-34
DSVG11_0800	Translation elongation factor Ts	5602.89	0.412438	0.182125	2.26459	0.0235379	0.0623051	3889	5829	4635	5255	6164	6750	5321	6808	11702	13355	11851	11237	8864.45	-0.556703	0.140149	3.97221	7.12075e-05	0.000190401
DSVG11_0801	Ribosomal protein S2	15394.2	0.276167	0.182514	1.51313	0.130246	0.242635	12895	13451	13891	15555	17484	16316	15737	16785	25886	29987	26505	28589	21621.7	-0.364247	0.102789	3.54364	0.000394639	0.000939769
DSVG11_0802	Peptidase M16	14001	-0.209795	0.135564	-1.54758	0.121724	0.23038	12873	22392	13637	13821	11349	13746	13273	12716	10667	11567	11634	11290	12254.8	0.550214	0.125855	-4.37181	1.2322e-05	3.66197e-05
DSVG11_0803	Hypothetical protein	793.212	-0.226377	0.157849	-1.43414	0.151533	0.270804	919	959	910	708	789	621	918	580	890	1139	736	857	802.315	0.060777	0.125207	-0.485414	0.627383	0.691383
DSVG11_0804	DDH domain	1468.76	0.121781	0.127659	0.953955	0.340107	0.490455	1453	1715	1501	1124	1575	1241	1859	1407	1909	2441	1503	1813	1687.69	0.0472167	0.10705	-0.441073	0.65916	0.719681
DSVG11_0805	Transcription regulator GntR	3672.99	-0.153402	0.120844	-1.26942	0.204291	0.339759	3679	5584	4009	2917	3461	3092	4239	3016	3463	3990	2941	3495	3463.7	0.364925	0.0867999	-4.20421	2.62e-05	7.51473e-05
DSVG11_0806	Na+/H+ antiporter, NhaC-like, C-terminal	13825.5	-1.06815	0.292873	-3.64716	0.000265159	0.0014653	12183	41698	14270	14254	6339	11795	8309	8430	713	673	676	715	5317.04	4.03411	0.205513	-19.6294	8.66723e-86	6.75132e-84
DSVG11_0807	1-aminocyclopropane-1-carboxylate deaminase/D-cysteine desulfhydrase family	48970.6	-1.85187	0.291004	-6.36373	1.96914e-10	3.29526e-09	55211	174673	54165	54938	15187	27304	21006	19671	803	742	987	680	12279.8	5.0624	0.225763	-22.4235	2.32277e-111	2.86476e-109
DSVG11_0808	2-amino-3,7-dideoxy-D-threo-hept-6-ulosonate synthase	5947.83	0.244349	0.12027	2.03167	0.0421869	0.099094	4511	7687	5383	5045	5851	6506	7162	5949	12711	13211	15093	11510	9423.45	-0.682893	0.143712	4.7518	2.01609e-06	6.66773e-06
DSVG11_0809	3-dehydroquinate synthase II	5013.9	0.427325	0.142088	3.00747	0.00263431	0.0106742	3868	4683	4543	4265	5394	5556	6737	5078	13040	13180	13962	11183	8887.61	-0.812718	0.128658	6.31688	2.66903e-10	1.2888e-09
DSVG11_0810	Bifunctional P-protein, chorismate mutase/prephenate dehydratase	3940.48	0.395775	0.153707	2.57487	0.0100278	0.0316994	3091	3524	3704	3435	4219	4135	5323	4065	9951	10132	10260	9541	6902.66	-0.8074	0.108615	7.4336	1.05679e-13	7.01364e-13
DSVG11_0811	3-phosphoshikimate 1-carboxyvinyltransferase	4485.8	0.17774	0.174143	1.02066	0.307418	0.455261	3566	4251	4570	4558	4223	4550	5196	4826	14727	14973	13287	13408	8854	-1.2122	0.0933306	12.9883	1.42637e-38	3.19852e-37
DSVG11_0812	prephenate dehydrogenase (NADP+)/prephenate dehydrogenase	1957.07	-0.0360286	0.185224	-0.194514	0.845773	0.908992	1851	1911	2261	1953	1949	1407	2339	1988	7056	7627	5924	6697	4064.28	-1.46129	0.114207	12.7951	1.74581e-37	3.7997e-36
DSVG11_0813	Major Facilitator Superfamily transporter	2116.43	-0.230059	0.185549	-1.23988	0.215019	0.352384	2321	2294	2652	1987	2096	1337	2407	1919	7435	8992	5404	6771	4187.21	-1.50442	0.14358	10.4779	1.09123e-25	1.31302e-24
DSVG11_0814	Flagellar biosynthesis protein, FlhB	591.859	-0.0954553	0.131643	-0.725109	0.468385	0.616878	548	927	555	531	492	534	674	566	620	694	541	568	585.445	0.279622	0.100003	-2.79613	0.00517189	0.0100057
DSVG11_0815	Flagellar biosynthesis protein, FlhA	2526.99	-0.391092	0.0991383	-3.94491	7.98295e-05	0.000510702	2668	3685	2954	2524	2231	1889	2562	1989	3083	3417	2410	3032	2525.89	-0.0857554	0.0845654	1.01407	0.310548	0.385419
DSVG11_0816	Lambda repressor-like, DNA-binding domain	57.4321	0.0728993	0.273592	0.266453	0.789891	0.871056	67	81	44	42	78	32	60	64	117	171	135	141	94.5207	-0.896361	0.217927	4.11313	3.90329e-05	0.000109514
DSVG11_0817	Hypothetical protein	110.83	0.280081	0.205626	1.36209	0.173169	0.301366	98	125	126	66	100	103	148	131	81	86	65	65	100.513	1.07432	0.169159	-6.35097	2.13963e-10	1.0451e-09
DSVG11_0818	Signal recognition particle, SRP54 subunit, GTPase domain	2299.34	-0.343278	0.105283	-3.26052	0.00111208	0.00505988	2363	3493	2492	2307	2201	1744	2307	1784	2117	2743	1685	2051	2066.66	0.287401	0.101263	-2.83815	0.00453755	0.00888304
DSVG11_0819	Flagellum site-determining protein, FlhG	910.481	-0.219012	0.175771	-1.24601	0.212762	0.349528	807	1686	756	902	764	867	902	786	1140	1257	1286	1242	1014.73	-0.200719	0.123266	1.62835	0.103451	0.149155
DSVG11_0820	Flagellar operon sigma factor, FliA	2097.94	-0.383509	0.137559	-2.78795	0.0053042	0.0191132	2545	2875	2452	1900	1882	1429	2278	1656	3390	4107	2635	3249	2471.73	-0.508673	0.112224	4.53266	5.82465e-06	1.82444e-05
DSVG11_0821	CheY-like superfamily	1838.62	-0.172797	0.174505	-0.990217	0.322068	0.470397	2269	2162	2090	1454	1975	1336	2092	1475	3447	3883	2709	3130	2401.16	-0.564568	0.121561	4.64431	3.41212e-06	1.10004e-05
DSVG11_0822	Flagellar basal body-associated protein, FliL	2143.34	-0.0848757	0.107364	-0.790544	0.42921	0.577661	2064	3234	2252	1693	2044	1861	2391	1945	3115	3404	2885	3165	2542.83	-0.238493	0.0720835	3.30857	0.000937738	0.002106
DSVG11_0823	Hypothetical protein	3168.66	-0.373248	0.130328	-2.8639	0.00418459	0.0156896	3354	5487	3471	2738	2962	2285	3297	2425	4438	5570	3886	3983	3489.78	-0.327671	0.10074	3.25265	0.00114334	0.00251807
DSVG11_0824	Hypothetical protein	1311.39	-0.402562	0.144033	-2.79493	0.00519109	0.0187971	1576	2134	1466	1072	1082	918	1452	1044	1478	1915	1301	1500	1305.86	-0.0872863	0.107949	0.808592	0.41875	0.495404
DSVG11_0825	Protein of unknown function (DUF169)	1374.28	-0.859917	0.264081	-3.25626	0.0011289	0.00511286	1449	4040	1338	1035	901	976	1130	856	1000	1110	852	916	970.815	0.372179	0.094299	-3.9468	7.92039e-05	0.000210263
DSVG11_0826	AMP-dependent synthetase/ligase	8510.62	0.174807	0.114546	1.52609	0.126988	0.238213	7549	9293	8232	7572	8850	8478	9192	9063	12730	14124	11774	11778	10573.3	-0.124167	0.073817	1.68209	0.0925512	0.135418
DSVG11_0827	Voltage gated chloride channel	1470.14	0.00815899	0.121508	0.0671475	0.946464	0.97038	1432	1950	1559	1144	1617	1182	1676	1374	1450	1889	1174	1482	1475.64	0.346825	0.105938	-3.27385	0.00106094	0.00235412
DSVG11_0829	Hypothetical protein	313.124	-0.09073	0.178114	-0.509394	0.610476	0.733265	302	569	298	213	320	263	331	288	478	588	488	467	391.163	-0.374599	0.0988385	3.79001	0.000150641	0.000385294
DSVG11_0830	Hypothetical protein	91.8914	-0.136156	0.251282	-0.541847	0.587924	0.718412	117	155	87	50	109	73	96	70	123	164	102	98	101.813	-0.100075	0.18108	0.552655	0.5805	0.649633
DSVG11_0831	Cobalt chelatase, CobT subunit	411.927	-0.0755189	0.135674	-0.556622	0.577786	0.711841	414	578	468	302	423	364	442	359	385	428	308	314	381.12	0.526021	0.103912	-5.06216	4.1453e-07	1.48548e-06
DSVG11_0832	Protein of unknown function (DUF3150)	1042.22	-2.66977	0.176986	-15.0846	2.04466e-51	2.16296e-49	1913	2152	1995	1356	329	195	353	251	1894	2221	1464	1678	946.154	-2.31166	0.144355	16.0137	1.0254e-57	4.3988e-56
DSVG11_0833	adenosinetriphosphatase	191.109	-0.130103	0.179142	-0.726254	0.467683	0.616227	190	323	185	147	211	143	221	152	250	257	139	182	191.81	0.194306	0.180408	-1.07703	0.281465	0.353923
DSVG11_0834	Toxin-antitoxin system, RelE/ParE toxin	275.306	-0.0111395	0.157989	-0.070508	0.943789	0.969542	245	419	281	215	256	308	270	245	226	312	244	250	266.604	0.450648	0.138405	-3.256	0.00112993	0.00249039
DSVG11_0835	Toxin-antitoxin system, type II, Phd/YefM antitoxin	325.027	-0.320295	0.176721	-1.81244	0.0699189	0.147823	430	451	368	245	342	241	309	253	225	267	238	253	269.811	0.590106	0.130989	-4.50502	6.63679e-06	2.04422e-05
DSVG11_0836	Hypothetical protein	116.184	0.52545	0.214664	2.44778	0.0143738	0.0421538	84	144	118	56	141	102	166	137	89	134	105	90	122.472	0.759175	0.164268	-4.62157	3.80843e-06	1.22134e-05
DSVG11_0837	Essential recombination function protein	66.6915	-0.387267	0.265525	-1.45849	0.144704	0.261851	56	134	52	78	42	60	71	56	13	21	20	17	40.2684	2.06482	0.269813	-7.65279	1.9667e-14	1.37623e-13
DSVG11_0838	Toxin-antitoxin system, type II, YoeB-like toxin	134.969	-0.407406	0.22413	-1.81773	0.0691061	0.146313	144	276	147	94	117	92	158	97	79	115	86	100	106.547	0.657608	0.174216	-3.77467	0.000160219	0.000408131
DSVG11_0839	Toxin-antitoxin system, RelB antitoxin/Antitoxin DinJ	492.678	-0.449633	0.203927	-2.20488	0.0274626	0.070633	515	1064	460	409	338	448	476	383	207	284	195	230	333.341	1.2305	0.13877	-8.8672	7.50089e-19	6.91671e-18
DSVG11_0840	Restriction endonuclease type IV	365.96	0.0888386	0.180003	0.493539	0.621632	0.740807	419	538	324	215	370	354	413	355	295	365	256	275	341.116	0.707032	0.0954421	-7.40796	1.28252e-13	8.4077e-13
DSVG11_0841	Hypothetical protein	255.408	-0.355498	0.178324	-1.99355	0.0462012	0.106739	298	461	257	198	247	188	275	182	123	153	112	164	185.939	1.0631	0.15682	-6.77909	1.20935e-11	6.58029e-11
DSVG11_0842	AAA ATPase domain	183.766	0.0426018	0.220301	0.19338	0.846661	0.909286	152	335	179	114	183	141	248	173	87	129	76	81	144.91	1.37643	0.170405	-8.0774	6.61604e-16	5.16715e-15
DSVG11_0843	Hypothetical protein	95.1417	0.398939	0.227818	1.75113	0.0799235	0.164856	70	140	90	50	133	86	123	89	43	65	34	57	82.2668	1.49686	0.204586	-7.31652	2.54489e-13	1.61997e-12
DSVG11_0844	Hypothetical protein	109.558	0.392032	0.213103	1.83964	0.0658215	0.140921	76	163	68	93	124	130	129	108	70	86	57	80	101.718	1.12869	0.160159	-7.04733	1.82377e-12	1.07752e-11
DSVG11_0845	Toxin-antitoxin system, type II, Phd/YefM antitoxin	132.621	0.102604	0.184612	0.555786	0.578357	0.711942	118	176	144	95	160	99	140	145	102	96	91	86	118.196	0.906048	0.171709	-5.27666	1.31559e-07	4.93554e-07
DSVG11_0846	Toxin-antitoxin system, RelE/ParE toxin	108.143	0.259553	0.208221	1.24652	0.212573	0.349412	100	109	106	87	150	81	117	118	73	95	71	66	99.0907	0.989432	0.191266	-5.17307	2.30273e-07	8.46719e-07
DSVG11_0847	Hypothetical protein	58.3937	0.935017	0.280028	3.33901	0.00084077	0.00398458	24	67	52	27	84	83	60	74	29	41	34	33	58.1222	1.52385	0.225619	-6.75406	1.43763e-11	7.70901e-11
DSVG11_0848	adenosinetriphosphatase	188.976	0.925573	0.252886	3.66004	0.000252175	0.00141735	135	154	179	72	272	179	346	194	119	134	59	127	186.017	1.55029	0.227641	-6.81025	9.74322e-12	5.35064e-11
DSVG11_0849	Protein of unknown function (DUF3150)	178.731	1.5358	0.183905	8.35102	6.76751e-17	2.15541e-15	86	116	85	90	247	214	260	326	75	91	75	82	184.179	2.07598	0.167754	-12.3752	3.56156e-35	6.89034e-34
DSVG11_0850	Arc-type ribbon-helix-helix	106.701	0.2563	0.166749	1.53704	0.124282	0.234027	101	142	85	78	107	106	131	116	77	89	91	60	100.078	0.908024	0.175082	-5.18627	2.14546e-07	7.95292e-07
DSVG11_0851	Cobalt chelatase, CobT subunit	2725.05	-3.75738	0.174715	-21.5058	1.37462e-102	6.78603e-100	5988	6027	5267	3615	363	274	464	391	3750	4536	2816	3535	1796.41	-2.91481	0.128055	22.7622	1.08761e-114	1.60966e-112
DSVG11_0852	Hypothetical protein	85.0394	-0.709787	0.253766	-2.79701	0.0051578	0.0187597	129	102	104	92	60	44	99	55	144	183	107	154	99.64	-0.816473	0.205446	3.97415	7.06321e-05	0.000189118
DSVG11_0853	Putative RNA polymerase sigma factor transcriptional regulator	1235.28	-0.534578	0.133707	-3.99813	6.38438e-05	0.00042211	1583	1847	1507	1105	895	896	1102	1093	1644	1901	1722	1675	1327.08	-0.428786	0.106134	4.04004	5.34417e-05	0.000145393
DSVG11_0854	Pyruvate formate-lyase domain profile, phage ribonucleoside-triphosphate reductase associated	1146.4	1.43206	0.201743	7.09845	1.26165e-12	2.76815e-11	431	895	492	742	1548	1542	1787	1726	844	831	1082	900	1343.96	1.20772	0.157968	-7.6453	2.08456e-14	1.45526e-13
DSVG11_0855	Organic radical-activating enzymes, phage ribonucleoside-triphosphate reductase associated	140.903	0.389331	0.169941	2.29097	0.021965	0.0589118	114	149	104	132	150	152	183	146	108	103	94	116	135.681	0.95521	0.143784	-6.64335	3.06637e-11	1.60078e-10
DSVG11_0856	Hypothetical protein	39.2317	0.320553	0.265229	1.20859	0.22682	0.367528	27	50	37	31	43	39	34	55	31	39	26	32	38.3808	0.807577	0.247983	-3.25658	0.00112763	0.00248718
DSVG11_0857	FeS cluster biogenesis, phage ribonucleoside-triphosphate reductase associated	122.6	-0.196012	0.206646	-0.94854	0.342855	0.492023	118	150	143	124	85	90	154	125	112	161	82	107	113.588	0.361184	0.201871	-1.78918	0.0735851	0.110902
DSVG11_0858	EamA domain	28.0934	0.0646485	0.349855	0.184787	0.853396	0.912878	30	40	27	18	44	19	17	33	31	29	29	19	28.0101	0.44322	0.347683	-1.27478	0.202386	0.268037
DSVG11_0859	Hypothetical protein	9.46881	0.700585	0.689586	1.01595	0.309654	0.45677	10	8	1	10	1	15	16	14	3	10	5	1	8.56061	1.69114	0.714033	-2.36843	0.0178637	0.0309945
DSVG11_0860	Amino acid/polyamine transporter I	476.596	0.66362	0.134461	4.93542	7.99792e-07	7.86877e-06	387	525	298	324	564	582	606	552	419	523	473	487	536.367	0.652098	0.108873	-5.98953	2.10452e-09	9.46712e-09
DSVG11_0861	Protein of unknown function (DUF4125)	122.051	0.118935	0.185778	0.640198	0.522044	0.665537	111	169	125	85	125	89	157	135	199	204	175	171	153.262	-0.198574	0.152129	1.3053	0.19179	0.256529
DSVG11_0862	Transmembrane protein TauE-like	186.364	0.260596	0.226692	1.14956	0.250324	0.394394	177	239	172	121	247	128	286	154	193	239	126	195	195.055	0.485754	0.220838	-2.19959	0.0278359	0.0464454
DSVG11_0863	Putative citrate transport	575.709	0.108397	0.128004	0.846824	0.397093	0.546811	581	753	552	419	600	478	687	604	712	890	606	762	657.644	0.0522972	0.0986911	-0.529908	0.596176	0.663913
DSVG11_0864	Integrase	1039.94	-0.30377	0.104406	-2.90951	0.00361993	0.0139612	1161	1633	1058	938	876	851	1067	891	1413	1541	1111	1312	1107.72	-0.166637	0.0804378	2.07163	0.0383004	0.0619504
DSVG11_0865	Integrase	66.8756	-1.16398	0.278629	-4.17753	2.94691e-05	0.00021135	87	174	78	60	55	32	51	27	125	177	139	82	80.0515	-1.29095	0.261473	4.93722	7.92426e-07	2.72425e-06
DSVG11_0866	ParB/RepB/Spo0J partition protein family	601.426	-0.71321	0.197924	-3.60346	0.000314013	0.00170349	769	1286	696	446	539	406	470	388	964	1211	849	1014	694.867	-0.781496	0.110958	7.04317	1.87916e-12	1.10583e-11
DSVG11_0867	Winged helix-turn-helix DNA-binding domain	271.623	-0.385512	0.149014	-2.58708	0.00967943	0.0309951	294	490	268	245	260	211	244	217	365	441	299	409	296.916	-0.318082	0.115294	2.75889	0.00579979	0.011111
DSVG11_0868	Hypothetical protein	201.006	0.66584	0.206935	3.21762	0.00129257	0.00573144	132	251	105	163	275	241	230	225	208	235	177	204	228.205	0.620056	0.125364	-4.94605	7.57332e-07	2.60967e-06
DSVG11_0869	Inovirus Gp2 replicaton protein	350.213	0.0704283	0.224323	0.31396	0.753552	0.845586	268	701	271	247	377	295	424	330	193	225	161	239	290.512	1.17477	0.130663	-8.99087	2.45279e-19	2.37263e-18
DSVG11_0870	Hypothetical protein	25.4478	0.176771	0.37378	0.472927	0.636265	0.753245	25	54	13	13	32	25	31	20	4	19	16	13	20.9329	1.43167	0.366239	-3.90911	9.26356e-05	0.000243735
DSVG11_0871	Hypothetical protein	20.0681	0.493246	0.398089	1.23903	0.215333	0.352384	13	23	16	17	8	25	34	26	3	18	10	17	18.319	1.3425	0.494677	-2.71388	0.00664994	0.0125936
DSVG11_0872	Integrase	1078.59	-0.477919	0.145357	-3.2879	0.00100938	0.00464254	1073	2128	1112	1018	927	828	962	847	774	817	882	716	857.485	0.524357	0.124397	-4.2152	2.4956e-05	7.17878e-05
DSVG11_0873	Integrase	306.947	0.124999	0.143728	0.869691	0.384469	0.535283	267	389	344	220	336	271	360	302	1062	1088	1025	956	633.319	-1.33624	0.107366	12.4457	1.47586e-35	2.91236e-34
DSVG11_0874	Hypothetical protein	345.986	-0.20673	0.226418	-0.913045	0.361219	0.511194	344	700	355	206	386	286	316	282	1021	1286	1212	1164	694.618	-1.51226	0.136822	11.0528	2.12578e-28	3.03976e-27
DSVG11_0875	Pectin lyase fold	535.876	0.564958	0.114439	4.93678	7.9422e-07	7.8416e-06	401	636	434	338	612	610	690	615	2059	2315	2339	2258	1346.82	-1.46114	0.112193	13.0234	9.00184e-39	2.04276e-37
DSVG11_0876	Hypothetical protein	412.774	1.09584	0.148281	7.39026	1.4654e-13	3.31337e-12	232	378	266	221	481	533	560	640	1624	1712	1843	1713	1076.17	-1.27012	0.146036	8.69727	3.39952e-18	2.96831e-17
DSVG11_0877	Hypothetical protein	66.4453	1.42463	0.266098	5.35378	8.61356e-08	1.01647e-06	21	65	46	22	102	99	98	84	236	312	304	317	183.094	-1.23853	0.163582	7.57131	3.69488e-14	2.53168e-13
DSVG11_0878	Phage tail collar	382.717	0.981359	0.141876	6.91704	4.61189e-12	8.92838e-11	218	329	296	220	468	434	570	538	1754	2072	1899	1931	1125.06	-1.56077	0.107282	14.5483	5.98599e-48	1.84568e-46
DSVG11_0879	Bacteriophage Mu-like, Gp48, putative phage tail protein	0	NA	NA	NA	NA	NA	0	0	0	0	0	0	0	0	0	0	0	0	0	#VALUE!	NA	NA	NA	NA
DSVG11_0880	ribonucleoside-triphosphate reductase	0	NA	NA	NA	NA	NA	0	0	0	0	0	0	0	0	0	0	0	0	0	#VALUE!	NA	NA	NA	NA
DSVG11_0881	Phage baseplate J-like protein	0	NA	NA	NA	NA	NA	0	0	0	0	0	0	0	0	0	0	0	0	0	#VALUE!	NA	NA	NA	NA
DSVG11_0882	Phage protein GP46	0	NA	NA	NA	NA	NA	0	0	0	0	0	0	0	0	0	0	0	0	0	#VALUE!	NA	NA	NA	NA
DSVG11_0883	Phage protein GP45	17.3198	0.36208	0.348724	1.0383	0.29913	0.447938	14	25	16	9	18	22	18	19	43	45	70	54	34.7193	-1.10246	0.301227	3.65991	0.000252299	0.000619243
DSVG11_0884	Phage baseplate protein GpP	0	NA	NA	NA	NA	NA	0	0	0	0	0	0	0	0	0	0	0	0	0	#VALUE!	NA	NA	NA	NA
DSVG11_0885	Phage DNA circulation protein	10.105	0.244834	0.48723	0.502501	0.615315	0.736092	8	10	12	8	6	6	20	12	41	43	87	33	29.1391	-1.89963	0.453374	4.18999	2.78963e-05	7.95502e-05
DSVG11_0886	Phage tail tape measure protein	347.356	-0.642812	0.147267	-4.36494	1.27157e-05	9.75752e-05	342	613	441	371	275	246	333	223	3054	2997	3337	3008	1521.84	-3.17012	0.142707	22.2141	2.50871e-109	2.75029e-107
DSVG11_0887	Hypothetical protein	1.00995	0.102717	1.49192	0.0688488	0.94511	0.969542	2	1	1	0	0	1	0	3	12	15	22	17	7.95869	-3.68061	0.832978	4.41861	9.93373e-06	2.98213e-05
DSVG11_0888	Hypothetical protein	96.6043	-0.748002	0.21137	-3.53883	0.000401898	0.00210322	86	191	139	95	66	61	92	68	1127	1164	1354	1278	585.391	-3.74754	0.173081	21.6519	5.83259e-104	5.75482e-102
DSVG11_0889	Hypothetical protein	119.65	-0.610583	0.231938	-2.63253	0.00847518	0.027708	115	229	156	111	97	57	139	87	1720	1808	1797	1849	842.957	-3.8901	0.182626	21.3009	1.11387e-100	9.99106e-99
DSVG11_0890	Hypothetical protein	1056.47	-0.423832	0.234524	-1.8072	0.0707312	0.148902	968	2503	920	885	784	974	835	947	3272	3659	3836	3220	2048.03	-1.60688	0.152955	10.5055	8.14487e-26	9.92133e-25
DSVG11_0891	Hypothetical protein	1423.93	-0.464072	0.13936	-3.33001	0.000868416	0.00409594	1510	2551	1561	1322	1248	1062	1098	1303	4148	5149	4484	4326	2654.01	-1.56343	0.116351	13.4372	3.65894e-41	9.5004e-40
DSVG11_0892	Phage tail sheath protein	770.745	-0.534334	0.122724	-4.35397	1.33695e-05	0.000101801	774	1337	947	756	600	570	754	573	5874	6307	6511	6270	3104.48	-2.96176	0.117917	25.1174	3.21462e-139	7.92939e-137
DSVG11_0893	Protein of unknown function (DUF2635)	18.3136	-1.10114	0.340576	-3.23316	0.0012243	0.00545596	24	32	24	23	11	9	13	13	229	249	243	250	113.35	-4.03197	0.253889	15.8808	8.60528e-57	3.6388e-55
DSVG11_0894	Phage protein Gp37	205.923	-0.658846	0.188066	-3.50328	0.000459572	0.00235919	221	324	262	233	166	127	228	117	2072	2356	2110	2047	1030.72	-3.39288	0.156698	21.6524	5.77028e-104	5.75482e-102
DSVG11_0895	Phage protein Gp36	87.787	-0.880073	0.229085	-3.84168	0.000122193	0.000742791	84	156	133	100	58	41	89	59	1106	1428	1130	1237	569.702	-3.94264	0.153199	25.7354	4.69585e-146	1.38997e-143
DSVG11_0896	Hypothetical protein	98.4209	-0.92609	0.202445	-4.57453	4.77288e-06	3.98233e-05	104	161	148	118	75	64	82	48	1840	1892	2015	1892	880.883	-4.46899	0.164873	27.1056	8.45442e-162	3.57501e-159
DSVG11_0897	Phage protein gpT	423.17	-0.980719	0.156405	-6.27036	3.6021e-10	5.83028e-09	422	760	588	552	262	273	339	253	6462	7344	7058	6776	3198.01	-4.25083	0.115378	36.8425	3.85998e-297	3.80852e-294
DSVG11_0898	Maturation protease, Mu phage/prophage I type	528.469	-1.07307	0.137821	-7.78596	6.9184e-15	1.79757e-13	638	975	774	590	387	276	396	293	8172	9678	8690	8534	4036.98	-4.33205	0.115285	37.5768	0	0
DSVG11_0899	Phage virion morphogenesis protein	130.186	-0.336652	0.23331	-1.44294	0.149037	0.267544	139	155	181	118	111	114	161	72	217	349	296	262	187.243	-0.928696	0.209334	4.43643	9.14636e-06	2.75695e-05
DSVG11_0900	Phage head morphogenesis protein gp7	478.624	-0.173785	0.156939	-1.10734	0.268146	0.415144	490	813	508	339	480	381	514	410	1044	1067	1014	1151	722.636	-0.896785	0.113372	7.91011	2.57166e-15	1.91259e-14
DSVG11_0901	Protein of unknown function (DUF935)	246.768	-0.369405	0.137199	-2.69248	0.00709237	0.0242023	276	400	251	233	199	211	255	188	940	1145	1059	986	574.048	-1.90655	0.121558	15.6843	1.93636e-55	7.85156e-54
DSVG11_0902	Phage, uncharacterized protein	224.184	-0.544237	0.159207	-3.41843	0.000629825	0.00309377	280	382	258	193	199	157	221	148	694	897	790	865	458.104	-1.7964	0.135622	13.2456	4.78248e-40	1.17968e-38
DSVG11_0903	Phage D3112, Orf24	49.8091	-0.615936	0.332682	-1.85143	0.0641082	0.138201	45	99	58	53	50	24	66	19	255	292	281	305	146.625	-2.49072	0.273185	9.11736	7.6975e-20	7.56963e-19
DSVG11_0904	Hypothetical protein	34.8187	-0.572296	0.269998	-2.11963	0.034037	0.0839448	43	57	49	25	27	22	30	32	302	334	345	325	159.669	-3.1911	0.195517	16.3214	6.95301e-60	3.21576e-58
DSVG11_0905	Hypothetical protein	33.8181	-0.742138	0.282831	-2.62396	0.00869131	0.0282587	51	55	41	29	25	21	37	18	429	469	476	384	207.662	-3.76141	0.209389	17.9637	3.7488e-72	2.26458e-70
DSVG11_0906	lysozyme	105.175	-0.772619	0.176894	-4.3677	1.25564e-05	9.66029e-05	145	181	125	101	84	60	87	77	1548	1701	1551	1463	730.676	-3.9775	0.130718	30.4281	2.33757e-203	1.1532e-200
DSVG11_0907	Mor transcription activator	123.564	0.666424	0.203891	3.26852	0.0010811	0.00492649	79	153	81	88	112	166	169	151	603	757	610	734	380.814	-1.79733	0.149866	11.9929	3.86951e-33	6.81771e-32
DSVG11_0908	Protein of unknown function (DUF4406)	41.5593	1.05571	0.302382	3.4913	0.000480681	0.00245479	14	52	32	18	58	53	70	43	180	187	203	228	119.789	-1.47374	0.190306	7.74406	9.62891e-15	6.85134e-14
DSVG11_0909	Hypothetical protein	101.825	0.613896	0.190703	3.21912	0.00128584	0.00571869	77	92	84	76	101	110	131	143	431	514	457	482	275.523	-1.58395	0.139762	11.3332	8.98519e-30	1.35695e-28
DSVG11_0910	Phage protein Gp16	76.7008	0.53233	0.206134	2.58244	0.00981033	0.0311783	55	74	68	60	71	95	110	82	401	452	434	460	242.9	-1.91901	0.155272	12.3591	4.35236e-35	8.36557e-34
DSVG11_0911	Hypothetical protein	67.8883	0.723165	0.225514	3.20675	0.00134246	0.00589965	39	75	57	43	70	64	104	98	347	383	334	351	202.502	-1.70536	0.149797	11.3845	4.99674e-30	7.70331e-29
DSVG11_0912	Hypothetical protein	16.3601	0.998034	0.404328	2.46838	0.0135727	0.0404452	7	20	7	12	13	26	24	23	116	100	106	97	58.5136	-1.91473	0.245547	7.79782	6.2986e-15	4.53622e-14
DSVG11_0913	Hypothetical protein	59.0358	0.742769	0.241074	3.08108	0.00206248	0.00865308	48	60	40	35	59	89	63	78	307	300	270	370	178.582	-1.72782	0.197288	8.75787	1.98975e-18	1.78474e-17
DSVG11_0914	Phage Mu host-nuclease inhibitor protein Gam	198.766	1.14195	0.21435	5.32751	9.95663e-08	1.15653e-06	89	209	108	117	234	292	238	308	1332	1413	1340	1256	740.443	-1.93592	0.152106	12.7274	4.16485e-37	8.93331e-36
DSVG11_0915	Hypothetical protein	65.3102	0.410677	0.239238	1.7166	0.0860514	0.175178	46	76	49	60	56	92	73	71	405	478	417	400	228.031	-2.15994	0.166557	12.9682	1.85388e-38	4.12592e-37
DSVG11_0916	Winged helix-turn-helix DNA-binding domain	113.417	0.746608	0.226355	3.29839	0.000972406	0.00450091	60	128	84	82	111	114	209	134	914	1084	958	938	506.411	-2.41745	0.161834	14.9379	1.86855e-50	6.35737e-49
DSVG11_0917	AAA+ ATPase domain	216.879	0.387387	0.15164	2.55466	0.0106292	0.0332108	169	249	204	157	277	189	283	227	1664	1863	1625	1571	874.189	-2.41672	0.113127	21.3629	2.9589e-101	2.73698e-99
DSVG11_0918	Integrase	650.814	0.443573	0.154739	2.86658	0.0041493	0.0155967	469	774	547	502	825	587	965	613	7255	8342	7345	6830	3682.02	-2.95525	0.131886	22.4075	3.3236e-111	3.93514e-109
DSVG11_0919	Hypothetical protein	79.8128	0.321344	0.199487	1.61086	0.107211	0.208784	54	89	79	70	97	69	99	86	1022	1088	1026	983	502.13	-3.18628	0.131658	24.2012	2.16248e-129	4.26729e-127
DSVG11_0920	Hypothetical protein	329.121	0.113102	0.173271	0.652747	0.513919	0.659831	247	416	369	277	320	266	457	320	3256	3555	3347	3206	1659.67	-2.93571	0.130583	22.4816	6.28207e-112	8.08475e-110
DSVG11_0921	Bacteriophage CI repressor	2117.86	-0.227066	0.169526	-1.33942	0.180434	0.310495	2127	4002	2118	1529	1876	1991	2092	1742	2819	3729	2936	3006	2457.44	-0.316464	0.0933824	3.3889	0.000701737	0.00160979
DSVG11_0922	Hypothetical protein	187.624	-0.652437	0.177423	-3.6773	0.000235719	0.0013299	241	303	240	169	157	109	194	122	119	185	134	108	140.931	0.464749	0.18443	-2.51993	0.0117379	0.0210699
DSVG11_0923	Hypothetical protein	402.194	-0.259018	0.166149	-1.55895	0.119008	0.226689	460	632	436	308	349	325	492	293	392	567	255	313	368.651	0.328391	0.187958	-1.74715	0.080612	0.119966
DSVG11_0924	phosphoribosylaminoimidazolesuccinocarboxamide synthase	4171.36	0.461995	0.167024	2.76604	0.00567412	0.0202057	2979	4692	3263	3535	4496	5164	4041	5212	5933	6348	6035	6115	5396.08	0.0132409	0.14736	-0.0898539	0.928403	0.946306
DSVG11_0925	Hypothetical protein	1430.3	-0.204128	0.147197	-1.38677	0.165513	0.290432	1272	2574	1346	1297	1284	1313	1384	1262	2315	2877	1943	2143	1752.95	-0.435119	0.0837298	5.1967	2.02857e-07	7.54343e-07
DSVG11_0926	Hypothetical protein	5075.58	-0.366455	0.181579	-2.01815	0.0435753	0.101871	4516	10528	4814	4651	4281	4520	4309	4332	7769	9733	7426	7266	5995.07	-0.496827	0.0960167	5.17438	2.28669e-07	8.41866e-07
DSVG11_0927	Glycosyltransferase family 9 (heptosyltransferase)	1175.28	-0.44615	0.158059	-2.82269	0.00476232	0.0174579	1355	1496	1318	1337	980	774	1306	904	1385	1867	1033	1455	1177.06	-0.153192	0.141007	1.08642	0.277295	0.349869
DSVG11_0928	Lysozyme-like	1838.71	-0.588025	0.161696	-3.63661	0.000276248	0.00151808	1918	3849	1764	1864	1382	1450	1582	1385	1866	2168	1778	1914	1668.8	-0.0363408	0.0770324	0.47176	0.637098	0.699484
DSVG11_0929	Hypothetical protein	927.363	-0.427286	0.155249	-2.75225	0.00591865	0.0209451	1075	1613	1005	781	937	629	910	667	1020	1073	784	887	853.553	0.112551	0.125936	-0.893722	0.371471	0.450637
DSVG11_0930	RND efflux system, outer membrane lipoprotein, NodT	10023.4	0.436477	0.162197	2.69103	0.0071232	0.0242795	7159	11244	8004	8668	9835	11788	10591	13000	11904	13392	11542	11677	11777.6	0.282666	0.132382	-2.13522	0.0327427	0.0536944
DSVG11_0931	Multidrug efflux transporter AcrB TolC	16181.2	0.329933	0.120743	2.73251	0.00628535	0.0218856	13343	17261	13899	14128	16606	18253	18775	17380	15297	18624	12418	14567	16719.4	0.611548	0.0887876	-6.88776	5.66784e-12	3.2078e-11
DSVG11_0932	RND efflux system, membrane fusion protein	4988.92	0.106336	0.134429	0.791023	0.42893	0.577661	4686	5302	4688	4826	4950	5057	5257	5114	5002	5332	4421	4914	5052.54	0.429756	0.0795809	-5.40024	6.65517e-08	2.55835e-07
DSVG11_0933	Hypothetical protein	1238.11	-0.854527	0.219921	-3.88562	0.00010207	0.000635151	1727	2547	1568	931	1025	584	1157	759	1172	1458	742	1069	972.447	0.0461504	0.185818	-0.248364	0.803853	0.844359
DSVG11_0934	XdhC and CoxI family	1848.74	-0.0647819	0.0867766	-0.746537	0.455343	0.603187	1787	2480	1850	1691	1801	1632	1917	1788	2620	3222	2236	2564	2169.95	-0.19244	0.0661518	2.90906	0.00362513	0.00725516
DSVG11_0935	DNA topoisomerase	5992.86	0.209259	0.121887	1.71683	0.0860102	0.175178	5303	6774	5513	5199	5799	6636	6389	6450	7072	7997	6832	6749	6740.05	0.200227	0.10175	-1.96783	0.0490875	0.0774928
DSVG11_0936	Prokaryotic membrane lipoprotein lipid attachment site profile.	6004.26	-0.449626	0.166591	-2.69899	0.00695509	0.0237612	6446	11994	6375	4797	5475	4206	6037	4446	5946	7240	5434	6021	5531.14	0.0830744	0.0906838	-0.916089	0.35962	0.438236
DSVG11_0937	Enterobacterial TraT complement resistance, outer membrane protein, plasmid conjugation prevention	1662.97	-0.313575	0.123539	-2.53828	0.01114	0.0343716	1718	2645	1588	1713	1479	1523	1503	1337	1853	2228	1662	2033	1679.72	-0.0287596	0.0933069	0.308226	0.75791	0.80785
DSVG11_0938	Methyl-accepting chemotaxis protein (MCP)	7354.54	-0.962604	0.215848	-4.45964	8.20976e-06	6.57225e-05	7818	19812	7811	6891	4608	5025	5814	4286	7311	8590	7752	7042	6162.53	-0.266728	0.109525	2.43532	0.0148788	0.0262341
DSVG11_0939	Methyl-accepting chemotaxis protein (MCP)	8779.05	-0.0351566	0.102041	-0.344533	0.730445	0.828006	8204	11296	8851	8221	7840	8509	9458	8420	7780	8761	6780	7438	8219.54	0.534153	0.075568	-7.0685	1.56614e-12	9.34631e-12
DSVG11_0940	Pyruvate synthetase.	39122.8	-0.152689	0.249133	-0.612883	0.539954	0.680282	26995	67059	31126	47246	31418	44766	30601	37821	124219	126790	142170	140269	79766.7	-1.50455	0.188913	7.96425	1.66222e-15	1.25836e-14
DSVG11_0941	phosphate acetyltransferase	4277.09	0.156929	0.212903	0.73709	0.461068	0.609136	3041	5145	3452	4866	3877	5104	3971	4693	24760	23945	25548	25747	13567.5	-2.12588	0.162748	13.0624	5.40011e-39	1.26335e-37
DSVG11_0942	acetate kinase	2581.06	0.0115681	0.232393	0.049778	0.960299	0.978805	2022	2739	2311	3251	2253	2825	2137	2912	21619	21876	21094	21485	10920.7	-2.70406	0.161805	16.7118	1.07506e-62	5.21669e-61
DSVG11_0943	Benzoate transporter	508.186	0.0264016	0.141593	0.186461	0.852083	0.912462	504	543	524	475	557	450	551	469	509	599	467	539	518.022	0.315629	0.0899518	-3.50887	0.000450022	0.00105972
DSVG11_0944	Protein of unknown function (DUF814)	565.166	-0.135136	0.162134	-0.833484	0.404572	0.554011	589	583	620	592	497	508	606	517	1197	1504	1010	1197	834.803	-0.82174	0.0856424	9.59501	8.39053e-22	8.96606e-21
DSVG11_0945	Zinc finger, DksA/TraR C4-type	3880.76	-0.491753	0.165225	-2.97626	0.00291791	0.0115546	5177	4479	4880	3819	3444	2728	3750	2875	11630	14752	9051	11136	6850.24	-1.47996	0.100238	14.7646	2.47936e-49	8.33968e-48
DSVG11_0946	CCA tRNA nucleotidyltransferase	1043.09	0.212366	0.178914	1.18698	0.235237	0.378269	1039	973	1088	818	1260	853	1379	965	999	1172	756	1003	1053.92	0.555721	0.131044	-4.24073	2.22798e-05	6.45919e-05
DSVG11_0947	DNA recombination and repair protein RecA	4694.66	-0.287346	0.124103	-2.31538	0.0205922	0.0560608	4904	6291	4990	4954	3768	4415	4359	4103	6035	7082	6251	6093	5161.42	-0.234836	0.105271	2.23078	0.0256957	0.0431909
DSVG11_0948	Alanine-tRNA ligase	6550.93	-0.23083	0.136647	-1.68924	0.0911739	0.183712	6139	9669	6568	6880	5270	6557	6323	5577	9496	9764	9823	9669	7648.85	-0.336259	0.128309	2.62069	0.00877526	0.0161535
DSVG11_0949	Alternative heme biosynthesis C (AhbC-like)	4727.11	-0.301112	0.157696	-1.90944	0.0562049	0.124984	4333	6442	5057	5509	3565	4437	4302	4352	6195	6626	6537	7157	5294.67	-0.297762	0.134266	2.2177	0.026575	0.0445425
DSVG11_0950	porphobilinogen synthase	1703.99	0.863853	0.145622	5.93214	2.99009e-09	4.40629e-08	1021	1409	1222	1270	2169	2136	2156	2196	2070	2069	2123	2075	2151.68	0.424339	0.11357	-3.73635	0.000186707	0.000472353
DSVG11_0951	Heme b synthase	1630.35	0.983978	0.152124	6.46825	9.91465e-11	1.69753e-09	979	1153	1177	1121	2062	1961	2277	2246	1757	1864	1450	1662	1949.06	0.722672	0.0788587	-9.16414	4.99445e-20	4.99445e-19
DSVG11_0952	AsnC-type helix-turn-helix domain	812.769	1.16813	0.105001	11.1249	9.49213e-29	4.46281e-27	485	689	457	445	1103	1077	1147	1108	872	945	789	814	1004.95	0.753269	0.0815991	-9.23134	2.67271e-20	2.69089e-19
DSVG11_0953	Methyl-accepting chemotaxis protein (MCP)	990.171	-0.362306	0.150628	-2.40531	0.0161589	0.0464235	971	1867	943	937	865	844	847	857	2528	2378	3139	2295	1635.03	-1.24108	0.167749	7.39842	1.37816e-13	9.00518e-13
DSVG11_0954	serine-type D-Ala-D-Ala carboxypeptidase	1649.66	-0.139258	0.134515	-1.03526	0.300548	0.4488	1756	1910	1947	1446	1656	1350	1765	1448	3453	3880	3125	3222	2374.6	-0.764199	0.0733812	10.4141	2.13809e-25	2.54167e-24
DSVG11_0955	Magnesium chelatase, subunit ChlI C-terminal	1443.14	-0.0111551	0.149634	-0.0745489	0.940574	0.968026	1519	1566	1590	1227	1515	1219	1759	1219	2403	2899	1840	2169	1814.84	-0.325421	0.110642	2.94121	0.00326936	0.00660117
DSVG11_0956	Signal peptidase I	2042.06	0.0340339	0.181764	0.187242	0.851471	0.912136	2160	1870	2269	1821	2310	1605	2288	1989	3255	4127	2842	3385	2636.89	-0.353893	0.10121	3.49662	0.000471197	0.00110606
DSVG11_0957	guanine/hypoxanthine permease	3738.75	-0.189763	0.145713	-1.30231	0.192811	0.325603	3422	5847	3606	3731	3352	3772	3160	3417	6110	6966	6630	6529	4842.44	-0.557656	0.130311	4.27944	1.87367e-05	5.45872e-05
DSVG11_0958	Prokaryotic membrane lipoprotein lipid attachment site profile.	95.4247	-0.442026	0.20923	-2.11263	0.0346325	0.0851299	117	182	88	79	94	65	93	70	109	195	140	119	106.505	-0.425498	0.189224	2.24865	0.0245351	0.0413811
DSVG11_0959	serine O-acetyltransferase	1358.18	-0.345132	0.159516	-2.16362	0.0304936	0.0768044	1347	2595	1437	1097	1099	1219	1197	1195	1496	1841	1517	1541	1370.31	-0.0591982	0.0981231	0.603305	0.546306	0.619565
DSVG11_0960	Hypothetical protein	1373.41	-0.972332	0.174368	-5.57631	2.45675e-08	3.17769e-07	1660	3309	1554	1288	933	817	1078	849	1336	1870	1154	1228	1124.14	-0.216991	0.105306	2.06058	0.039343	0.0634287
DSVG11_0961	D-isomer specific 2-hydroxyacid dehydrogenases NAD-binding signature.	3281.23	0.0578037	0.0906077	0.637955	0.523503	0.666698	2858	4465	3117	2907	3364	3028	3685	3161	3911	4395	3814	3779	3617.73	0.107717	0.069783	-1.54361	0.122684	0.173338
DSVG11_0962	Transposase, mutator type	78.554	-0.797411	0.251546	-3.17005	0.00152415	0.00660986	101	89	128	84	47	44	70	66	145	239	135	179	107.339	-1.23269	0.191847	6.42537	1.31553e-10	6.53351e-10
DSVG11_0963	Transposase, mutator type	5.87049	0.404741	0.62615	0.646397	0.518023	0.6628	8	2	7	3	4	8	7	7	8	11	5	6	6.93087	0.188855	0.506381	-0.372951	0.709185	0.766687
DSVG11_0964	Transposase	18.6024	-0.0280532	0.380912	-0.0736476	0.941291	0.968428	12	27	30	10	19	14	18	22	22	28	32	42	24.0964	-0.398859	0.317005	1.25821	0.208316	0.27454
DSVG11_0965	Hypothetical protein	84.8227	-0.980219	0.204509	-4.79304	1.64273e-06	1.47896e-05	119	135	114	95	66	41	74	46	155	177	136	162	100.63	-1.10257	0.171037	6.44639	1.14549e-10	5.72745e-10
DSVG11_0966	Transposase, mutator type	37.9726	-0.41649	0.269881	-1.54324	0.122774	0.231876	39	73	33	38	33	38	27	30	54	84	66	84	49.8155	-0.784442	0.234759	3.34147	0.000833355	0.00188444
DSVG11_0967	Amino acid/polyamine transporter I	144.648	-0.320637	0.1816	-1.76562	0.0774599	0.160782	172	208	141	142	162	113	135	99	171	224	189	226	160.75	-0.298205	0.16866	1.76808	0.0770478	0.115591
DSVG11_0968	Hypothetical protein	67.5418	0.354169	0.260542	1.35935	0.174035	0.30218	56	80	45	63	53	100	70	73	81	99	72	96	80.4884	0.159575	0.224197	-0.711764	0.476611	0.550436
DSVG11_0970	Glutamine-tRNA ligase	2421.22	0.133596	0.156611	0.853042	0.393636	0.544582	2121	2445	2392	2381	2374	2600	2468	2517	3000	3569	2877	3309	2814.7	0.0261614	0.0989398	-0.264418	0.791458	0.83341
DSVG11_0972	Hemolysin-type calcium-binding protein	76138.2	0.0525484	0.237639	0.221127	0.824993	0.897202	55539	93396	64327	91138	59973	91532	64148	86778	33550	34728	37099	30902	58519.5	1.53251	0.195246	-7.84908	4.19096e-15	3.08588e-14
DSVG11_0973	Protein of unknown function (DUF4372)	16.1115	0.338902	0.435185	0.778753	0.436125	0.585056	12	20	24	4	17	23	18	13	16	14	8	11	15.4625	0.923098	0.364846	-2.5301	0.0114029	0.0205432
DSVG11_0974	Transposase, IS4-like	4.98968	-0.906043	0.647963	-1.39829	0.162025	0.285495	6	13	3	6	4	2	5	3	2	7	1	5	3.51652	0.29833	0.730604	-0.408333	0.683029	0.742205
DSVG11_0975	Amino acid permease	103.828	-0.123946	0.254734	-0.486569	0.626564	0.744437	87	228	87	71	108	83	118	87	81	69	68	54	85.8032	0.908687	0.183183	-4.96053	7.03003e-07	2.43379e-06
DSVG11_0976	Sulphoacetaldehyde acetyltransferase	1652.33	0.928692	0.202872	4.57773	4.70042e-06	3.94409e-05	965	1945	909	1006	1701	2475	1949	2352	1085	1028	1365	1241	1740.11	1.21226	0.202957	-5.97298	2.32958e-09	1.04162e-08
DSVG11_0977	RNA polymerase sigma factor 54 interaction domain	3147.38	-0.312404	0.121436	-2.57258	0.0100945	0.0318761	3201	5521	3330	2668	2728	2503	3059	2812	3303	3856	3162	3325	3066.27	0.0775643	0.0643823	-1.20474	0.228302	0.295873
DSVG11_0978	Aminotransferase class-III	153.967	0.0652396	0.180854	0.360731	0.718301	0.817682	168	177	170	105	148	128	176	171	198	186	144	191	166.817	0.167198	0.142694	-1.17173	0.241307	0.311626
DSVG11_0979	Hypothetical protein	45.3002	1.15092	0.291582	3.94715	7.90867e-05	0.000507045	28	54	24	15	64	40	77	69	20	21	36	25	46.6056	1.6402	0.282953	-5.79671	6.76303e-09	2.88868e-08
DSVG11_0980	NAD(P) transhydrogenase, beta subunit	59.8725	0.49238	0.277718	1.77295	0.076237	0.158466	54	74	33	46	54	95	58	66	34	51	46	63	60.6605	0.882594	0.275248	-3.20654	0.00134342	0.0029047
DSVG11_0981	NAD(P) transhydrogenase, alpha subunit	0	NA	NA	NA	NA	NA	0	0	0	0	0	0	0	0	0	0	0	0	0	#VALUE!	NA	NA	NA	NA
DSVG11_0982	NAD(P) transhydrogenase	33.3121	0.338	0.303644	1.11314	0.265646	0.412825	21	46	28	28	47	44	29	26	63	51	123	43	52.7329	-0.600769	0.388105	1.54796	0.121633	0.172018
DSVG11_0983	EamA domain	244.226	-0.424637	0.25725	-1.65068	0.098804	0.195235	307	234	316	262	259	120	267	187	850	987	792	996	513.117	-1.76292	0.188325	9.36104	7.89547e-21	8.08671e-20
DSVG11_0984	LrgB/CidB family	135.76	-0.411258	0.280897	-1.46409	0.143169	0.260164	120	256	105	169	81	162	106	106	98	154	114	104	116.59	0.354239	0.238778	-1.48355	0.137927	0.191404
DSVG11_0985	LrgA/CidA family	125.405	-0.212996	0.603886	-0.352709	0.724307	0.823885	64	265	75	170	67	161	51	167	77	74	56	47	92.9095	1.23381	0.380936	-3.2389	0.0011999	0.00263089
DSVG11_0986	Transcription regulator HTH, LysR	1123.87	-0.175504	0.169399	-1.03604	0.300183	0.448609	1330	1480	1275	844	1143	863	1361	839	1355	1550	1067	1317	1166.87	0.0404306	0.129117	-0.313131	0.754181	0.805912
DSVG11_0987	thiamine-phosphate diphosphorylase	1144.45	0.0328603	0.10464	0.314031	0.753498	0.845586	1093	1520	1106	969	1221	1009	1151	1186	1811	1843	1665	1766	1426.45	-0.261119	0.097212	2.68608	0.00722958	0.0135784
DSVG11_0988	Protein of unknown function (DUF362)	1876.11	-0.117505	0.143275	-0.820135	0.412139	0.561211	1818	2827	1944	1572	2044	1433	2221	1467	2279	2672	2150	2113	2014.92	0.00360206	0.124253	-0.0289897	0.976873	0.981848
DSVG11_0989	Mechanosensitive ion channel	5655.42	0.098567	0.0826426	1.19269	0.23299	0.375472	5064	7376	5328	4856	5830	5578	6201	5480	6287	6963	5798	6264	6048.82	0.243345	0.064777	-3.75666	0.000172194	0.000437882
DSVG11_0990	Cupin domain	3834.4	0.440741	0.167517	2.63102	0.00851286	0.0278005	2764	4792	3212	2827	3990	4943	3663	4665	4785	5153	4841	4815	4629.36	0.202099	0.15458	-1.30741	0.191073	0.25593
DSVG11_0991	Hypothetical protein	168.975	0.410154	0.182841	2.24322	0.0248824	0.0653964	143	165	125	157	215	151	195	200	100	151	139	151	167.239	0.863456	0.170656	-5.05963	4.2007e-07	1.50351e-06
DSVG11_0992	Hypothetical protein	61.1795	0.459273	0.233321	1.96842	0.04902	0.111661	46	82	59	31	85	56	79	62	54	58	43	52	62.3954	0.821009	0.19022	-4.3161	1.58807e-05	4.66802e-05
DSVG11_0993	Hypothetical protein	72.2467	0.0515925	0.219036	0.235543	0.813787	0.889608	92	84	65	51	78	61	72	79	93	124	79	147	89.3899	-0.228546	0.204068	1.11995	0.262735	0.334493
DSVG11_0994	Helix-turn-helix domain	359.188	0.596756	0.21047	2.83535	0.00457757	0.0168432	293	248	336	269	515	357	400	432	381	403	322	468	414.456	0.490586	0.152387	-3.21934	0.00128485	0.00278823
DSVG11_0995	Protein of unknown function (DUF5338)	92.4789	0.484481	0.18228	2.65789	0.00786318	0.02614	68	97	83	70	116	82	128	102	101	111	133	124	112.302	0.22371	0.184127	-1.21498	0.224375	0.291678
DSVG11_0996	CobQ/CobB/MinD/ParA nucleotide binding domain	221.982	0.818514	0.129464	6.32231	2.57678e-10	4.24024e-09	145	221	164	137	290	266	306	258	263	266	250	272	274.415	0.462679	0.113056	-4.09249	4.26758e-05	0.000118946
DSVG11_0997	Hypothetical protein	32.8456	1.2478	0.305193	4.08857	4.34038e-05	0.000297597	22	31	19	10	55	42	35	50	35	51	46	38	44.6478	0.481299	0.239772	-2.00732	0.0447154	0.0713519
DSVG11_0998	Transcriptional activator TraM	171.299	0.36085	0.182258	1.97989	0.0477159	0.109392	149	148	152	156	201	158	204	197	226	205	192	209	199.144	0.23888	0.131523	-1.81627	0.0693292	0.105238
DSVG11_0999	Conjugal transfer protein, TrbB	237.381	0.406874	0.213303	1.9075	0.0564564	0.125355	226	170	215	204	250	237	346	241	344	389	217	336	290.594	0.121406	0.148633	-0.816818	0.414033	0.491
DSVG11_1000	Conjugal transfer protein, TrbC, pilus precusor	63.1422	0.443539	0.228014	1.94522	0.051748	0.116738	51	58	48	60	56	74	81	75	68	100	71	82	75.5734	0.216895	0.181218	-1.19688	0.231355	0.299567
DSVG11_1001	Conjugal transfer protein, TrbD	77.6141	0.586745	0.254133	2.30881	0.0209539	0.0567325	73	72	64	46	67	70	103	128	74	99	59	63	84.0438	0.708101	0.230257	-3.07527	0.00210313	0.00440882
DSVG11_1002	Toxin co-regulated pilus biosynthesis protein Q, C-terminal	403.713	0.463189	0.152826	3.03082	0.00243892	0.0100614	360	381	331	312	413	423	478	529	420	436	355	384	436.584	0.587485	0.118339	-4.96443	6.8903e-07	2.39381e-06
DSVG11_1003	Type II/III secretion system, potentially PilN	379.547	0.714583	0.15849	4.50869	6.52307e-06	5.30806e-05	285	406	251	253	402	384	520	559	452	518	433	390	460.393	0.431969	0.140141	-3.08239	0.00205347	0.00431696
DSVG11_1004	Pilus accessory protein, PilO	446.103	0.873165	0.117692	7.41905	1.17962e-13	2.68771e-12	320	427	297	263	526	564	659	533	515	561	454	468	541.997	0.567985	0.0948423	-5.98873	2.1148e-09	9.49896e-09
DSVG11_1005	Hypothetical protein	288.238	1.14028	0.133677	8.53008	1.46246e-17	4.8672e-16	166	215	197	161	397	362	454	356	389	403	374	313	384.398	0.454674	0.117135	-3.88162	0.000103765	0.000270612
DSVG11_1006	Type II secretion system protein E	599.962	1.28854	0.115115	11.1935	4.38928e-29	2.09694e-27	336	451	382	274	803	790	948	825	661	753	570	593	758.252	0.764309	0.0796021	-9.60161	7.87056e-22	8.44089e-21
DSVG11_1007	Type II secretion system, protein F	320.232	1.05107	0.136753	7.68587	1.51963e-14	3.81452e-13	208	237	212	195	433	361	486	429	375	454	292	378	404.488	0.570441	0.101912	-5.59737	2.17632e-08	8.83665e-08
DSVG11_1008	Type 4 secretion system, PilS	143.824	1.19554	0.205851	5.80782	6.32921e-09	9.05659e-08	90	87	73	102	216	182	191	198	218	187	190	146	193.548	0.458515	0.162477	-2.82203	0.00477208	0.00930524
DSVG11_1009	Type II secretion system protein E	246.017	1.10993	0.160361	6.92146	4.47014e-12	8.76858e-11	157	224	144	125	307	257	392	378	340	389	329	349	342.524	0.29317	0.128459	-2.28221	0.0224769	0.0382146
DSVG11_1010	Pilus protein, PilM	59.4289	1.1854	0.269744	4.39455	1.11003e-05	8.62965e-05	32	64	40	19	73	93	102	60	98	128	66	85	87.0712	0.191003	0.203741	-0.937477	0.348513	0.426508
DSVG11_1011	Bacterial shufflon protein, N-terminal	377.211	0.534021	0.132781	4.02183	5.77479e-05	0.000386989	303	472	285	235	445	376	511	438	445	518	387	471	448.958	0.334664	0.0920806	-3.63447	0.000278551	0.000678051
DSVG11_1012	Transglycosylase SLT domain	256.043	0.372386	0.140952	2.64194	0.00824335	0.0271298	223	334	187	189	305	276	296	264	252	263	223	230	268.116	0.614089	0.109067	-5.63036	1.79831e-08	7.41162e-08
DSVG11_1013	Hypothetical protein	15.9126	2.1711	0.563431	3.85335	0.000116512	0.000714511	12	12	0	1	33	19	29	23	9	33	30	30	25.8379	0.397412	0.357881	-1.11046	0.2668	0.338794
DSVG11_1014	Hypothetical protein	100.92	0.504492	0.232343	2.17133	0.0299064	0.0757118	82	139	74	59	153	74	133	112	102	119	96	138	116.237	0.418203	0.206271	-2.02744	0.0426171	0.068298
DSVG11_1015	Conjugal transfer protein, TrbE	2089.6	1.24063	0.102853	12.0622	1.67314e-33	9.71732e-32	1203	1757	1141	1070	2652	2868	3230	2845	1058	1357	1171	1213	2172.1	1.64801	0.098613	-16.7119	1.07367e-62	5.21669e-61
DSVG11_1016	Conjugal transfer protein, TrbJ	635.307	0.546114	0.174426	3.13092	0.00174257	0.00742661	512	817	446	402	658	760	665	874	605	704	603	716	711.075	0.554426	0.149656	-3.70467	0.000211663	0.00052871
DSVG11_1017	Transposase, IS204/IS1001/IS1096/IS1165	602.591	-0.171113	0.213888	-0.800014	0.423703	0.571852	673	1152	582	343	601	507	574	557	876	1128	943	973	746.735	-0.431121	0.0960412	4.48892	7.15857e-06	2.19579e-05
DSVG11_1018	Conjugal transfer protein, TrbL	845.277	-0.378483	0.248117	-1.52542	0.127154	0.238374	1073	1623	897	499	916	480	913	626	1042	1405	869	1029	882.124	-0.191287	0.171942	1.1125	0.265922	0.338113
DSVG11_1019	Hypothetical protein	364.723	-0.619169	0.176364	-3.51075	0.000446845	0.00230647	441	658	438	319	345	237	350	213	437	506	331	400	342.959	-0.17206	0.152235	1.13022	0.258382	0.32966
DSVG11_1020	Conjugal transfer protein, TrbF	239.97	-0.272227	0.152731	-1.78239	0.0746859	0.156008	256	405	212	228	209	194	263	197	143	191	165	139	191.717	0.808094	0.134822	-5.99378	2.0502e-09	9.23682e-09
DSVG11_1021	Conjugal transfer protein, TrbG	265.639	-0.605822	0.224042	-2.70405	0.00684993	0.0235104	292	531	275	259	141	219	196	270	164	146	123	172	184.658	0.833063	0.21946	-3.79597	0.000147068	0.000376902
DSVG11_1022	Conjugal transfer protein, TrbI	313.945	-0.420327	0.171179	-2.45549	0.0140694	0.0414661	342	587	347	248	226	264	278	291	268	309	214	287	268.156	0.359469	0.130649	-2.75141	0.00593401	0.0113467
DSVG11_1023	Conjugal transfer protein, type IV secretion system protein, TraG/VirD4	496.889	-0.352715	0.128663	-2.74139	0.00611801	0.0214456	619	688	517	469	468	402	443	409	605	845	623	644	540.282	-0.274695	0.100165	2.74241	0.00609901	0.0116471
DSVG11_1024	Conjugal transfer protein, Peptidase S26, TraF	94.8516	-1.00387	0.237134	-4.23335	2.30237e-05	0.000167971	131	108	149	119	58	50	70	71	159	118	116	109	90.5138	-0.644823	0.19782	3.25965	0.00111551	0.00246228
DSVG11_1025	Hypothetical protein	202.564	0.712097	0.145393	4.89772	9.69548e-07	9.20449e-06	144	187	153	146	239	251	247	252	272	332	275	262	265.648	0.175073	0.11539	-1.51723	0.129209	0.180831
DSVG11_1026	DNA primase TraC (Replication primase)	983.2	0.89554	0.265535	3.37258	0.000744669	0.00356911	470	850	629	848	915	1553	1000	1509	1379	1324	1680	1390	1358.16	0.162986	0.234284	-0.695676	0.486632	0.561353
DSVG11_1027	DNA topoisomerase	1095.15	0.864607	0.175446	4.92806	8.30522e-07	8.10281e-06	668	1176	621	774	1152	1494	1383	1523	1221	1284	1363	1157	1347.12	0.517032	0.15404	-3.35648	0.000789408	0.00179254
DSVG11_1028	Hypothetical protein	171.953	0.370889	0.181026	2.04881	0.0404803	0.0963074	115	244	161	114	176	177	199	214	183	228	227	194	200.455	0.253125	0.147412	-1.71713	0.0859552	0.127023
DSVG11_1029	Hypothetical protein	879.728	0.389085	0.143939	2.70313	0.00686906	0.0235216	747	1190	714	561	887	1002	997	1041	1237	1372	1290	1257	1126.1	-0.0171949	0.114862	0.1497	0.881001	0.909262
DSVG11_1030	Putative exonuclease, RdgC, pilus related	1286.7	0.184242	0.213549	0.862762	0.388268	0.539304	1071	2092	952	1008	1053	1604	1186	1505	1953	2093	2365	1929	1689.78	-0.263421	0.195409	1.34805	0.177641	0.23988
DSVG11_1031	Phage tail collar	234.848	-0.216129	0.162051	-1.33371	0.182299	0.313026	295	337	229	187	219	224	234	181	342	327	316	320	265.457	-0.234537	0.130428	1.79821	0.0721442	0.109287
DSVG11_1032	Integrase	254.883	-0.756906	0.189512	-3.99398	6.49733e-05	0.00042672	330	482	341	198	199	160	244	152	340	484	337	320	266.976	-0.595237	0.143838	4.13824	3.49986e-05	9.85688e-05
DSVG11_1033	Hypothetical protein	20.8168	-1.36323	0.434353	-3.13853	0.00169799	0.00726798	31	61	14	24	16	5	17	9	19	43	28	27	19.1619	-0.941242	0.373075	2.52293	0.0116382	0.0209035
DSVG11_1034	Transposase	684.038	-2.42109	0.192225	-12.5951	2.24741e-36	1.35854e-34	1296	1709	1143	708	241	165	268	183	747	1039	665	804	473.344	-1.5469	0.133004	11.6305	2.88486e-31	4.7705e-30
DSVG11_1035	Methyl-accepting chemotaxis protein (MCP)	9606.36	0.534784	0.220139	2.42931	0.0151278	0.0440162	6225	13291	6376	7305	10327	12824	8329	12814	17769	18864	21081	17845	14723.7	-0.389162	0.198337	1.96212	0.0497482	0.0782854
DSVG11_1036	Integrase, ISXO2-like	1464.65	0.194125	0.167973	1.15569	0.24781	0.39231	1347	2230	1329	898	1624	1274	1961	1362	1708	2176	1383	1783	1640.8	0.196557	0.11363	-1.7298	0.0836662	0.124074
DSVG11_1037	Metal-dependent hydrolase HDOD	399.464	0.720917	0.151107	4.77089	1.83414e-06	1.62657e-05	285	473	300	215	512	415	611	440	249	372	245	276	402.7	1.17109	0.121736	-9.61988	6.5906e-22	7.09389e-21
DSVG11_1038	Hypothetical protein	333.676	0.0664797	0.146507	0.453764	0.649999	0.764613	294	533	303	249	321	336	366	326	405	490	394	451	381.886	0.0110533	0.0982465	-0.112506	0.910422	0.931829
DSVG11_1039	Hypothetical protein	549.368	0.137818	0.169616	0.812533	0.416486	0.565367	506	923	421	384	592	524	610	550	799	844	557	637	631.051	0.0667252	0.105957	-0.62974	0.528865	0.602788
DSVG11_1040	Conjugal transfer protein, endonuclease relaxase, MobA/VirD2	373.101	-0.0420184	0.178785	-0.235022	0.814192	0.889608	381	543	381	279	344	258	516	352	365	418	301	317	358.463	0.435462	0.157357	-2.76735	0.00565147	0.0108485
DSVG11_1041	Hypothetical protein	106.935	0.13129	0.216455	0.606544	0.544153	0.684988	91	174	91	77	90	127	101	121	138	128	108	132	118.387	0.17921	0.182595	-0.981459	0.326367	0.401682
DSVG11_1042	Phage regulatory protein, Rha family	767.006	0.222788	0.185477	1.20116	0.229688	0.370957	533	1196	592	671	743	869	777	855	811	902	989	829	853.295	0.249747	0.151886	-1.64431	0.100111	0.145188
DSVG11_1043	Integrase	2297.66	0.324778	0.0865907	3.75073	0.00017632	0.00102203	1987	2702	2066	1695	2544	2354	2667	2521	2673	3344	2268	2682	2623.94	0.264977	0.069872	-3.79232	0.000149248	0.000382157
DSVG11_1044	Hypothetical protein	335257	-1.51362	0.218249	-6.93529	4.05388e-12	8.00506e-11	398654	926857	440607	370892	154457	219033	167405	140651	48529	51550	48968	46762	119104	2.18111	0.168293	-12.9602	2.05659e-38	4.54291e-37
DSVG11_1045	RNA polymerase sigma factor, region 3/4	9345.77	-0.870835	0.17284	-5.03839	4.69463e-07	4.8963e-06	11013	19957	10700	9532	5662	7396	7834	5216	5405	5834	4903	5162	6038.54	0.668525	0.138999	-4.80955	1.51268e-06	5.05936e-06
DSVG11_1046	YbaK/aminoacyl-tRNA synthetase-associated domain	2026.47	-0.631029	0.173486	-3.63735	0.000275461	0.00151657	2659	3493	2311	1826	1621	1267	2235	1234	2021	2120	1735	1850	1736.19	0.0771879	0.147851	-0.522064	0.601626	0.667939
DSVG11_1047	Putative inner membrane exporter, YdcZ	777.873	-0.120296	0.110237	-1.09125	0.275162	0.423173	796	1087	798	678	787	724	805	630	1486	1656	1253	1493	1060.52	-0.62057	0.0912252	6.80261	1.02741e-11	5.62133e-11
DSVG11_1048	Glyoxalase/Bleomycin resistance protein/Dihydroxybiphenyl dioxygenase	854.391	0.0129821	0.107056	0.121264	0.903482	0.942294	823	1187	766	756	869	839	916	765	1479	1788	1434	1458	1153.92	-0.483322	0.0810389	5.96408	2.46022e-09	1.09673e-08
DSVG11_1049	Carbohydrate kinase PfkB	2405.9	0.272174	0.124315	2.18939	0.0285685	0.07276	2211	2392	2332	1942	2650	2306	2914	2544	4173	4641	3943	4120	3322.92	-0.324713	0.0666004	4.87555	1.08508e-06	3.67488e-06
DSVG11_1050	Nitrogen regulatory protein PII/ATP phosphoribosyltransferase	1576.43	0.146202	0.219566	0.665868	0.505495	0.652693	1683	1442	1785	1153	1967	1109	2144	1397	2223	2760	1491	2191	1863.3	-0.0122912	0.179113	0.0686227	0.94529	0.957256
DSVG11_1051	DNA-(apurinic or apyrimidinic site) lyase	1519.65	-0.46106	0.184532	-2.49853	0.0124709	0.0376925	1785	2184	1920	1375	1478	856	1714	1067	2055	2508	1591	1908	1590.31	-0.286738	0.1664	1.72319	0.0848547	0.125522
DSVG11_1052	CheY-like superfamily	3518.6	-0.175084	0.0914351	-1.91485	0.0555116	0.123814	3649	5381	3520	3033	3276	3100	3544	3137	5206	5677	4925	5193	4154.61	-0.312311	0.0692441	4.51029	6.4738e-06	2.00026e-05
DSVG11_1053	Acriflavin resistance protein	35.4597	-0.511362	0.291876	-1.75198	0.0797767	0.164783	46	63	43	24	36	23	39	19	37	45	38	42	34.1382	-0.102098	0.254329	0.401441	0.688095	0.746887
DSVG11_1054	Acriflavin resistance protein	41.8381	-0.552711	0.324031	-1.70574	0.088057	0.17877	70	40	53	37	40	19	44	32	65	73	31	48	42.1695	-0.300523	0.27702	1.08484	0.277991	0.350598
DSVG11_1055	Major Facilitator Superfamily transporter	646.755	-0.112605	0.164066	-0.686339	0.492499	0.639422	665	661	705	676	574	547	724	615	769	946	581	697	672.19	0.102169	0.104094	-0.981511	0.326341	0.401682
DSVG11_1056	Flagellar biosynthesis protein, FliR	283.85	-0.539561	0.162146	-3.32762	0.000875924	0.00411823	321	452	311	308	241	180	314	188	342	507	301	385	295.442	-0.356279	0.157676	2.25956	0.0238485	0.0403843
DSVG11_1057	Glutamate-tRNA ligase	1504.98	-0.119787	0.143129	-0.836916	0.40264	0.552138	1510	1656	1582	1593	1380	1288	1616	1421	3149	3655	2631	3077	2170.93	-0.753488	0.0663678	11.3532	7.14825e-30	1.09066e-28
DSVG11_1058	Hypothetical protein	55.3142	-0.273479	0.221936	-1.23224	0.217858	0.355658	55	67	69	56	56	50	50	41	72	102	55	75	60.7844	-0.235059	0.197021	1.19307	0.232842	0.301339
DSVG11_1059	histidine kinase	1289.39	-0.213288	0.149032	-1.43116	0.152386	0.271371	1512	1546	1451	1147	1285	938	1451	1074	2187	2567	1789	2130	1612.54	-0.495528	0.104577	4.73842	2.1539e-06	7.10764e-06
DSVG11_1060	acetylglutamate kinase	2639.4	-0.205137	0.1315	-1.55998	0.118764	0.226371	2891	3908	2821	2157	2630	1952	3018	2155	3736	4338	3435	3669	3031.75	-0.270241	0.102428	2.63835	0.00833095	0.0154703
DSVG11_1061	Nucleotide cyclase	1272.33	-0.307885	0.160775	-1.915	0.0554919	0.123814	1337	2076	1586	923	1244	897	1305	1068	1577	2213	1368	1575	1365.74	-0.193036	0.112434	1.71688	0.0860011	0.127028
DSVG11_1062	HD/PDEase domain	394.278	0.00332074	0.172881	0.0192083	0.984675	0.992593	428	402	446	324	434	337	466	329	674	930	597	794	545.947	-0.555416	0.122494	4.53422	5.78172e-06	1.81291e-05
DSVG11_1063	Response regulator, CheY, two-component system	844.04	-0.0611233	0.122509	-0.498931	0.617828	0.738087	884	1108	941	638	797	782	925	763	1189	1407	1009	993	963.252	-0.110963	0.0906971	1.22345	0.221161	0.288259
DSVG11_1064	histidine kinase, two-component system	1766.35	-0.300882	0.132808	-2.26554	0.0234795	0.0622059	2010	2516	2107	1448	1672	1344	1907	1364	1996	2389	1592	1880	1740.34	0.0561539	0.0993847	-0.565015	0.572063	0.64311
DSVG11_1065	Heavy-metal resistance protein	818.741	0.00113613	0.120422	0.00943451	0.992472	0.995658	722	1138	764	770	862	712	961	714	936	1283	994	1006	918.997	-0.00245841	0.100484	0.0244656	0.980481	0.984472
DSVG11_1066	Hypothetical protein	126.684	-0.612574	0.270604	-2.26373	0.0235908	0.0623893	167	292	133	73	110	76	127	87	100	125	92	71	98.4094	0.417893	0.18472	-2.26231	0.0236782	0.0401418
DSVG11_1067	Methyl-accepting chemotaxis protein (MCP)	218.774	0.337623	0.175275	1.92625	0.0540731	0.121062	176	335	181	132	228	243	264	231	212	255	209	211	234.213	0.501637	0.110954	-4.52114	6.15085e-06	1.91245e-05
DSVG11_1068	Elongator protein 3/MiaB/NifB	596.582	-0.377059	0.17378	-2.16975	0.0300254	0.0759482	712	1126	605	428	534	456	593	475	860	1067	805	986	696.758	-0.477683	0.0896468	5.3285	9.90284e-08	3.74839e-07
DSVG11_1069	Integration host factor, alpha subunit	14169.7	-0.40895	0.146243	-2.79636	0.0051681	0.0187597	14896	27167	15340	11403	12366	11657	12646	11371	18895	22812	17750	18051	15281.6	-0.309046	0.0665224	4.64575	3.38842e-06	1.09375e-05
DSVG11_1070	Alginate O-acetyltransferase AlgI	8758.57	-0.089557	0.149522	-0.598956	0.549202	0.687838	7827	15145	8155	7196	7503	8826	9305	7843	8573	9941	8629	9292	8752.1	0.253442	0.102436	-2.47414	0.0133557	0.0237293
DSVG11_1071	Hypothetical protein	4793.91	-0.4612	0.134766	-3.42222	0.00062113	0.00306631	5189	8394	5241	4481	3539	4382	4027	3908	6153	6619	5722	6081	4955.6	-0.25125	0.114309	2.19798	0.0279505	0.0466103
DSVG11_1072	Sel1 repeat	2714.48	-0.528747	0.144017	-3.67143	0.000241195	0.00135821	3242	3503	3450	2858	2423	1711	2480	2199	4946	6177	3880	4605	3369.68	-0.770827	0.109254	7.05539	1.7212e-12	1.02099e-11
DSVG11_1073	5-methyltetrahydropteroyltriglutamate-homocysteine S-methyltransferase	119.928	-0.499864	0.167947	-2.97631	0.00291737	0.0115546	141	189	135	118	107	82	125	81	218	263	141	161	139.967	-0.601288	0.179054	3.35814	0.000784696	0.00178395
DSVG11_1074	5-methyltetrahydropteroyltriglutamate-homocysteine S-methyltransferase	20.7406	0.0556377	0.441684	0.125967	0.899758	0.940573	18	15	35	14	26	13	35	11	17	32	24	30	22.992	0.0809448	0.359856	-0.224936	0.822029	0.857971
DSVG11_1075	AbrB family	241.197	-0.193166	0.125907	-1.53419	0.124982	0.235046	245	345	257	219	211	225	239	213	365	445	315	400	292.297	-0.397525	0.107796	3.68776	0.00022624	0.000560863
DSVG11_1076	NAD(P) transhydrogenase, beta subunit	5258.52	1.04947	0.225067	4.66292	3.11751e-06	2.65346e-05	2676	4175	3000	4083	5613	7582	5937	8577	7977	9094	9042	7586	7683.37	0.101129	0.184176	-0.549088	0.582945	0.651877
DSVG11_1077	NAD(P) transhydrogenase, alpha subunit	0	NA	NA	NA	NA	NA	0	0	0	0	0	0	0	0	0	0	0	0	0	#VALUE!	NA	NA	NA	NA
DSVG11_1078	NAD(P) transhydrogenase	2014.53	1.14665	0.221112	5.18583	2.15055e-07	2.37683e-06	985	2209	1096	1052	2083	3300	2381	3072	3574	4037	3841	3191	3165.28	-0.0465483	0.18974	0.245327	0.806203	0.845928
DSVG11_1079	Amino acid/polyamine transporter I	21241.7	1.1785	0.101067	11.6606	2.02724e-31	1.01774e-29	11765	17528	12745	11837	27910	27484	29881	30852	20534	25050	17510	20835	25647.6	0.855245	0.0800787	-10.68	1.26211e-26	1.66778e-25
DSVG11_1080	Alanine racemase	2637.83	-0.830832	0.221156	-3.75677	0.000172118	0.000999637	2842	6771	2898	2190	1624	2108	2004	1737	2469	2546	2304	2350	2126.22	0.00534747	0.125058	-0.04276	0.965893	0.973126
DSVG11_1081	Transposase	18.9027	-0.283638	0.442452	-0.64106	0.521484	0.665504	9	33	21	24	18	6	30	15	16	27	23	24	19.353	-0.0320953	0.380476	0.0843556	0.932774	0.948616
DSVG11_1082	ABC transporter	210.948	-0.339086	0.17982	-1.8857	0.0593357	0.130017	271	301	232	172	170	139	247	186	162	157	128	143	168.858	0.696167	0.155636	-4.47304	7.71153e-06	2.35807e-05
DSVG11_1083	molybdate ABC transporter, modB subunit	251.213	-0.384979	0.14853	-2.59193	0.00954389	0.0306605	284	413	243	246	218	191	209	241	137	156	113	139	181.628	1.03927	0.133748	-7.77033	7.82804e-15	5.59686e-14
DSVG11_1084	molybdate ABC transporter, modA subunit	1945.37	-0.459918	0.217029	-2.11915	0.0340774	0.0839745	1803	4020	1816	1965	1384	1916	1338	1756	791	925	924	990	1318.73	1.20078	0.184834	-6.49656	8.21772e-11	4.15093e-10
DSVG11_1085	Integrase	1087.91	-0.133181	0.126553	-1.05238	0.292627	0.441527	1104	1766	1105	824	1045	921	1150	992	1131	1191	967	1127	1065.05	0.269302	0.0764049	-3.52467	0.000424014	0.00100503
DSVG11_1086	Transposase	97.2955	0.501352	0.24235	2.06871	0.0385731	0.0926631	96	102	93	44	144	85	108	114	137	174	98	114	120.356	0.176432	0.183101	-0.963576	0.335258	0.411599
DSVG11_1087	Potassium transporter	1317.2	0.162716	0.113714	1.43093	0.152452	0.271371	1271	1468	1199	1147	1439	1331	1458	1263	1398	1726	1270	1419	1413.02	0.299845	0.0735297	-4.07787	4.54496e-05	0.000125531
DSVG11_1088	Protein of unknown function (DUF488)	112.679	-0.0276801	0.187319	-0.14777	0.882525	0.927622	90	142	111	123	98	100	121	121	114	130	123	113	115.182	0.247663	0.151063	-1.63947	0.101115	0.146429
DSVG11_1089	Major facilitator superfamily transporter	126.881	0.126327	0.212172	0.595398	0.551578	0.689938	103	200	118	93	164	93	165	107	96	158	90	125	124.902	0.552515	0.198846	-2.77861	0.00545921	0.0105067
DSVG11_1090	Transposase	23.2116	0.114364	0.311008	0.367722	0.713081	0.814867	26	28	18	20	20	18	34	24	24	36	16	13	22.9493	0.498493	0.328342	-1.51822	0.12896	0.180739
DSVG11_1091	Hypothetical protein	99.6439	-0.205999	0.218233	-0.943939	0.345201	0.49504	134	157	97	61	90	87	107	83	91	145	89	115	99.5775	0.122848	0.160461	-0.765595	0.443917	0.519982
DSVG11_1092	Hypothetical protein	12.2828	-0.134861	0.569373	-0.236859	0.812766	0.889608	25	19	4	6	8	19	13	6	9	16	6	6	10.5189	0.726894	0.488992	-1.48651	0.137143	0.190673
DSVG11_1093	Zinc finger, CHC2-type	105.661	-0.576831	0.34089	-1.69213	0.090621	0.182847	198	151	129	48	107	50	90	90	161	226	134	169	122.094	-0.650601	0.195678	3.32486	0.00088463	0.00199126
DSVG11_1094	Transposase IS204/IS1001/IS1096/IS1165	56.7636	0.312292	0.243854	1.28065	0.200317	0.334087	49	88	48	31	72	44	73	62	55	85	46	50	60.7446	0.474392	0.208243	-2.27806	0.0227227	0.0386104
DSVG11_1095	Phage integrase	201.134	0.884341	0.179205	4.93481	8.02285e-07	7.86877e-06	147	238	118	97	254	216	301	265	166	240	151	194	227.857	0.846113	0.125121	-6.76238	1.35743e-11	7.30542e-11
DSVG11_1096	Hypothetical protein	346.356	0.350071	0.185195	1.89028	0.0587206	0.129124	317	509	268	201	371	323	391	448	552	622	530	695	480.827	-0.272098	0.138448	1.96535	0.049374	0.0777792
DSVG11_1097	Protein of unknown function (DUF1883)	4189.04	0.770572	0.219077	3.51735	0.000435876	0.0022571	2435	6017	2567	2361	4859	5864	4442	5496	6115	7551	6039	6312	5804.07	0.060021	0.141705	-0.423565	0.671883	0.730898
DSVG11_1098	Metallopeptidase IrrE N-terminal-like domain	861.122	0.0941769	0.211847	0.444551	0.656644	0.770289	824	1590	690	502	998	771	888	856	1030	1248	1149	1163	1002.5	-0.0144682	0.111941	0.129248	0.897161	0.922082
DSVG11_1099	Integrase	1300.64	-0.427778	0.192096	-2.22689	0.0259544	0.0676138	1377	2782	1227	1039	1049	1185	1109	1022	982	1158	969	977	1069.28	0.477129	0.105592	-4.51863	6.22425e-06	1.93324e-05
DSVG11_1100	Hypothetical protein	983.039	-0.207958	0.197916	-1.05074	0.293379	0.441917	1050	1963	884	650	877	828	1058	852	846	1034	856	808	898.995	0.40241	0.0869846	-4.62623	3.72389e-06	1.19552e-05
DSVG11_1101	Hypothetical protein	147.629	-0.162877	0.196136	-0.830426	0.406298	0.555612	183	230	151	92	125	138	155	133	169	184	133	130	145.274	0.220899	0.138888	-1.59048	0.111726	0.159763
DSVG11_1102	Cobalt chelatase, CobT subunit	484.512	0.149083	0.190313	0.783359	0.433417	0.582213	427	586	577	317	427	417	701	486	398	491	377	395	466.687	0.65785	0.139567	-4.71351	2.43488e-06	7.96381e-06
DSVG11_1103	Protein of unknown function (DUF3150)	66.9293	0.999535	0.273699	3.65196	0.000260251	0.00145172	32	47	52	50	101	51	101	101	67	99	44	61	78.8393	0.775809	0.237798	-3.26247	0.00110447	0.00244154
DSVG11_1104	adenosinetriphosphatase	346.867	-0.124227	0.172854	-0.718681	0.472337	0.620978	399	489	374	246	357	240	412	313	359	514	254	322	341.567	0.256216	0.166477	-1.53904	0.123793	0.17449
DSVG11_1105	PIN domain	297.508	-0.266949	0.3229	-0.826722	0.408394	0.55757	208	723	202	290	219	347	192	292	124	172	251	156	230.134	0.952662	0.288305	-3.30435	0.000951959	0.0021347
DSVG11_1106	Hypothetical protein	479.094	-0.245283	0.633527	-0.38717	0.69863	0.804446	351	1176	281	473	234	764	156	517	237	228	409	223	369.637	0.999133	0.60505	-1.65132	0.0986726	0.143313
DSVG11_1107	Hypothetical protein	113.921	-0.207467	0.21691	-0.956467	0.338836	0.4891	126	172	132	81	128	66	112	114	86	111	77	123	102.525	0.455077	0.209477	-2.17244	0.0298224	0.0494811
DSVG11_1108	Essential recombination function protein	209.892	-0.288354	0.228323	-1.26292	0.206616	0.342472	187	421	184	194	176	224	150	189	81	113	111	127	153.777	1.15956	0.213701	-5.42607	5.76098e-08	2.22909e-07
DSVG11_1109	Type III restriction enzyme, res subunit	4699.3	0.356046	0.135964	2.61868	0.00882712	0.0286374	3834	6479	3752	3303	4977	5502	5032	5221	6411	7239	6226	6296	5825.2	0.0458114	0.104197	-0.439661	0.660183	0.720288
DSVG11_1110	Virulence protein RhuM-like	1195	0.318607	0.118854	2.68065	0.00734799	0.024874	1050	1487	919	959	1210	1343	1378	1295	1521	1726	1558	1529	1438.6	0.0984901	0.0994928	-0.989922	0.322212	0.397395
DSVG11_1111	D21 class N6 adenine-specific DNA methyltransferase	5816.39	0.319022	0.188744	1.69023	0.0909836	0.183454	4187	8954	4188	4643	5332	7009	6169	6821	7045	7264	8659	7268	6969.99	0.112977	0.16984	-0.665195	0.505925	0.579767
DSVG11_1112	Hypothetical protein	527.695	0.132224	0.115648	1.14333	0.252902	0.397403	493	719	473	414	594	521	555	508	864	995	822	864	697.273	-0.325071	0.0890286	3.65131	0.000260906	0.000637723
DSVG11_1113	Protein of unknown function (DUF4391)	284.032	-0.0706617	0.13945	-0.506719	0.612352	0.733522	307	369	290	236	300	227	330	243	387	516	383	352	333.37	-0.19846	0.12348	1.60722	0.108006	0.155269
DSVG11_1114	Helicase superfamily 1/2	2168.17	0.391101	0.120351	3.24967	0.00115539	0.00521688	1758	2756	1934	1416	2598	2206	2832	2117	2159	2363	1872	2117	2309.32	0.568922	0.0832272	-6.83577	8.15649e-12	4.54817e-11
DSVG11_1115	P-loop containing nucleoside triphosphate hydrolase	2177.21	0.149603	0.150665	0.99295	0.320734	0.469143	2007	3423	1870	1469	2224	2269	2593	1971	1901	2288	1506	1783	2096.03	0.661388	0.0939953	-7.03639	1.97287e-12	1.15409e-11
DSVG11_1116	P-loop containing nucleoside triphosphate hydrolase	866.53	0.241178	0.118097	2.04219	0.0411325	0.0972342	870	964	785	648	979	827	1039	870	1011	1336	972	1009	996.938	0.159638	0.0809295	-1.97256	0.0485454	0.0768831
DSVG11_1117	Transposase IS204/IS1001/IS1096/IS1165	205.908	-0.250263	0.172644	-1.44959	0.147173	0.265283	200	376	195	177	196	184	172	189	357	436	291	298	255.623	-0.508312	0.130087	3.90749	9.32596e-05	0.000245158
DSVG11_1118	Winged helix-turn-helix DNA-binding domain	133.249	0.0377076	0.179105	0.210534	0.833251	0.900763	143	174	119	109	125	111	186	116	111	136	97	116	125.649	0.596815	0.159575	-3.74002	0.000184005	0.000466313
DSVG11_1119	Hypothetical protein	111.287	0.61478	0.174455	3.52401	0.000425067	0.00220886	76	119	84	85	143	109	166	117	99	83	73	60	109.894	1.1313	0.18256	-6.19689	5.75886e-10	2.71437e-09
DSVG11_1120	Inovirus Gp2 replicaton protein	146.175	0.294391	0.205848	1.43014	0.152678	0.27161	90	216	124	123	149	158	145	181	161	145	193	158	163.475	0.310957	0.191669	-1.62236	0.104725	0.150845
DSVG11_1121	Protein of unknown function (DUF3987)	791.967	0.314869	0.196543	1.60204	0.109148	0.211286	673	976	638	640	787	975	640	1020	781	803	848	966	867.622	0.392691	0.203142	-1.93308	0.0532262	0.0831396
DSVG11_1122	Hypothetical protein	518.799	0.0734708	0.220399	0.333354	0.738867	0.833724	414	809	405	494	438	607	414	616	1035	1288	1641	1216	873.508	-0.946061	0.229438	4.12339	3.73336e-05	0.000104957
DSVG11_1123	Hypothetical protein	462.738	-0.392099	0.202052	-1.94058	0.052309	0.117646	635	691	474	380	489	324	501	281	928	1135	693	1080	640.471	-0.891576	0.177663	5.01835	5.21163e-07	1.84306e-06
DSVG11_1124	Bacteriophage CI repressor	1596.55	-0.157444	0.175011	-0.899625	0.36832	0.519012	1697	2694	1718	1038	1513	1219	1893	1381	1481	1972	1155	1484	1504.72	0.361246	0.118936	-3.03732	0.00238692	0.00492841
DSVG11_1125	Hypothetical protein	39.7072	0.32212	0.260948	1.23443	0.217045	0.354989	37	40	31	36	47	47	51	29	40	23	24	35	38.1354	0.877941	0.279183	-3.14468	0.00166269	0.00354834
DSVG11_1126	Phage tail assembly chaperone protein	237.207	0.363863	0.186964	1.94617	0.0516347	0.116572	236	229	223	161	286	194	347	237	276	364	197	197	260.658	0.424917	0.18101	-2.34747	0.0189013	0.0326226
DSVG11_1127	Rossmann-like alpha/beta/alpha sandwich fold	2638.48	-0.2922	0.141441	-2.06587	0.0388405	0.093079	3056	4033	3047	1999	2570	1990	2762	2093	2651	3517	2529	2883	2589.73	0.077457	0.0931595	-0.831445	0.405722	0.483081
DSVG11_1128	Hypothetical protein	40.9213	0.594042	0.240205	2.47306	0.0133961	0.0400801	36	43	28	28	54	37	54	50	42	43	21	27	41.8744	0.937035	0.241057	-3.8872	0.000101406	0.000265162
DSVG11_1130	aspartate transaminase	3099.95	-0.173857	0.102656	-1.69359	0.090344	0.182537	3017	4559	3050	3007	2717	2916	3104	2754	5635	6054	5818	5934	4211.43	-0.658041	0.101095	6.50911	7.55987e-11	3.82516e-10
DSVG11_1131	Sugar fermentation stimulation protein	1032.33	0.0790951	0.154105	0.513255	0.607773	0.733265	1080	1232	1007	815	1233	764	1244	977	1153	1415	900	1137	1093.55	0.25037	0.133775	-1.87157	0.0612657	0.0942962
DSVG11_1132	glutamate 5-kinase	1234.4	-0.0840626	0.154517	-0.544036	0.586417	0.717743	1189	1341	1266	1337	1194	1140	1175	1209	1791	2329	1651	1752	1489.52	-0.285233	0.0871609	3.27249	0.00106603	0.00236363
DSVG11_1133	GTPase Obg	1452.35	0.00421841	0.222677	0.0189441	0.984886	0.992593	1235	1298	1487	1748	1265	1527	1356	1557	2124	2580	1957	2053	1765.38	-0.220871	0.121696	1.81494	0.0695327	0.105493
DSVG11_1134	Ribosomal protein L27	3683.62	-0.183575	0.193528	-0.948567	0.342841	0.492023	3336	4169	3696	4577	3176	3595	3085	3668	5831	7210	5349	5804	4569.89	-0.446799	0.11967	3.73358	0.000188778	0.000477185
DSVG11_1135	Ribosomal protein L21	11280.1	-0.221901	0.169651	-1.30798	0.190879	0.323077	11807	11477	13064	12399	10786	9437	10406	10441	15745	22430	14257	15130	13149.3	-0.325097	0.0991052	3.28032	0.0010369	0.00230595
DSVG11_1136	23S rRNA (uracil1939-C5)-methyltransferase	2183.07	-0.444447	0.159983	-2.77809	0.00546788	0.0196076	2717	2625	2831	2061	1803	1598	2340	1611	2890	3314	2337	2886	2280.54	-0.26317	0.100696	2.61351	0.00896172	0.0164456
DSVG11_1137	ATP synthase F0F1, subunit 1	4885.81	-0.594332	0.13938	-4.26413	2.00685e-05	0.000148236	6183	7969	6245	4101	4148	3337	4619	3353	6839	8010	6074	7215	5252.52	-0.492399	0.0896249	5.494	3.92931e-08	1.557e-07
DSVG11_1138	Hypothetical protein	2312.6	-0.575775	0.120459	-4.77984	1.75435e-06	1.5699e-05	2667	4163	2562	2218	1682	1883	2108	1666	3055	3466	2816	2953	2385	-0.367186	0.0900648	4.07691	4.56376e-05	0.000125897
DSVG11_1139	ATP synthase F0F1, subunit 6	41891	-0.181076	0.112585	-1.60834	0.10776	0.209304	39793	67759	41228	37921	38814	36760	39089	40055	69182	76195	75271	71361	54144.2	-0.545782	0.104786	5.20853	1.90338e-07	7.08678e-07
DSVG11_1140	ATP synthase F0F1, subunit 9	35083.4	-0.140481	0.136825	-1.02672	0.304551	0.453535	30985	53859	33378	35022	32443	32599	31002	35117	111316	128773	120226	97654	68963.2	-1.42522	0.126703	11.2485	2.35533e-29	3.52111e-28
DSVG11_1141	Hypothetical protein	78.2338	0.050862	0.253051	0.200995	0.840702	0.906502	87	84	88	56	106	47	93	71	85	83	72	78	79.3632	0.358249	0.216462	-1.65502	0.097921	0.142431
DSVG11_1142	Redox-sensing transcriptional repressor Rex	4156.68	-0.567716	0.0959762	-5.91517	3.31531e-09	4.86135e-08	4812	7074	4732	4084	3497	2967	3802	3003	7420	8333	7282	7623	5237.53	-0.839534	0.0797714	10.5242	6.67947e-26	8.27248e-25
DSVG11_1143	adenosylcobinamide-GDP ribazoletransferase	781.638	-0.256464	0.117882	-2.17561	0.0295848	0.0750901	892	1140	819	680	751	592	836	648	1057	1310	938	1089	877.461	-0.260168	0.0885701	2.93742	0.00330955	0.00666866
DSVG11_1144	Nitroreductase like	2316.43	-0.182869	0.178196	-1.02622	0.304787	0.453657	2019	4315	2156	2007	2096	2296	1913	2203	5983	6754	7772	6274	4179.06	-1.28339	0.163671	7.84125	4.4609e-15	3.26838e-14
DSVG11_1145	GGDEF: diguanylate cyclase (GGDEF)	949.532	0.375141	0.19979	1.87768	0.0604247	0.131795	868	1308	872	463	1134	847	1363	928	1601	1906	1264	1632	1296.8	-0.210575	0.119654	1.75986	0.0784311	0.11731
DSVG11_1146	Glycosyl transferase family 2	553.757	-0.0802373	0.138687	-0.578551	0.562892	0.699072	530	887	510	466	586	521	509	505	877	1117	967	982	733.874	-0.515919	0.113038	4.56412	5.016e-06	1.57615e-05
DSVG11_1147	CobB/CobQ-like glutamine amidotransferase	994.079	0.146988	0.113365	1.29659	0.194772	0.326864	914	1135	997	827	1089	884	1197	970	1423	1568	1251	1513	1214.53	-0.103802	0.0857291	1.21081	0.225967	0.29349
DSVG11_1148	IMP cyclohydrolase/phosphoribosylaminoimidazolecarboxamide formyltransferase	5749.3	-0.0898549	0.105658	-0.850428	0.395087	0.54557	5306	8558	5641	5209	5305	5533	5603	5495	10131	10831	10819	9491	7665.45	-0.540273	0.112107	4.81925	1.44098e-06	4.83596e-06
DSVG11_1149	Hypothetical protein	748.893	-0.618827	0.179579	-3.44598	0.000568988	0.00283728	973	984	1020	725	641	400	701	607	1306	1707	1166	1231	918.08	-0.827739	0.137082	6.03828	1.55769e-09	7.11536e-09
DSVG11_1150	Hypothetical protein	116.565	-0.49259	0.213099	-2.31156	0.0208019	0.0564898	166	143	135	111	113	69	119	84	226	279	189	229	154.421	-0.886139	0.151383	5.85362	4.80987e-09	2.08451e-08
DSVG11_1151	Adenylosuccinate synthase	7044.44	0.139288	0.137954	1.00967	0.312652	0.460276	6343	7188	6938	6695	7206	6534	7852	7576	7111	7934	6839	7305	7336.6	0.372113	0.0745082	-4.99425	5.90636e-07	2.07635e-06
DSVG11_1152	DNA polymerase III, delta subunit	2190.86	-0.129958	0.11452	-1.1348	0.256459	0.401921	2345	2997	2292	1846	2109	1687	2535	1981	3059	3246	2153	2897	2407.28	-0.0747574	0.110717	0.675211	0.499542	0.574008
DSVG11_1153	sensory_box: PAS domain S-box protein	2404.45	-0.408	0.135741	-3.00572	0.00264955	0.0107213	2635	4327	2729	1906	2040	1811	2333	2000	3055	3704	2758	2881	2509.24	-0.221066	0.0647492	3.41419	0.00063972	0.00147935
DSVG11_1154	GGDEF: diguanylate cyclase (GGDEF)	522.608	-0.435144	0.200792	-2.16713	0.0302246	0.0763215	612	843	651	408	484	327	636	333	692	1009	539	690	564.478	-0.341261	0.186484	1.82997	0.0672537	0.10235
DSVG11_1155	Hypothetical protein	1873.89	-0.558395	0.147218	-3.79298	0.000148853	0.000874806	1830	3253	2236	1993	1524	1416	1335	1678	3850	4873	3947	3858	2654.93	-1.08735	0.120944	8.99049	2.46141e-19	2.37321e-18
DSVG11_1156	S-adenosyl-L-methionine-dependent methyltransferase	290.031	-0.239231	0.224082	-1.06761	0.285699	0.434344	351	370	313	255	271	249	388	155	389	568	330	381	329.062	-0.271803	0.21129	1.2864	0.198305	0.262957
DSVG11_1157	histidine kinase, two-component system	698.437	0.170314	0.138237	1.23204	0.217934	0.355658	726	930	598	490	691	676	907	661	875	1135	758	811	802.97	0.0947678	0.10233	-0.9261	0.354394	0.43258
DSVG11_1158	Response regulator, CheY, two-component system	570.76	-0.275752	0.154496	-1.78486	0.0742845	0.155389	625	906	670	422	538	400	571	538	664	788	606	583	577.376	0.008311	0.108488	-0.0766075	0.938936	0.952777
DSVG11_1159	Asparagine-tRNA ligase	2298.87	-0.156995	0.222757	-0.704781	0.480947	0.629225	1737	4627	1937	2117	1897	2515	1982	2121	3463	3554	4438	3328	2859.16	-0.426901	0.185606	2.30004	0.0214461	0.0365461
DSVG11_1160	aspartate-semialdehyde dehydrogenase	7527.23	-0.0422195	0.179183	-0.235623	0.813726	0.889608	6100	10949	6532	8064	6908	8044	6394	7695	18703	18580	24702	18664	13124.6	-1.10794	0.188551	5.87606	4.20157e-09	1.83498e-08
DSVG11_1161	Aminotransferase class IV	1679.36	0.0151224	0.15292	0.0988908	0.921225	0.952747	1643	1710	1842	1566	1772	1359	1874	1682	2894	3201	2441	2928	2197.23	-0.403774	0.086007	4.69467	2.67042e-06	8.70533e-06
DSVG11_1162	Glycosyl transferase, family 1	1027.59	0.050053	0.221683	0.225786	0.821368	0.895132	1136	847	1146	910	1172	762	1357	880	1493	2167	1346	1619	1302.56	-0.292027	0.148576	1.9655	0.0493559	0.0777792
DSVG11_1163	tRNA(Ile)-lysidine/2-thiocytidine synthase	846.766	0.233156	0.167295	1.39368	0.163414	0.28743	655	816	820	851	857	864	987	903	1242	1479	1275	1358	1099.21	-0.193596	0.0859135	2.25338	0.0242352	0.0409573
DSVG11_1164	Hypothetical protein	37.0902	0.0887533	0.337288	0.263138	0.792444	0.872897	35	71	31	19	40	19	45	49	50	67	50	51	45.2471	-0.137587	0.249294	0.551906	0.581012	0.649961
DSVG11_1165	Integrase	1250.4	-0.455608	0.207381	-2.19696	0.028023	0.0717409	1346	2779	1267	876	1049	1019	1017	1067	815	1037	916	869	989.936	0.570023	0.107949	-5.28048	1.28848e-07	4.83998e-07
DSVG11_1166	Hypothetical protein	798.826	0.00767605	0.177991	0.043126	0.965601	0.982025	693	1281	742	647	801	767	642	928	1128	1201	1180	1318	980.693	-0.242812	0.162962	1.48999	0.136227	0.189488
DSVG11_1167	Putative DNA-binding domain	32.8127	-0.638749	0.267696	-2.3861	0.0170281	0.0482652	40	54	39	33	20	19	34	29	39	55	35	44	33.1058	-0.383273	0.251159	1.52602	0.127005	0.178421
DSVG11_1168	Hypothetical protein	8.2716	-0.378555	0.565948	-0.668886	0.503568	0.650772	4	18	8	10	6	8	13	2	0	21	12	10	8.6217	-0.18058	0.73952	0.244186	0.807087	0.846555
DSVG11_1169	Hypothetical protein	46.6503	0.263886	0.28307	0.932227	0.351219	0.501113	33	61	43	39	45	68	34	51	59	72	39	33	50.4721	0.380481	0.29418	-1.29336	0.195886	0.261181
DSVG11_1170	Protein of unknown function (DUF3987)	268.175	-0.277068	0.186796	-1.48326	0.138005	0.252952	247	504	315	189	262	227	250	220	297	411	259	294	272.697	-0.00694314	0.116482	0.0596068	0.952469	0.963207
DSVG11_1171	IstB-like ATP binding protein	65.7689	-1.70472	0.26905	-6.33606	2.35709e-10	3.9223e-09	119	108	120	65	27	32	25	37	119	148	79	81	63.3038	-1.41653	0.240756	5.88369	4.01215e-09	1.76201e-08
DSVG11_1172	Hypothetical protein	10980.3	-0.159438	0.130328	-1.22336	0.221193	0.360183	10663	18787	11094	8538	10722	9396	11320	9594	12558	14093	12171	13742	11576.5	0.0136406	0.0762698	-0.178846	0.858058	0.890239
DSVG11_1173	Lectin domain of ricin B chain profile.	2840.27	-0.0272393	0.123786	-0.220051	0.825832	0.897255	2679	4527	2727	2169	2685	2758	3002	2659	3557	3986	3059	3539	3121.38	0.031335	0.0700535	-0.447301	0.654658	0.715843
DSVG11_1174	Hypothetical protein	6997.78	0.0851248	0.120992	0.703558	0.481708	0.629808	6059	9925	6505	5870	6905	7034	6779	7601	11760	13759	11557	11010	9298.53	-0.380955	0.103681	3.67429	0.00023851	0.000588326
DSVG11_1175	Integrase	733.202	-0.0411584	0.113216	-0.363539	0.716202	0.816192	802	921	712	626	724	650	755	724	909	1175	721	1006	818.082	-0.0296026	0.101993	0.290242	0.771631	0.818942
DSVG11_1176	Transposase	52.9442	0.529929	0.239478	2.21285	0.0269078	0.0694259	38	70	35	39	78	46	61	63	73	56	59	94	66.2998	0.177022	0.241341	-0.733492	0.463259	0.538377
DSVG11_1177	Transposase IS204/IS1001/IS1096/IS1165	24.2441	0.320011	0.337237	0.948921	0.342661	0.492023	26	26	19	18	32	15	41	20	26	19	23	17	24.4253	0.692358	0.334625	-2.06906	0.0385405	0.0622706
DSVG11_1178	Inovirus Gp2 replicaton protein	305.501	0.568712	0.223755	2.54167	0.0110324	0.0340811	223	352	223	225	281	445	272	422	342	362	534	395	387.053	0.168859	0.258781	-0.652516	0.514068	0.587961
DSVG11_1179	Hypothetical protein	175.152	0.633222	0.176591	3.58581	0.000336033	0.00180102	114	200	125	132	185	207	200	245	176	199	249	159	206.308	0.462684	0.20234	-2.28667	0.0222152	0.0377913
DSVG11_1180	Winged helix-turn-helix DNA-binding domain	179.075	0.258701	0.274268	0.943242	0.345557	0.495182	208	304	116	77	193	181	194	202	208	259	156	225	201.439	0.249091	0.130252	-1.91238	0.055828	0.0867459
DSVG11_1181	ATPase family	676.083	0.103508	0.164404	0.629596	0.528959	0.671572	759	800	645	485	761	570	884	573	781	939	709	777	741.932	0.167805	0.118668	-1.41407	0.157341	0.215416
DSVG11_1182	Hypothetical protein	522.835	-0.0266248	0.135371	-0.19668	0.844078	0.908259	548	687	568	386	479	495	617	461	898	1060	646	769	655.636	-0.331177	0.115506	2.86719	0.00414138	0.00819418
DSVG11_1183	DNA binding domain, excisionase family	78.5444	0.0219	0.204128	0.107285	0.914563	0.948174	93	116	65	53	78	72	91	73	150	173	117	131	106.479	-0.481914	0.146308	3.29383	0.000988336	0.00221291
DSVG11_1184	Protein of unknown function (DUF1819)	295.234	0.393521	0.168358	2.33741	0.0194179	0.0534535	268	309	270	204	298	255	453	330	394	402	295	353	345.205	0.255326	0.144718	-1.7643	0.0776815	0.116424
DSVG11_1185	Protein of unknown function (DUF1788)	397.408	0.300696	0.116773	2.57506	0.0100224	0.0316994	339	506	352	288	430	371	504	434	569	604	475	516	482.336	0.0587354	0.0916109	-0.64114	0.521432	0.594545
DSVG11_1186	P-loop containing nucleoside triphosphate hydrolase	3913.66	0.0792941	0.14399	0.550691	0.581846	0.714024	3238	5300	3532	3699	3482	4265	3904	4142	6112	6535	6527	5780	5001.42	-0.284392	0.134327	2.11716	0.0342464	0.0559742
DSVG11_1187	BRO family, N-terminal domain	921.113	0.337745	0.131366	2.57102	0.0101399	0.0319856	746	1053	799	756	908	990	1008	1139	1865	2059	1803	1762	1397.15	-0.509539	0.113982	4.47035	7.80903e-06	2.38162e-05
DSVG11_1188	Restriction modification methylase Eco57I	2567.67	0.40471	0.164191	2.46487	0.0137062	0.040761	2014	2241	2324	2326	2676	2640	3105	3124	5708	7051	5232	5709	4221.61	-0.655375	0.081777	8.01418	1.10876e-15	8.5024e-15
DSVG11_1189	Alkaline-phosphatase-like	1468.69	0.81885	0.103888	7.88204	3.22089e-15	8.59486e-14	1032	1328	1023	985	1713	1745	2085	1864	3448	3734	2640	3047	2451.58	-0.415275	0.084639	4.90642	9.27535e-07	3.17399e-06
DSVG11_1190	MIT, C-terminal phospholipase D-like domain	1669.8	1.06638	0.171175	6.22976	4.67138e-10	7.5199e-09	877	1781	980	925	1977	2340	2057	2491	4180	4593	4321	4106	3157.02	-0.575889	0.136519	4.21836	2.46084e-05	7.09259e-05
DSVG11_1191	P-loop containing nucleoside triphosphate hydrolase	1625.95	1.10121	0.178549	6.16755	6.93551e-10	1.09855e-08	795	1652	920	978	1789	2330	2177	2415	3863	4015	4116	3774	2981.29	-0.481977	0.147756	3.26198	0.00110638	0.00244395
DSVG11_1192	Nuclease SbcCD, subunit D	434.569	1.10543	0.148144	7.46186	8.53101e-14	1.98967e-12	232	401	304	216	544	622	582	586	1135	1242	930	1113	815.171	-0.535752	0.105493	5.07856	3.80301e-07	1.36779e-06
DSVG11_1193	Nuclease SbcCD, subunit C	1555.17	0.956504	0.138939	6.88437	5.80438e-12	1.1092e-10	958	1625	979	879	1764	2111	2045	2152	4643	5317	3657	4003	3066.31	-0.734605	0.115639	6.35258	2.11732e-10	1.03591e-09
DSVG11_1194	Hypothetical protein	157.015	-0.0258615	0.234187	-0.110431	0.912068	0.947246	195	202	180	83	180	117	184	138	294	436	211	306	221.151	-0.619892	0.172248	3.59883	0.000319658	0.000771139
DSVG11_1195	Integrase	855.24	-0.384881	0.164513	-2.33951	0.0193092	0.0532034	986	1404	1083	599	803	660	812	662	789	1097	639	836	779.19	0.194221	0.110382	-1.75953	0.0784881	0.117336
DSVG11_1196	Transposase IS116/IS110/IS902	1950.71	-0.418827	0.157803	-2.65412	0.00795158	0.0263747	2164	3708	2102	1519	1598	1589	1997	1434	1669	2108	1437	1497	1664.78	0.361568	0.0993033	-3.64104	0.000271536	0.000662065
DSVG11_1197	Hypothetical protein	972.962	-0.66793	0.133983	-4.98517	6.19087e-07	6.21605e-06	1211	1412	1274	1003	765	649	939	634	1234	1481	905	1224	946.122	-0.31798	0.11952	2.66048	0.00780286	0.0145719
DSVG11_1198	Hypothetical protein	1299.29	-0.201712	0.0955025	-2.11211	0.0346769	0.0851684	1434	1796	1345	1167	1187	1127	1268	1188	1630	1890	1322	1341	1349.54	0.0110137	0.088893	-0.123899	0.901395	0.92547
DSVG11_1199	Hypothetical protein	367.088	-0.140007	0.158472	-0.883484	0.376975	0.527913	368	629	364	271	365	303	418	302	443	605	375	459	399.739	-0.0568273	0.114165	0.497763	0.618651	0.68379
DSVG11_1200	Essential recombination function protein	412.652	-0.276839	0.238702	-1.15976	0.246145	0.390499	445	830	312	350	308	460	316	374	519	629	563	484	450.072	-0.199866	0.181646	1.1003	0.271201	0.34394
DSVG11_1201	Hypothetical protein	2430.46	-0.765716	0.219979	-3.48086	0.000499814	0.00253936	3148	5626	2724	1715	1957	1475	2266	1470	1858	2277	1304	1730	1784.03	0.380526	0.137355	-2.77038	0.00559914	0.010755
DSVG11_1202	Transposase, mutator type	2175.17	-0.396944	0.162804	-2.43817	0.0147618	0.0430782	2167	4373	2235	1801	1982	1709	2109	1637	2771	3227	2534	2409	2246.56	-0.180961	0.0881958	2.05181	0.0401885	0.064647
DSVG11_1203	Ribbon-helix-helix protein, CopG	9142.95	-0.675893	0.198723	-3.40119	0.000670933	0.00327398	9901	21337	10365	7056	7510	6508	6671	7033	10664	12325	9813	10281	8651.95	-0.25404	0.0871621	2.91457	0.00356181	0.00713808
DSVG11_1204	adenosinetriphosphatase	169.383	0.372371	0.152944	2.43468	0.0149048	0.0434527	129	235	133	124	192	170	216	180	178	134	120	105	166.232	0.867422	0.170564	-5.0856	3.66467e-07	1.31964e-06
DSVG11_1205	Protein of unknown function (DUF3150)	0	NA	NA	NA	NA	NA	0	0	0	0	0	0	0	0	0	0	0	0	0	#VALUE!	NA	NA	NA	NA
DSVG11_1206	Amino acid/polyamine transporter	155.651	-0.775714	0.194082	-3.99683	6.41962e-05	0.000423495	239	238	197	137	137	94	127	97	195	218	188	205	152.598	-0.454294	0.142154	3.19578	0.00139455	0.00301085
DSVG11_1207	EamA domain	291.618	-0.700001	0.223873	-3.12677	0.00176738	0.00751075	277	596	316	334	192	290	230	161	242	325	329	288	255.158	-0.0624805	0.210766	0.296445	0.76689	0.815665
DSVG11_1208	Hypothetical protein	23.5493	-0.324593	0.328752	-0.987348	0.323472	0.471911	37	27	24	19	22	17	28	16	36	43	24	24	25.3439	-0.231957	0.2865	0.809623	0.418157	0.4949
DSVG11_1209	Tripartite tricarboxylate transporter, potentially tartrate/3-isopropylmalate transporting	1822.31	0.607149	0.226868	2.67622	0.00744574	0.0251453	1022	2493	1131	1463	1951	2592	1822	2229	1372	1355	1752	1698	1920.61	0.847006	0.202607	-4.18053	2.90831e-05	8.26162e-05
DSVG11_1210	Protein of unknown function DUF112, transmembrane, potentially tartrate/3-isopropylmalate transporting	1252.32	0.365407	0.171538	2.13018	0.0331564	0.0823542	874	1834	886	1029	1300	1495	1424	1330	1153	1229	1195	1395	1338.3	0.53137	0.130308	-4.07781	4.54627e-05	0.000125531
DSVG11_1211	Protein of unknown function (DUF1468)	189.165	0.491144	0.152703	3.21633	0.00129843	0.00574882	132	223	146	152	243	180	245	208	146	239	207	218	212.535	0.484021	0.160285	-3.01975	0.00252983	0.00520744
DSVG11_1212	3-isopropylmalate dehydrogenase	1187.24	0.355454	0.174284	2.03952	0.0413984	0.097629	981	1462	848	1024	1145	1491	1172	1408	1575	1619	1707	1654	1470.67	0.0478506	0.161885	-0.295584	0.767548	0.816071
DSVG11_1213	Hypothetical protein	102.797	-0.249365	0.205779	-1.21181	0.225584	0.366327	121	177	98	76	101	73	122	79	134	162	86	139	108.986	-0.0945247	0.181992	0.519389	0.603489	0.669288
DSVG11_1214	Transcription regulator HTH, LysR	1615.72	-0.180631	0.220975	-0.817429	0.413684	0.562078	1905	2950	1624	884	1773	1266	1595	1363	1898	2466	1709	2177	1746.44	-0.0799855	0.109941	0.727529	0.466902	0.541418
DSVG11_1215	Toxin-antitoxin system, RelB/DinJ antitoxin	502.185	-0.555495	0.14889	-3.7309	0.000190797	0.00109524	561	945	534	479	476	331	436	369	389	431	456	485	422.371	0.232701	0.148395	-1.56812	0.116853	0.165892
DSVG11_1216	Toxin-antitoxin system, type II, RelE/YoeB	205.526	-0.481191	0.224026	-2.14792	0.0317197	0.07942	226	427	253	125	172	146	205	159	214	279	199	240	197.757	-0.0735218	0.118736	0.619203	0.535783	0.608797
DSVG11_1217	Essential recombination function protein	86.9853	0.0657364	0.229322	0.286655	0.774377	0.860677	103	132	57	65	100	77	81	93	88	107	114	101	95.1825	0.146979	0.181152	-0.811353	0.417163	0.493921
DSVG11_1218	Hypothetical protein	122.953	0.0597951	0.279645	0.213825	0.830684	0.898972	107	100	145	128	184	104	122	86	121	149	125	150	129.865	0.235427	0.217195	-1.08394	0.27839	0.350951
DSVG11_1219	Hypothetical protein	1107.63	-0.530602	0.205037	-2.58783	0.00965816	0.0309605	1235	2391	1262	757	959	880	1015	733	1462	1798	1177	1427	1144.74	-0.324896	0.105663	3.07484	0.00210617	0.00441207
DSVG11_1220	Zeta toxin	1417.98	-0.285506	0.156667	-1.82238	0.068398	0.145388	1510	2510	1515	1068	1129	1355	1368	1186	1778	2532	1628	1689	1542.71	-0.204237	0.119731	1.7058	0.0880448	0.129663
DSVG11_1221	adenosinetriphosphatase	97.6567	-1.0471	0.215055	-4.86897	1.12181e-06	1.03838e-05	147	137	158	95	62	66	68	55	236	281	154	212	131.046	-1.42318	0.168377	8.45236	2.85476e-17	2.36697e-16
DSVG11_1222	Protein of unknown function (DUF3150)	15.9646	-0.923654	0.389894	-2.36899	0.0178367	0.0500306	18	39	21	12	13	12	12	7	38	37	37	35	22.4307	-1.36935	0.315614	4.33869	1.43333e-05	4.24267e-05
DSVG11_1223	Cobalt chelatase, CobT subunit	124.48	0.137085	0.220569	0.621506	0.534267	0.674551	103	218	92	94	157	128	122	108	98	212	117	150	135.377	0.235728	0.207596	-1.13551	0.256162	0.32725
DSVG11_1224	Hypothetical protein	26.8202	0.130982	0.284977	0.459625	0.645785	0.761168	24	36	19	27	28	22	32	29	44	49	41	40	34.7202	-0.273892	0.231426	1.1835	0.236612	0.30584
DSVG11_1226	Flavin prenyltransferase UbiX/Pad1	1460.98	-0.252599	0.135784	-1.8603	0.0628434	0.13587	1533	2246	1705	1157	1461	1136	1567	1130	1678	1899	1304	1469	1437.69	0.11478	0.105119	-1.09191	0.274873	0.347958
DSVG11_1227	BMetallo-beta-lactamase	1800.91	0.0520882	0.15992	0.325714	0.74464	0.837367	1542	2926	1589	1432	1632	2032	1785	1752	1851	2002	2069	1893	1889.83	0.256183	0.14066	-1.8213	0.0685618	0.104127
DSVG11_1228	Flagellin	15810.5	-0.449292	0.214634	-2.0933	0.0363227	0.0884516	14663	37561	14613	12770	12767	13189	14617	12219	31226	38738	31880	28406	21723.1	-0.924593	0.0936422	9.87368	5.41417e-23	6.04753e-22
DSVG11_1229	HSP20-like chaperone	54404.9	-1.67852	0.318143	-5.27601	1.32024e-07	1.50986e-06	57230	209442	57432	49361	21707	32415	24407	22865	1293	1167	3290	1464	15356.4	4.14074	0.509319	-8.12994	4.29514e-16	3.37231e-15
DSVG11_1230	Flagellin	32124.2	-0.482442	0.135114	-3.57062	0.000356136	0.00189608	32034	59565	31917	33962	26058	25622	27032	26902	65788	92146	68802	66391	46927.6	-1.08621	0.0939093	11.5666	6.08646e-31	9.89885e-30
DSVG11_1231	ribosomal protein S12 methylthiotransferase (RimO-like)	1417.37	-0.379182	0.0990685	-3.82747	0.000129465	0.00077784	1624	2053	1623	1320	1247	1065	1320	1239	2036	2478	1908	1967	1605.45	-0.405849	0.0710553	5.71173	1.11834e-08	4.67556e-08
DSVG11_1232	GGDEF: diguanylate cyclase (GGDEF)	2821.64	-0.11482	0.0894737	-1.28329	0.199392	0.332919	3005	3788	2900	2431	2678	2562	2879	2578	3876	4309	3349	3805	3193.91	-0.141269	0.0607288	2.32623	0.0200065	0.0343299
DSVG11_1233	Hypothetical protein	1164.2	-0.288143	0.187094	-1.5401	0.123536	0.232769	1281	1401	1408	1125	1257	708	1326	893	1902	2231	1238	1670	1347.75	-0.373543	0.175041	2.13403	0.0328403	0.0538247
DSVG11_1234	Pantoate-beta-alanine ligase	7029.13	0.40877	0.139033	2.9401	0.00328106	0.0128552	5578	7669	5962	5640	8870	5934	8319	8614	6330	8076	4818	6049	7226.45	0.716201	0.13082	-5.4747	4.38249e-08	1.71817e-07
DSVG11_1235	methionine adenosyltransferase	11363.7	0.753948	0.21245	3.54883	0.000386947	0.00202856	6804	9870	7907	9751	13261	12772	11638	18222	17777	20331	17767	16166	15886	0.0193525	0.166567	-0.116184	0.907506	0.929809
DSVG11_1236	chorismate synthase	1192.87	0.0250519	0.145135	0.172611	0.862957	0.918462	1250	1230	1310	1013	1192	1038	1342	1189	1900	2101	1603	1788	1480.74	-0.2584	0.0693866	3.72406	0.000196044	0.000493864
DSVG11_1237	UvrD-like helicase	1285.31	0.131479	0.128686	1.0217	0.306922	0.455004	1265	1351	1240	1136	1248	1268	1544	1255	2162	2298	1728	2064	1653.6	-0.257831	0.0818119	3.15151	0.00162429	0.0034714
DSVG11_1238	3,4-dihydroxy-2-butanone-4-phosphate synthase	464.1	-0.928723	0.13256	-7.00605	2.45149e-12	5.11359e-11	553	925	545	527	325	258	358	326	860	1005	899	856	576.066	-1.1452	0.10572	10.8324	2.41822e-27	3.28346e-26
DSVG11_1239	Hypothetical protein	197.169	-0.702988	0.172072	-4.08544	4.39937e-05	0.000300945	276	336	237	170	171	118	173	134	434	568	427	479	292.056	-1.30354	0.121279	10.7483	6.03882e-27	8.16206e-26
DSVG11_1240	AmmeMemoRadiSam system protein A	633.476	-0.0512913	0.149689	-0.342652	0.73186	0.829017	581	872	617	598	755	468	632	608	1136	1243	952	952	815.675	-0.422082	0.131467	3.21057	0.00132473	0.00286638
DSVG11_1241	Dissimilatory sulfite reductase regulator, DsrD	17279.5	0.30133	0.264069	1.1411	0.253827	0.398429	11141	23869	12291	17202	13003	24870	15038	21255	27578	29558	26860	30216	23246.5	-0.228398	0.22213	1.02822	0.303848	0.378054
DSVG11_1242	Dissimilatory sulfite reductase, subunit beta	4951.67	0.252961	0.269986	0.936942	0.348788	0.499328	2957	7904	3758	4534	3791	6855	4124	6161	5922	6373	7372	6222	5885.52	0.0770791	0.234962	-0.328049	0.742875	0.795553
DSVG11_1243	Dissimilatory sulfite reductase, subunit alpha	15359.2	0.0239681	0.150532	0.159223	0.873494	0.923701	12994	21715	14982	13705	12703	17004	14949	16105	15461	16327	13306	16831	15464.7	0.357543	0.138857	-2.5749	0.010027	0.018231
DSVG11_1244	Hypothetical protein	612.225	0.0229699	0.123873	0.185431	0.852891	0.912878	589	748	682	485	656	533	675	578	963	1149	820	983	772.04	-0.301867	0.0810359	3.7251	0.000195239	0.000492392
DSVG11_1245	Hypothetical protein	976.058	0.0597841	0.164451	0.363537	0.716204	0.816192	968	957	1075	867	1009	816	1239	896	1523	1905	1268	1485	1229.12	-0.265546	0.10192	2.60544	0.00917569	0.0168174
DSVG11_1246	Endolytic peptidoglycan transglycosylase RlpA	275.147	0.274554	0.217333	1.26328	0.206487	0.342449	239	231	318	217	340	206	369	284	432	588	376	420	365.28	-0.221831	0.147149	1.50753	0.131675	0.183762
DSVG11_1247	Peptide chain release factor 1	1533.59	0.0331453	0.185825	0.178368	0.858434	0.915951	1394	1408	1553	1704	1433	1475	1710	1508	2510	3046	2299	2574	2006.56	-0.387655	0.0693682	5.58837	2.29212e-08	9.29406e-08
DSVG11_1248	Protein of unknown function (DUF1385)	2226.91	-0.244606	0.195662	-1.25015	0.211246	0.348197	2160	2265	2479	2750	2274	1631	2091	2064	3453	4161	2641	3585	2644.13	-0.395374	0.112473	3.51527	0.000439308	0.00103696
DSVG11_1249	Ribosomal protein L31	10090.2	-0.0626706	0.134689	-0.465299	0.641717	0.758184	9336	11979	10275	10417	10143	9458	9369	9872	12843	15961	12114	12634	11370.8	-0.0772227	0.0869265	0.888367	0.374343	0.453378
DSVG11_1250	Ribosomal RNA methyltransferase FtsJ	1117.31	-0.444964	0.177531	-2.50641	0.0121965	0.0369766	1373	1362	1401	1102	1019	648	1188	916	2189	2810	1699	2083	1480.19	-0.841981	0.143808	5.85491	4.77258e-09	2.07138e-08
DSVG11_1251	Hypothetical protein	300.646	-0.299475	0.205025	-1.46068	0.144104	0.261541	362	306	355	311	270	188	346	269	749	1021	546	693	474.949	-1.10327	0.159131	6.9331	4.11724e-12	2.36183e-11
DSVG11_1252	Tetratricopeptide-like helical domain	2242.07	-0.185606	0.145904	-1.27211	0.203335	0.338358	2506	2421	2516	2208	2088	1832	2397	1992	4994	6096	4175	4719	3347.18	-0.885153	0.0706847	12.5226	5.61939e-36	1.1551e-34
DSVG11_1253	Prokaryotic membrane lipoprotein lipid attachment site profile.	7043.75	-0.290566	0.122292	-2.376	0.0175016	0.0492773	6890	11560	7237	6736	6631	6075	5879	6340	16194	17218	16173	14065	10541.6	-0.976249	0.115644	8.44187	3.12299e-17	2.58214e-16
DSVG11_1254	Serine-tRNA ligase	3930.21	0.355541	0.109939	3.23399	0.00122072	0.00545596	3311	4025	3528	3226	4139	4172	4819	4295	4876	5629	4740	5045	4694.04	0.155335	0.0705257	-2.20253	0.0276278	0.0461764
DSVG11_1255	Antibiotic biosynthesis monooxygenase domain	581.211	-0.389728	0.137331	-2.83786	0.00454165	0.0167526	619	1063	589	514	515	485	512	474	684	1009	605	661	601.922	-0.180515	0.115484	1.56312	0.118024	0.167394
DSVG11_1256	L-Serine ammonia-lyase	2785.39	-0.494723	0.187305	-2.64127	0.00825956	0.027153	2837	6083	2826	2290	2087	2394	2618	2036	2648	2895	2424	2394	2430.54	0.194364	0.101832	-1.90868	0.0563038	0.0874393
DSVG11_1257	Putative redox-active protein (C_GCAxxG_C_C)	615.634	-0.514317	0.214056	-2.40272	0.0162737	0.046708	688	1410	583	459	570	433	507	494	600	874	622	695	587.84	-0.0942704	0.112805	0.835693	0.403328	0.481003
DSVG11_1258	Surface carbohydrate biosynthesis protein, LIC13510 family	3147.22	-0.352928	0.147421	-2.39401	0.0166651	0.0476239	3467	5709	3401	2397	2866	2522	3134	2426	3451	3851	2891	3208	3011.06	0.0848285	0.0739145	-1.14766	0.25111	0.322466
DSVG11_1259	S-methyl-5-thioribose-1-phosphate isomerase	3419.64	-0.617836	0.162513	-3.80177	0.000143666	0.00085278	3916	6871	4016	2812	2919	2222	3249	2335	3364	4120	2905	3254	2996.32	0.0276077	0.0984492	-0.280426	0.779151	0.823968
DSVG11_1260	Aminotransferase class I and II	13513.3	0.518406	0.214042	2.42198	0.015436	0.0446936	8343	17586	9227	11388	13261	18998	13177	16680	19781	18698	23612	19875	18024.3	-0.0269334	0.200854	0.134094	0.893328	0.919368
DSVG11_1261	homoserine dehydrogenase	6638.29	0.628668	0.149881	4.19444	2.73545e-05	0.000196721	4358	6704	5072	5291	7132	8450	7646	8422	9374	9306	9646	9343	8673.9	0.122402	0.135741	-0.901729	0.367201	0.446555
DSVG11_1262	ATP-grasp fold profile.	2114.38	0.361885	0.158838	2.27833	0.0227069	0.0604295	1872	1786	2040	1758	2437	2110	2532	2318	3027	3265	2576	3145	2645.92	0.0213548	0.0741658	-0.287933	0.773398	0.820229
DSVG11_1263	Protein of unknown function (UPF0047)	574.092	0.0216366	0.126459	0.171096	0.864148	0.918989	575	715	576	483	563	472	727	537	957	1032	744	907	720.64	-0.290944	0.106595	2.72944	0.00634426	0.0120533
DSVG11_1264	DNA-directed DNA polymerase	1054.6	-0.0909773	0.141604	-0.642475	0.520565	0.664618	1124	1365	1182	825	1109	789	1223	939	1573	1855	1185	1508	1236.4	-0.214746	0.115136	1.86514	0.0621614	0.0954345
DSVG11_1265	EVE domain, potentially RNA binding	644	-0.504411	0.130792	-3.8566	0.000114975	0.000706548	683	1210	698	598	553	488	558	506	1298	1497	1286	1302	888.25	-0.980031	0.0829899	11.809	3.50545e-32	5.89553e-31
DSVG11_1266	DNA mismatch repair protein MutL	3835.35	-0.394992	0.159695	-2.47341	0.013383	0.0400801	3852	7668	4037	3083	3299	3171	3630	2997	4206	5147	3688	3952	3706.78	0.00687833	0.0692665	-0.0993024	0.920898	0.939627
DSVG11_1267	Hypothetical protein	4164	-1.50381	0.272242	-5.52379	3.31769e-08	4.1948e-07	4501	14298	4544	4000	1770	2330	2325	2124	745	891	1748	914	1702.67	1.32886	0.280679	-4.73445	2.19653e-06	7.24022e-06
DSVG11_1268	5-(carboxyamino)imidazole ribonucleotide mutase	978.495	-0.203607	0.141257	-1.44139	0.149473	0.268165	1013	1177	1048	1024	829	781	980	1002	2508	3105	2066	2368	1600.2	-1.09816	0.100635	10.9124	1.00605e-27	1.39808e-26
DSVG11_1269	phosphoribosylamine-glycine ligase	3099.39	0.0403373	0.178988	0.225363	0.821697	0.895132	2440	4063	2756	3307	2702	3382	2851	3380	6278	6971	6121	6068	4550.19	-0.661773	0.135276	4.89201	9.981e-07	3.39583e-06
DSVG11_1270	Repeat domain in Vibrio, Colwellia, Bradyrhizobium and Shewanella	17762	0.10161	0.161389	0.629597	0.528958	0.671572	14036	23696	15334	17747	17370	20105	16663	17957	32246	33849	32415	31302	24582.4	-0.468793	0.13092	3.58077	0.000342585	0.000822427
DSVG11_1271	RNA (C5-cytosine) methyltransferase	1606.45	-0.262762	0.233849	-1.12364	0.261165	0.407786	1979	1362	2012	1620	1703	1105	1824	1188	3488	4357	3014	3711	2402.8	-0.953241	0.136369	6.99018	2.74529e-12	1.59962e-11
DSVG11_1272	acylphosphatase	2674.98	-0.55099	0.150729	-3.6555	0.000256679	0.0014345	3035	5112	3084	2239	2227	1826	2695	1882	4614	5671	3694	4158	3183.62	-0.69315	0.105729	6.55592	5.52998e-11	2.83196e-10
DSVG11_1273	Lambda repressor-like, DNA-binding domain	4865.54	0.231212	0.0895049	2.58323	0.00978792	0.0311405	3993	6011	4671	3875	5300	4721	5654	5094	5836	6555	5806	5578	5551.24	0.176885	0.0749195	-2.361	0.0182255	0.0315483
DSVG11_1274	AMP-dependent synthetase/ligase	5691.28	0.407929	0.144593	2.82123	0.00478393	0.0174938	4190	7024	4388	4726	5827	6777	6110	6766	7809	8125	7751	6973	7008.5	0.111505	0.127833	-0.872272	0.38306	0.461668
DSVG11_1275	Peptidase S49, SppA	3929.85	0.41531	0.0926778	4.48123	7.42156e-06	5.97355e-05	3167	4234	3394	3062	4583	3920	4838	4418	4789	5484	4227	4540	4594.83	0.276997	0.0585578	-4.73033	2.24157e-06	7.38048e-06
DSVG11_1276	Hypothetical protein	1198.11	0.484556	0.117563	4.12168	3.76127e-05	0.000263378	911	1213	1068	907	1387	1286	1388	1445	1409	1684	1267	1534	1426.17	0.284093	0.0851353	-3.33695	0.000847019	0.00191388
DSVG11_1277	Prokaryotic membrane lipoprotein lipid attachment site profile.	3845.2	0.354479	0.101173	3.5037	0.000458843	0.00235919	2966	4722	3426	2923	4502	4079	4317	4116	5292	5684	5727	5205	4831.36	0.00435988	0.107903	-0.0404056	0.96777	0.974685
DSVG11_1278	GGDEF: diguanylate cyclase (GGDEF)	2173.27	0.392359	0.140424	2.7941	0.0052044	0.0188223	1994	2518	1963	1345	2420	2010	3116	2268	1529	1949	1093	1370	2023.92	1.10785	0.127013	-8.72238	2.72409e-18	2.39979e-17
DSVG11_1279	Ribosomal protein S1	36307	0.0591437	0.174415	0.339097	0.734537	0.830538	33699	34534	36457	38058	33996	37151	36586	38016	56147	67042	49665	51905	45255.4	-0.236979	0.0929006	2.55089	0.0107449	0.0194407
DSVG11_1280	sirohydrochlorin cobaltochelatase	1694.32	-0.103715	0.171895	-0.603363	0.546267	0.686301	1659	2592	1436	1631	1868	1642	1304	1588	3589	4010	3857	3520	2561.92	-0.845974	0.153082	5.52628	3.27086e-08	1.30131e-07
DSVG11_1281	YheO-like	909.469	-0.655122	0.230579	-2.8412	0.00449444	0.0166199	1050	2148	1023	612	679	710	866	547	1208	1360	1054	971	897.145	-0.337531	0.131005	2.57647	0.00998136	0.0181591
DSVG11_1282	Hypothetical protein	752.575	-0.701523	0.170696	-4.10978	3.96043e-05	0.000273613	974	1505	796	671	625	477	713	466	919	1239	788	840	731.171	-0.351104	0.1292	2.71751	0.00657742	0.0124722
DSVG11_1283	Hypothetical protein	1173.49	-0.704887	0.19641	-3.58885	0.000332141	0.00178873	1397	2710	1195	967	946	843	1022	725	332	394	343	321	652.677	1.71869	0.114082	-15.0653	2.73786e-51	9.5342e-50
DSVG11_1284	Hypothetical protein	3051	-1.07773	0.216878	-4.96931	6.71914e-07	6.70105e-06	3567	8196	3431	2786	1754	2223	1991	1744	1327	1641	1179	1424	1707.13	0.858701	0.123825	-6.93477	4.06889e-12	2.33862e-11
DSVG11_1285	AMP-dependent synthetase/ligase	1375.45	-0.136758	0.117619	-1.16272	0.244941	0.389017	1392	1794	1402	1331	1479	1090	1366	1247	2552	3031	2436	2408	1872.91	-0.633159	0.0933699	6.78119	1.1919e-11	6.4973e-11
DSVG11_1286	Transposase	14.7468	0.0666264	0.529748	0.12577	0.899914	0.940573	14	33	11	6	20	5	29	8	28	37	27	21	20.756	-0.515346	0.414498	1.2433	0.213757	0.280462
DSVG11_1287	Integrase	182.41	-0.66389	0.262683	-2.52734	0.011493	0.035204	248	416	205	100	145	121	141	151	318	493	309	340	237.172	-0.997075	0.137488	7.2521	4.10372e-13	2.57899e-12
DSVG11_1288	asparaginase	1981.65	-0.0346821	0.147285	-0.235476	0.813839	0.889608	2010	2724	2175	1446	2123	1498	2407	1764	2762	3407	2348	2543	2298.7	-0.13113	0.113509	1.15524	0.247994	0.31888
DSVG11_1289	Gcn5-related N-acetyltransferase (GNAT)	581.316	-0.438443	0.181022	-2.42204	0.0154336	0.0446936	724	774	766	486	512	414	660	382	653	850	556	684	574.229	-0.105322	0.139284	0.756167	0.449549	0.525955
DSVG11_1290	Major facilitator superfamily transporter	841.995	-0.0786999	0.097585	-0.806475	0.419969	0.568792	795	1207	816	774	806	749	878	803	1234	1166	1134	1206	980.859	-0.183189	0.102005	1.79589	0.0725126	0.109733
DSVG11_1291	BCCT, betaine/carnitine/choline family transporter	238.52	0.25771	0.160533	1.60535	0.108418	0.210441	164	335	235	179	267	229	304	231	212	262	189	207	240.421	0.62242	0.109311	-5.694	1.24096e-08	5.1736e-08
DSVG11_1292	Alkaline phosphatase-like	1389.84	-0.324255	0.114285	-2.83726	0.00455031	0.0167637	1511	1974	1510	1374	1086	1279	1359	1145	2064	2353	2049	2217	1643.81	-0.459483	0.103804	4.42644	9.57999e-06	2.88179e-05
DSVG11_1293	Alkaline phosphatase-like	749.76	-0.264117	0.160226	-1.6484	0.0992697	0.196025	680	1116	787	800	542	733	687	715	1455	1721	1660	1396	1066.87	-0.841774	0.150233	5.60313	2.10512e-08	8.58287e-08
DSVG11_1294	P-loop containing nucleoside triphosphate hydrolase	1156.13	-0.309842	0.131962	-2.34796	0.0188766	0.0523525	1277	1923	1266	915	938	1031	1142	967	1441	1476	1181	1312	1170.59	-0.0304006	0.0918723	0.3309	0.74072	0.794683
DSVG11_1295	OsmC-like protein	61.4955	0.488198	0.248955	1.96099	0.0498801	0.113214	43	89	44	41	92	64	56	71	49	65	73	51	66.6805	0.623327	0.237932	-2.61977	0.00879889	0.0161869
DSVG11_1296	Dihydrolipoamide dehydrogenase	109.041	0.181472	0.21541	0.842451	0.399535	0.549408	72	125	136	88	127	107	133	92	97	130	96	110	112.083	0.461503	0.151146	-3.05336	0.00226291	0.00469063
DSVG11_1297	2-oxo acid dehydrogenase, lipoyl-binding site	59.2828	-0.101975	0.252372	-0.404067	0.686164	0.793913	59	65	46	77	54	56	54	60	84	85	41	69	62.0452	0.077187	0.215049	-0.358927	0.719649	0.776015
DSVG11_1298	EamA domain	154.085	0.232524	0.175436	1.32541	0.185035	0.316075	139	200	139	113	143	134	231	156	298	313	197	254	208.544	-0.303465	0.16232	1.86954	0.0615473	0.0946389
DSVG11_1299	Hypothetical protein	36.4809	0.00904261	0.337264	0.0268116	0.97861	0.988286	59	34	26	28	44	39	37	24	42	76	54	36	42.9838	-0.141396	0.269771	0.524134	0.600185	0.667072
DSVG11_1301	Phospholipase D/Transphosphatidylase	1647.63	0.368704	0.147103	2.50644	0.0121955	0.0369766	1326	1616	1399	1499	1795	1749	1795	1968	2863	3153	2764	2898	2320.92	-0.298751	0.0967903	3.08659	0.00202469	0.00426554
DSVG11_1302	CheY-like superfamily	13804.9	0.289565	0.0994072	2.91291	0.00358075	0.0138281	11478	15125	12641	11684	15175	13595	16769	14530	16151	19093	13271	15101	15429.3	0.29909	0.0601696	-4.97078	6.66843e-07	2.32218e-06
DSVG11_1303	Tetratricopeptide repeat	2886.38	-0.156814	0.147855	-1.0606	0.288872	0.437667	3089	4146	3240	2204	3090	2170	3297	2301	3471	4318	3382	3484	3128.82	-0.0638403	0.114685	0.556659	0.577761	0.647547
DSVG11_1304	Tetratricopeptide repeat-containing domain	1442.78	0.250039	0.148436	1.68449	0.0920875	0.184867	1305	1401	1307	1323	1600	1518	1492	1556	2460	2678	2099	2439	1935.67	-0.267487	0.0900175	2.9715	0.0029635	0.0060247
DSVG11_1305	Putative ccm operon protein, system I cytochrome c-type biogenesis related	107.972	0.192222	0.171907	1.11817	0.263493	0.410596	106	126	95	88	102	123	128	101	160	208	130	177	137.729	-0.185718	0.148151	1.25357	0.209999	0.276388
DSVG11_1306	Cytochrome c-type biogenesis protein, CcmC	847.779	0.0586393	0.127444	0.460117	0.645432	0.761055	887	999	788	733	836	700	1034	862	1240	1291	1015	1154	998.09	-0.0829617	0.0960598	0.863647	0.387782	0.46641
DSVG11_1307	Cytochrome c-type biogenesis protein, CcmB	529.272	-0.0477387	0.129182	-0.369547	0.71172	0.814259	529	720	569	417	507	440	653	469	593	729	610	551	563.118	0.105657	0.113069	-0.934452	0.350071	0.428009
DSVG11_1308	ABC transporter, putative	894.225	-0.297317	0.126767	-2.34539	0.0190073	0.0526165	955	1255	1062	802	881	643	939	723	930	1198	803	809	855.17	0.1483	0.114246	-1.29808	0.194261	0.259365
DSVG11_1309	Cytochrome c-type biogenesis protein, CcmF	6930.16	0.00571895	0.133303	0.0429019	0.96578	0.982025	5697	10935	6190	6253	6678	6800	7111	6778	8330	8237	8528	8307	7575.92	0.080369	0.110261	-0.7289	0.466063	0.540787
DSVG11_1310	Cytochrome c-type biogenesis protein, CcmE	2560.52	-0.34819	0.151919	-2.29195	0.0219086	0.0588867	2550	4927	2544	2192	2139	2227	2281	2229	3684	3891	3528	3597	2876.77	-0.352588	0.0920707	3.82953	0.000128387	0.000331032
DSVG11_1311	GGDEF: diguanylate cyclase (GGDEF)	1335.91	-0.473248	0.114711	-4.12557	3.69818e-05	0.00026019	1629	2056	1556	1202	1184	953	1286	1013	1937	2713	1591	2051	1523.24	-0.51573	0.107922	4.77873	1.76408e-06	5.85388e-06
DSVG11_1312	Hypothetical protein	841.261	-0.616117	0.275422	-2.23699	0.025287	0.0662832	1202	1062	1248	652	875	356	910	526	1710	1990	919	1281	1005.63	-0.768562	0.253999	3.02584	0.0024794	0.00511074
DSVG11_1313	Integrase	470.082	-0.343549	0.269311	-1.27566	0.202077	0.336454	493	1132	443	252	408	429	450	350	566	844	511	607	505.855	-0.234572	0.124122	1.88986	0.0587772	0.0908041
DSVG11_1314	glutamine-fructose-6-phosphate transaminase (isomerizing)	8343.04	0.0955969	0.160762	0.594649	0.552078	0.690273	6366	12885	7065	7594	8037	9061	8106	8641	11086	12605	11542	10145	9810.99	-0.0423874	0.121919	0.347668	0.728089	0.783404
DSVG11_1315	Peptidylprolyl isomerase	9910.86	-0.0861928	0.101693	-0.847581	0.396671	0.546484	9779	12505	9917	9645	9214	9304	10075	9329	14343	16141	13493	13601	11689.5	-0.224829	0.0712423	3.15584	0.00160037	0.0034277
DSVG11_1316	P-loop containing nucleoside triphosphate hydrolase	3557.58	-1.10932	0.176731	-6.27689	3.45414e-10	5.62152e-09	4783	8213	4671	3081	2191	2108	2790	1857	1503	1726	1303	1397	1909.91	0.966938	0.101506	-9.5259	1.63622e-21	1.73592e-20
DSVG11_1317	(2R)-sulfolactate sulfo-lyase, subunit alpha	288.017	0.587386	0.152119	3.86136	0.00011276	0.000695822	205	317	223	209	313	377	320	347	248	337	326	335	331.061	0.502133	0.162253	-3.09474	0.00196984	0.0041559
DSVG11_1318	(2R)-sulfolactate sulfo-lyase, subunit beta	849.322	0.491283	0.179648	2.7347	0.00624363	0.0217828	530	1102	666	663	918	1103	864	1002	731	674	886	678	886.709	0.755829	0.187406	-4.03311	5.50424e-05	0.000149336
DSVG11_1319	Tripartite tricarboxylate transporter family receptor	680.962	0.137473	0.239837	0.573191	0.566515	0.702688	482	1279	486	552	613	808	604	765	689	720	938	768	746.426	0.21037	0.201315	-1.04498	0.296031	0.369104
DSVG11_1320	Protein of unknown function (DUF112), transmembrane	603.593	-0.039882	0.153367	-0.260042	0.794831	0.87469	455	932	615	560	577	588	578	600	874	1061	1134	1109	794.979	-0.465458	0.144283	3.226	0.00125532	0.0027362
DSVG11_1321	Protein of unknown function (DUF1468)	136.868	-0.116826	0.176695	-0.66117	0.508503	0.654864	128	223	119	127	138	127	117	135	198	174	232	167	159.478	-0.213856	0.194066	1.10197	0.270473	0.343163
DSVG11_1322	LarA-like, N-terminal	352.749	0.694934	0.156347	4.44482	8.79669e-06	6.92973e-05	236	350	229	291	436	401	426	454	458	551	379	541	454.358	0.216874	0.116521	-1.86124	0.0627103	0.0962273
DSVG11_1323	Ribonuclease E inhibitor RraA/RraA-like protein	168.331	0.31792	0.172654	1.84137	0.0655672	0.140528	125	169	161	155	184	190	183	177	199	259	165	230	197.165	0.171646	0.131398	-1.3063	0.19145	0.256209
DSVG11_1324	Ribonuclease E inhibitor RraA/RraA-like protein	33.7254	0.337687	0.311268	1.08488	0.277977	0.427058	20	33	35	33	39	32	27	49	46	75	44	36	42.6854	-0.0488965	0.270825	0.180547	0.856723	0.889166
DSVG11_1325	P-loop containing nucleoside triphosphate hydrolase	2985.34	-0.240852	0.137568	-1.75078	0.0799837	0.164866	3308	4832	3109	2339	2884	2181	3293	2519	3499	4202	3119	3189	3059.51	0.00776192	0.096466	-0.0804627	0.935869	0.950643
DSVG11_1326	PurE domain	608.809	-0.188832	0.162136	-1.16465	0.244159	0.38803	615	860	683	531	643	393	726	508	864	1071	719	760	689.177	-0.21655	0.147903	1.46414	0.143157	0.197919
DSVG11_1327	Hypothetical protein	1034.42	-0.376012	0.191116	-1.96745	0.0491315	0.111772	1071	2100	998	838	712	976	1010	853	751	1057	679	808	862.312	0.499617	0.136633	-3.65662	0.000255558	0.000625684
DSVG11_1328	Peptidase M23 family	6080.3	-0.155428	0.115126	-1.35008	0.176992	0.305507	6508	8387	6624	5031	6058	4854	6875	5059	7132	8669	5887	7172	6361.13	0.039735	0.0913149	-0.435142	0.663459	0.723329
DSVG11_1329	Hypothetical protein	13.7143	0.264087	0.493242	0.535411	0.592366	0.721756	18	7	19	6	15	9	25	11	17	21	4	18	14.6887	0.382236	0.440193	-0.868336	0.38521	0.463693
DSVG11_1330	Chromosomal replication control, initiator DnaA	1864.84	-0.369976	0.191118	-1.93585	0.0528856	0.118762	2372	2049	2411	1683	1760	1211	2070	1443	2261	2720	1924	2389	1923.29	-0.150298	0.124158	1.21054	0.226073	0.293499
DSVG11_1331	DNA-directed DNA polymerase	5214.05	0.129612	0.149989	0.864145	0.387508	0.538873	4173	6961	4415	5061	4929	5805	5244	5420	6254	7568	6841	6648	6050.6	0.0284938	0.120183	-0.237087	0.812589	0.851421
DSVG11_1332	DNA topoisomerase (ATP-hydrolysing), subunit B	5020.71	0.295737	0.184633	1.60176	0.10921	0.211286	3962	5176	4139	5013	4510	6101	5237	5846	6275	6536	5993	5785	5802.29	0.201334	0.14315	-1.40645	0.15959	0.218092
DSVG11_1333	DNA topoisomerase (ATP-hydrolysing), subunit A	7051.16	0.330437	0.150725	2.19232	0.0283566	0.0724071	5675	7515	5844	6468	6973	7743	7486	8661	9943	11550	9676	9513	8853.92	-0.015111	0.114242	0.132271	0.89477	0.919944
DSVG11_1334	Tetratricopeptide-like helical domain	1110.3	-0.135539	0.126251	-1.07357	0.283016	0.431664	1216	1323	1176	1032	978	928	1166	1110	1452	1852	1321	1537	1263.48	-0.17791	0.0845672	2.10377	0.0353988	0.0576033
DSVG11_1335	amidophosphoribosyltransferase	2496.72	0.205842	0.151054	1.3627	0.172977	0.30121	1904	3053	2239	2352	2425	2680	2496	2901	4595	4823	4299	4359	3482.06	-0.403009	0.117679	3.42463	0.00061563	0.00142923
DSVG11_1336	Histidine-tRNA ligase	2367.73	0.45459	0.133099	3.41543	0.000636812	0.00311869	1923	2177	2071	1941	2528	2481	3019	2790	3580	4281	3278	3499	3130.87	-0.0574255	0.0697513	0.823289	0.410344	0.487406
DSVG11_1337	aspartate-tRNAAsn ligase/Aspartate-tRNA ligase	6599.14	0.196573	0.135342	1.45241	0.146386	0.264227	5744	7900	5767	5893	6191	7281	6710	7493	9767	10995	9520	9855	8349.33	-0.15411	0.116601	1.32169	0.18627	0.250163
DSVG11_1338	peptide deformylase	3770.34	-0.458835	0.159087	-2.88418	0.00392435	0.0149205	4191	7130	4029	3159	2839	2783	4192	2824	1908	2650	1964	2015	2709.55	0.938123	0.120098	-7.81133	5.65884e-15	4.11552e-14
DSVG11_1339	methionyl-tRNA formyltransferase	3413.95	-0.687676	0.158441	-4.34028	1.42302e-05	0.000108076	4202	6917	3821	2944	2574	2263	3306	2257	2345	2873	1905	2136	2470.92	0.544976	0.105412	-5.16996	2.34145e-07	8.59888e-07
DSVG11_1340	Protein of unknown function (DUF116)	655.913	-0.212487	0.209029	-1.01654	0.309372	0.456582	853	791	754	491	669	396	803	560	772	904	550	692	656.375	0.107075	0.166058	-0.644802	0.519056	0.592978
DSVG11_1341	S-adenosyl-L-methionine-dependent methyltransferase	1033.36	-0.389833	0.0941165	-4.14203	3.44252e-05	0.000243941	1116	1656	1099	1007	909	807	956	864	1354	1553	1146	1261	1080.6	-0.207589	0.0689106	3.01244	0.0025916	0.00531611
DSVG11_1342	ParB/RepB/Spo0J partition protein family	1550.55	-0.381378	0.142443	-2.6774	0.00741963	0.0250878	1593	2546	1572	1597	1231	1437	1230	1385	1554	1583	1476	1402	1416.02	0.193321	0.130663	-1.47954	0.138997	0.192708
DSVG11_1343	Hypothetical protein	1452.01	-0.385372	0.128343	-3.00267	0.00267624	0.0107772	1577	1869	1748	1516	1258	1225	1218	1254	1403	1534	1473	1739	1382.48	0.0610943	0.123179	-0.495979	0.619909	0.684676
DSVG11_1344	ParA partition protein	2378.95	-0.196096	0.0942941	-2.07962	0.0375603	0.0907451	2446	3624	2434	2090	2211	2154	2299	2084	1748	2104	1753	1771	2050.19	0.624354	0.0774154	-8.06499	7.3244e-16	5.69035e-15
DSVG11_1345	CheY-like superfamily	879.199	-0.418708	0.163493	-2.56101	0.0104369	0.0327571	1079	1613	900	670	776	616	812	775	819	976	620	730	762.851	0.306366	0.102993	-2.97464	0.00293337	0.00597164
DSVG11_1346	Thioredoxin domain	2759.55	-0.704054	0.169559	-4.15227	3.29197e-05	0.000234394	3155	5859	2928	2615	1701	2201	2243	2123	1568	1626	1616	1449	1866.24	0.77381	0.135175	-5.72449	1.03746e-08	4.34971e-08
DSVG11_1347	Transposase	34.627	-0.535432	0.320328	-1.67151	0.0946205	0.188858	25	69	47	33	36	14	33	30	53	56	37	22	34.0323	-0.194782	0.32542	0.598555	0.549469	0.622438
DSVG11_1348	Putative DNA-binding domain	600.105	-0.590179	0.154498	-3.81999	0.00013346	0.000800217	738	1030	723	526	514	379	616	400	765	1093	746	841	642.454	-0.477551	0.13078	3.65154	0.000260668	0.000637666
DSVG11_1349	Endopeptidase, NLPC/P60 domain	1015.03	-0.295607	0.163242	-1.81085	0.0701638	0.148094	1069	1903	961	827	985	911	935	766	1377	1478	1298	1408	1121.04	-0.254124	0.106338	2.38977	0.016859	0.0293891
DSVG11_1350	DNA helicase	1800.88	0.339138	0.115576	2.93433	0.00334269	0.0130793	1393	1973	1679	1487	1978	1786	2086	2089	3683	4232	3576	3664	2786.04	-0.557078	0.0776129	7.17765	7.09196e-13	4.35523e-12
DSVG11_1351	S-adenosyl-L-methionine-dependent methyltransferase	205.691	-0.129453	0.195957	-0.660619	0.508857	0.655034	183	261	226	211	194	126	265	199	431	563	302	356	287.815	-0.694105	0.184919	3.75357	0.000174337	0.00044295
DSVG11_1352	Peptidase U32	2508.78	0.106911	0.130048	0.822091	0.411025	0.560523	2317	2678	2468	2357	2415	2355	2826	2680	3668	4353	3354	3596	3091.44	-0.163821	0.0703055	2.33013	0.0197991	0.034021
DSVG11_1353	NAD-dependent epimerase/dehydratase	1961.12	-0.0251737	0.1386	-0.181628	0.855874	0.913879	1914	2383	2201	1635	2146	1551	2345	1687	2313	2854	2229	2328	2150.33	0.038181	0.106193	-0.359545	0.719187	0.7758
DSVG11_1354	Hypothetical protein	1211.29	-0.342891	0.207334	-1.65381	0.0981662	0.194234	1731	1259	1431	1049	1195	832	1303	919	2380	2894	1940	2435	1646.82	-0.808883	0.11841	6.8312	8.4206e-12	4.68515e-11
DSVG11_1355	Precorrin-8X methylmutase	438.498	-0.605503	0.140598	-4.30664	1.65753e-05	0.000124609	561	722	508	410	398	272	390	320	768	1076	690	760	551.626	-0.872121	0.121354	7.1866	6.64255e-13	4.08772e-12
DSVG11_1356	CobBQ-type GATase domain profile.	1093.68	-0.72355	0.133956	-5.40141	6.61184e-08	8.02046e-07	1223	2173	1328	1033	818	758	970	725	1251	1589	1170	1222	1032.29	-0.299731	0.0845701	3.54418	0.000393844	0.000938629
DSVG11_1357	Hypothetical protein	384.293	-0.644365	0.236331	-2.72654	0.00640026	0.0221726	378	957	364	340	264	349	299	267	290	343	336	305	308.536	0.265648	0.156046	-1.70237	0.0886858	0.130407
DSVG11_1358	Endolytic murein transglycosylase	1659.69	-0.600669	0.111612	-5.38179	7.375e-08	8.87998e-07	1991	2709	1934	1666	1169	1300	1567	1185	1389	1539	1304	1357	1351.5	0.273978	0.0984892	-2.78181	0.00540572	0.0104241
DSVG11_1359	Holliday junction resolvase	774.743	-0.661375	0.114786	-5.76181	8.32179e-09	1.15183e-07	953	1291	912	785	602	584	692	498	712	803	608	686	642.943	0.135364	0.0965771	-1.40162	0.161029	0.219753
DSVG11_1360	Tryptophan-tRNA ligase	4880.01	-0.544026	0.147338	-3.69236	0.000222181	0.00125591	5406	8838	5177	4869	3459	4484	3889	3757	3503	3589	3532	3801	3815.46	0.487986	0.140385	-3.47606	0.000508838	0.00118876
DSVG11_1361	Uncharacterized conserved protein	2462.93	-1.04077	0.158009	-6.58678	4.49453e-11	7.97174e-10	3393	5308	2989	2341	1577	1421	2059	1351	1311	1392	1269	1389	1491.86	0.618485	0.11647	-5.31027	1.09461e-07	4.138e-07
DSVG11_1362	Beta-grasp domain	854.084	-0.975331	0.193784	-5.03308	4.82664e-07	4.99877e-06	1112	2029	981	738	568	507	742	475	427	443	364	433	505.401	0.825258	0.122715	-6.72501	1.75586e-11	9.33095e-11
DSVG11_1363	CGCAxxGCC motif	1349.5	-0.774884	0.204865	-3.78241	0.000155319	0.000910998	1775	2698	1589	1148	990	757	1484	760	593	726	476	635	821.852	1.07995	0.174423	-6.19153	5.95819e-10	2.80386e-09
DSVG11_1364	Hypothetical protein	2813.89	-0.841681	0.162697	-5.17331	2.29986e-07	2.51373e-06	3482	6136	3320	2463	1930	1962	2375	1716	1005	1250	1110	1217	1632.76	1.17007	0.112386	-10.4111	2.20569e-25	2.61154e-24
DSVG11_1365	ribonuclease H	604.386	-0.0815629	0.268976	-0.303235	0.761711	0.849258	732	450	755	533	734	390	743	478	961	1173	695	910	733.483	-0.298922	0.178695	1.6728	0.0943666	0.137666
DSVG11_1366	Methyl-accepting chemotaxis protein (MCP)	693.299	-0.487428	0.133334	-3.65569	0.000256491	0.0014345	847	971	785	716	516	556	715	501	1082	1171	1004	975	786.863	-0.517488	0.110727	4.67354	2.96057e-06	9.58784e-06
DSVG11_1367	adenosylhomocysteinase	5008.86	-0.26602	0.232673	-1.14332	0.252905	0.397403	4222	8457	4543	5629	4234	4212	3234	6075	14981	15037	16090	13574	9133.63	-1.36887	0.208864	6.55391	5.60499e-11	2.86048e-10
DSVG11_1368	S-adenosyl-L-methionine-dependent methyltransferase	1836.59	-0.298304	0.205315	-1.45291	0.146248	0.264189	1806	2917	1598	2080	1434	1889	1277	1825	2334	2665	2094	2458	1967.56	-0.175763	0.171283	1.02616	0.304818	0.379102
DSVG11_1369	Protein of unknown function (DUF721/UPF0232)	663.646	-0.326548	0.189131	-1.72657	0.0842444	0.172329	699	1338	657	479	652	556	566	548	736	1009	606	787	669.902	-0.0412576	0.116866	0.353032	0.724064	0.780207
DSVG11_1370	Hypothetical protein	2114.87	-1.23997	0.185167	-6.69648	2.13504e-11	3.87975e-10	3428	3711	2965	2175	1523	828	1463	1194	7355	9463	5928	5963	3810.58	-2.13976	0.163814	13.0621	5.42046e-39	1.26335e-37
DSVG11_1371	Hypothetical protein	1685.83	-0.213316	0.142117	-1.50098	0.13336	0.246442	1834	2352	1892	1419	1799	1170	1832	1407	1757	2127	1769	1835	1693.8	0.0956052	0.120329	-0.794532	0.426886	0.502818
DSVG11_1372	FAD-linked oxidase	11719.5	-0.0919029	0.0962002	-0.955329	0.339411	0.489691	11393	17233	11376	10375	10596	11330	12241	10605	9143	10584	8080	9182	10398.1	0.656487	0.0731818	-8.97063	2.94811e-19	2.83324e-18
DSVG11_1373	Pyridoxal-dependent decarboxylase conserved domain	18.2639	0.122517	0.462295	0.265019	0.790995	0.871949	9	17	21	23	24	12	9	29	17	20	17	22	18.9578	0.347543	0.393006	-0.884319	0.376524	0.45505
DSVG11_1374	Integrase	0.494661	-1.24915	1.91741	-0.651476	0.514739	0.660064	1	1	0	1	1	0	0	0	4	1	0	0	0.67756	-1.64635	1.95955	0.840169	0.400813	0.47897
DSVG11_1375	DNA replication protein DnaC/insertion sequence putative ATP-binding protein	0.0931579	-0.671176	3.53381	-0.18993	0.849364	0.910538	0	1	0	0	0	0	0	0	0	0	0	0	0	#VALUE!	NA	NA	NA	NA
DSVG11_1376	glutaminase	61.2135	-0.0908932	0.328575	-0.276629	0.782065	0.866945	41	117	74	40	34	46	69	86	83	96	86	56	68.4568	-0.0753181	0.280767	0.268258	0.7885	0.831479
DSVG11_1377	Class I glutamine amidotransferase-like	427.027	-0.424689	0.123162	-3.4482	0.000564327	0.00282354	471	729	483	370	359	337	411	337	420	520	442	404	399.94	0.0679279	0.101095	-0.671922	0.501633	0.575294
DSVG11_1378	Class I glutamine amidotransferase-like	649.605	0.149181	0.127961	1.16583	0.243681	0.387848	568	952	574	496	720	572	797	623	1113	1560	912	909	867.702	-0.339753	0.131706	2.57963	0.00989071	0.0180163
DSVG11_1379	Stomatin family	2040.34	0.638283	0.222163	2.87304	0.00406539	0.0153615	1114	2050	1472	1889	2188	2374	2093	3075	5430	5362	5719	5281	3797.3	-0.788037	0.171156	4.6042	4.14047e-06	1.32495e-05
DSVG11_1380	NfeD-like C-terminal, partner-binding, stomatin associated	898.648	0.320434	0.18576	1.72499	0.0845286	0.172791	665	894	772	905	891	918	949	1165	1647	2067	1490	1788	1320.7	-0.445742	0.122133	3.64964	0.000262611	0.000641059
DSVG11_1381	Hypothetical protein	3397.9	0.420736	0.191834	2.19323	0.0282911	0.0723023	2597	3002	2771	3318	3240	3905	3776	4359	6325	7102	5873	6135	4962.96	-0.351461	0.123646	2.84248	0.00447637	0.00878068
DSVG11_1382	polyribonucleotide nucleotidyltransferase	16355.1	0.313992	0.241475	1.30031	0.193496	0.326201	11413	14634	13239	18954	15160	19335	15511	20905	26925	28311	28374	28171	22475.2	-0.276188	0.164291	1.68109	0.0927454	0.135636
DSVG11_1383	Ribosomal protein S15	2813.1	-0.00766928	0.184693	-0.0415246	0.966878	0.98256	2461	2823	2671	3349	2918	2485	3057	2637	5254	7369	4420	5449	4004.48	-0.629571	0.0941883	6.68417	2.32233e-11	1.22533e-10
DSVG11_1384	tRNA pseudouridine55 synthase/tRNA pseudouridine38-40 synthase	8828.92	-0.214005	0.181324	-1.18023	0.237907	0.381321	9682	9208	10048	9239	9817	6163	9101	7377	14676	18480	11324	13749	10884.7	-0.46092	0.131345	3.50922	0.000449419	0.00105914
DSVG11_1385	DDH/DHHA1 domain	2007.86	-0.602878	0.112496	-5.35909	8.36443e-08	9.91017e-07	2355	3284	2440	1977	1606	1377	1973	1379	3505	4639	3269	3550	2520.1	-0.86386	0.0967547	8.92835	4.3241e-19	4.08924e-18
DSVG11_1386	Protein of unknown function (DUF503)	668.861	-0.654906	0.143826	-4.55345	5.27738e-06	4.3786e-05	910	1143	729	627	453	544	571	482	1374	1796	879	1558	895.834	-1.05277	0.162939	6.46115	1.0391e-10	5.20427e-10
DSVG11_1387	Translation initiation factor IF- 2	8677.75	0.179293	0.189977	0.943762	0.345291	0.49504	6556	8579	8079	9546	8483	9030	8854	9866	21227	24946	20814	20603	14746.6	-0.89078	0.102722	8.67178	4.25401e-18	3.69263e-17
DSVG11_1388	Protein of unknown function (DUF448)	227.308	0.361083	0.208905	1.72846	0.0839066	0.171756	183	174	213	224	226	246	286	250	495	609	389	498	359.052	-0.5965	0.109995	5.42296	5.86204e-08	2.26523e-07
DSVG11_1389	Transcription termination/antitermination protein NusA	3585.76	0.126872	0.211529	0.599784	0.54865	0.687728	3352	2850	3411	3975	3963	3475	3637	3673	8404	10266	7555	8528	5884.22	-0.851901	0.0785911	10.8397	2.23311e-27	3.04608e-26
DSVG11_1390	Ribosome maturation factor RimP	2215.68	0.0088466	0.342085	0.0258608	0.979368	0.988715	2700	959	2622	2268	2741	1491	2655	1969	4727	5818	3929	5158	3379.32	-0.777776	0.156638	4.96543	6.85474e-07	2.38426e-06
DSVG11_1391	Methyl-accepting chemotaxis protein (MCP)	4134.36	0.373046	0.130256	2.86396	0.00418386	0.0156896	3060	5692	3368	3050	4718	4537	4500	4611	3568	3733	3862	3614	4244.93	0.683838	0.116644	-5.86258	4.55731e-09	1.98377e-08
DSVG11_1392	HhH-GPD superfamily base excision DNA repair protein	445.618	0.0187691	0.186633	0.100567	0.919894	0.951703	522	499	433	357	525	311	553	398	633	723	566	673	534.614	-0.173424	0.143922	1.20498	0.228209	0.295873
DSVG11_1393	Peptidylprolyl isomerase	3753.11	-0.199807	0.103709	-1.92661	0.0540282	0.121053	3929	4806	4002	3697	3673	3077	3685	3371	11032	12419	9930	9659	6658.04	-1.26337	0.0753412	16.7687	4.13385e-63	2.10969e-61
DSVG11_1394	DinB/YfiT-like putative metalloenzymes	4615.29	-0.52414	0.27694	-1.89261	0.0584096	0.128631	3756	11990	3746	4395	3316	4556	3126	3783	3699	3358	4489	3787	3828.99	0.317145	0.204693	-1.54937	0.121294	0.17162
DSVG11_1395	Lipid/polyisoprenoid-binding, YceI-like	4649.15	-0.519957	0.265741	-1.95663	0.0503909	0.114199	3809	11522	4124	4431	3049	4824	3340	3704	5431	5677	6234	4639	4569.92	-0.178649	0.199493	0.895515	0.370512	0.449842
DSVG11_1396	Hypothetical protein	485.62	-0.379731	0.334948	-1.1337	0.256919	0.40243	385	1313	360	386	272	589	366	417	561	612	571	423	474.808	-0.00446118	0.24322	0.0183422	0.985366	0.988706
DSVG11_1397	Class II Aldolase and Adducin N-terminal domain	358.794	-0.5076	0.130395	-3.89278	9.9104e-05	0.000620605	425	486	453	361	294	264	336	278	447	574	443	475	377.417	-0.349311	0.0934058	3.73971	0.00018423	0.000466485
DSVG11_1398	Glycosyl transferase family 2	648.619	-0.256445	0.157141	-1.63195	0.102691	0.201455	743	781	810	554	616	485	726	522	851	1111	837	831	726.481	-0.254796	0.106509	2.39226	0.0167451	0.0292422
DSVG11_1399	thiamine-phosphate kinase	934.294	-0.167114	0.129628	-1.28919	0.197333	0.330227	884	1547	876	847	845	879	885	859	1250	1454	1334	1301	1079.74	-0.246829	0.101597	2.42948	0.0151204	0.0266408
DSVG11_1400	DNA helicase	2847.14	-0.174229	0.114414	-1.52279	0.12781	0.239149	2901	4478	2881	2390	2508	2426	3264	2417	3183	3849	2937	3196	2935.76	0.0632441	0.082035	-0.77094	0.440742	0.516672
DSVG11_1401	Hypothetical protein	2472.71	-0.53361	0.107917	-4.94464	7.62855e-07	7.55712e-06	3004	3801	2963	2338	2000	1701	2418	1900	4911	5571	4589	4956	3323	-0.951466	0.0793518	11.9905	3.98573e-33	6.98093e-32
DSVG11_1402	Putative rRNA methylase	1449.43	-0.638977	0.161639	-3.95311	7.71406e-05	0.000496719	1871	2161	1933	1318	1203	858	1482	978	2621	3435	2023	2519	1780.85	-0.850985	0.138937	6.12498	9.06925e-10	4.19453e-09
DSVG11_1403	Arginase family	3699.17	0.0363608	0.0949939	0.38277	0.70189	0.806439	3546	4518	3683	3266	3711	3398	4319	3407	2470	3047	2208	2597	3223.62	0.901111	0.0683242	-13.1888	1.01837e-39	2.45072e-38
DSVG11_1404	3-methyl-2-oxobutanoate hydroxymethyltransferase	6725.2	-0.0886972	0.201511	-0.440161	0.65982	0.772791	5268	12610	5738	6013	6101	7406	5791	6234	4941	5560	5446	4294	5881.15	0.716688	0.155793	-4.60027	4.21937e-06	1.34728e-05
DSVG11_1405	peroxidase	1144.09	0.482893	0.217965	2.21546	0.0267286	0.0691226	737	1161	825	1156	1179	1512	1113	1408	2146	2537	2411	2254	1775	-0.457705	0.161794	2.82893	0.00467036	0.0091189
DSVG11_1406	Helicase superfamily 1/2	2619.24	0.228512	0.130174	1.75543	0.0791855	0.16379	2432	2615	2564	2198	2972	2461	3167	2592	3196	3960	2807	3372	3035.12	0.125959	0.0726884	-1.73286	0.0831199	0.123326
DSVG11_1407	Hexapeptide repeat	1227.39	-0.0689198	0.135874	-0.507233	0.611991	0.733522	1154	1915	1071	1122	1046	1222	1253	1199	1581	1826	1609	1624	1399.77	-0.115161	0.10484	1.09844	0.272012	0.34482
DSVG11_1408	NADPH-dependent FMN reductase	4582.78	-0.0015033	0.215323	-0.00698159	0.99443	0.997123	3478	8193	3850	4030	3614	5517	4155	4627	5948	6883	6850	6019	5397.51	-0.138034	0.175345	0.787212	0.431158	0.507446
DSVG11_1409	Fluoroacetyl-CoA thioesterase, putative	2103.79	0.199557	0.199856	0.998504	0.318035	0.46642	1594	3632	1581	1594	1993	2555	2125	2149	2286	2350	2423	2164	2278.07	0.312112	0.147549	-2.11532	0.0344028	0.0561679
DSVG11_1410	nitrite reductase (cytochrome; ammonia-forming)	13460.3	-0.455199	0.269903	-1.68653	0.0916938	0.184258	11309	29520	11045	14814	8012	15381	10036	10832	12414	10863	14647	12754	12009.4	0.176995	0.236896	-0.747144	0.454977	0.531255
DSVG11_1411	NapC/NirT cytochrome c family	5420.35	-0.482339	0.211184	-2.28398	0.022373	0.0597207	5036	11947	5067	5123	3724	5289	4853	3926	4503	4491	4817	4404	4547.5	0.335971	0.16	-2.09982	0.035745	0.0580391
DSVG11_1412	histidine kinase, two-component system	2880.11	-0.637161	0.130536	-4.8811	1.05494e-06	9.89842e-06	3127	5575	3340	2757	2002	2243	2513	2145	1421	1484	1268	1283	1861.71	1.08153	0.0944509	-11.4507	2.33169e-30	3.6908e-29
DSVG11_1413	Response regulator, CheY, two-component system	2170.44	-0.492841	0.174937	-2.81724	0.00484378	0.0176909	2363	4298	2457	1703	1642	1904	2117	1469	928	1094	873	841	1419.37	1.31039	0.120688	-10.8577	1.83235e-27	2.53447e-26
DSVG11_1414	Hypothetical protein	2674.28	-0.301391	0.155019	-1.94423	0.0518682	0.116832	2965	4591	2920	1998	2794	2076	2540	2074	4322	5306	3311	3772	3152.84	-0.430494	0.115691	3.72106	0.000198388	0.00049892
DSVG11_1415	Methyl-accepting chemotaxis protein (MCP)	2273.42	0.217356	0.145654	1.49227	0.135627	0.249629	2020	2221	2104	2157	2327	2420	2592	2301	3643	4226	3394	3440	2976.31	-0.229343	0.0749947	3.05813	0.00222724	0.00462641
DSVG11_1417	Histone-like DNA-binding protein	23550.5	-0.107563	0.191478	-0.56175	0.574286	0.70902	25580	21451	27115	23603	25801	17932	24262	21816	50140	65048	40610	48829	34869	-0.802917	0.109101	7.35937	1.84781e-13	1.18903e-12
DSVG11_1418	Glutamate racemase	1623.52	-0.113094	0.14184	-0.79734	0.425253	0.573589	1627	2103	1738	1476	1794	1145	1844	1421	2037	2604	1743	1930	1776.14	-0.0461319	0.125395	0.367893	0.712953	0.770197
DSVG11_1419	Transmembrane protein TauE-like	1231.57	-0.218649	0.316389	-0.691076	0.489518	0.636502	729	2905	818	1324	932	1432	964	1115	1800	2031	2324	1838	1522.62	-0.468289	0.20294	2.30752	0.0210259	0.0358506
DSVG11_1420	Imidazole glycerol phosphate synthase, subunit HisH	1414.2	0.102484	0.122367	0.837514	0.402304	0.551933	1266	1616	1386	1309	1604	1309	1589	1291	1526	1890	1586	1561	1538.38	0.193445	0.0916799	-2.11	0.0348582	0.0568486
DSVG11_1421	Imidazole glycerol phosphate synthase, subunit HisF	1785.12	0.11777	0.103036	1.143	0.253039	0.397403	1530	2339	1684	1544	1819	1869	1922	1714	2097	2414	1937	2081	1973.8	0.160467	0.0788325	-2.03555	0.0417955	0.0670541
DSVG11_1422	Rossmann-like alpha/beta/alpha sandwich fold	1726.15	-0.105831	0.10199	-1.03766	0.299428	0.448159	1726	2328	1896	1456	1722	1424	1898	1546	2106	3040	1815	2116	1912.65	-0.074036	0.103219	0.717273	0.473205	0.548215
DSVG11_1423	Hypothetical protein	1465.05	-0.234222	0.166364	-1.40788	0.159165	0.281126	1667	1764	1701	1334	1677	1008	1399	1251	3422	4934	2692	3315	2301.63	-1.03696	0.153324	6.76318	1.34996e-11	7.27846e-11
DSVG11_1424	Zinc ribbon domain	654.534	0.0832006	0.151035	0.550872	0.581722	0.714024	612	692	694	588	749	529	709	677	1600	2312	1242	1817	1128.94	-0.995778	0.138011	7.2152	5.38563e-13	3.34904e-12
DSVG11_1425	adenylosuccinate lyase	1173.67	0.518123	0.182165	2.84424	0.00445172	0.0165537	762	1042	989	1104	1301	1308	1363	1468	2788	3407	2688	2892	2060.3	-0.731446	0.0897216	8.1524	3.56766e-16	2.81608e-15
DSVG11_1426	orotate phosphoribosyltransferase	867.809	-0.316019	0.141263	-2.2371	0.0252799	0.0662832	955	1436	979	676	807	617	838	800	1764	2305	1568	1780	1238.92	-0.894213	0.0949754	9.41521	4.72128e-21	4.92077e-20
DSVG11_1427	L,D-transpeptidase catalytic domain	2556.02	-0.129359	0.097941	-1.32078	0.186574	0.317787	2643	3585	2745	2115	2371	2111	2729	2452	4940	6132	4051	4737	3524.06	-0.655653	0.0775202	8.45784	2.72376e-17	2.2647e-16
DSVG11_1428	Hypothetical protein	276.998	-0.214026	0.185369	-1.15459	0.248257	0.392808	348	312	327	226	288	215	304	211	827	919	635	808	490.682	-1.27161	0.11949	10.642	1.90022e-26	2.46491e-25
DSVG11_1429	Aconitase	10937	-0.137911	0.22035	-0.62587	0.5314	0.673054	8670	18928	9280	11386	8314	12691	8809	10832	13608	14053	15340	13925	12128.9	-0.10552	0.189697	0.556255	0.578036	0.647611
DSVG11_1430	Amino acid exporter protein, LeuE-type	1275.79	-0.100357	0.132511	-0.757345	0.448843	0.598862	1170	2043	1279	1061	1105	1298	1310	1141	1761	2051	1561	1812	1474.84	-0.182992	0.0972395	1.88187	0.0598536	0.0923224
DSVG11_1431	isocitrate dehydrogenase (NADP+)	5156.73	-0.239072	0.160976	-1.48514	0.137507	0.252195	4683	9462	4711	4815	4388	4996	4620	4591	8342	8602	8755	7691	6330.31	-0.471114	0.126578	3.72192	0.000197714	0.000497648
DSVG11_1432	Citrate (Re)-synthase	12268.1	-0.0404874	0.18322	-0.220977	0.825111	0.897202	10293	21924	10340	10457	10902	13153	10980	12380	15470	15795	17581	15255	13866.1	-0.0621472	0.154329	0.402693	0.687174	0.746286
DSVG11_1433	Nucleic acid-binding, OB-fold	6628.21	-0.0237177	0.134164	-0.176781	0.85968	0.916623	7086	7508	7100	5607	7022	5389	7724	5963	8297	10372	7047	8017	7348	0.00772908	0.0904168	-0.0854828	0.931878	0.948541
DSVG11_1434	Glycerol-3-phosphate acyltransferase	976.95	0.114145	0.163645	0.697515	0.485481	0.63294	923	950	1064	861	942	819	1188	1076	1585	1954	1123	1455	1230.11	-0.217286	0.123579	1.75828	0.0786999	0.117593
DSVG11_1435	Tryptophan synthase beta subunit-like PLP-dependent enzyme	4086.11	0.234269	0.159937	1.46476	0.142987	0.259992	3232	4425	3631	4004	4378	4052	4019	4912	9390	9682	9145	8797	6542.91	-0.716181	0.121883	5.876	4.2031e-09	1.83498e-08
DSVG11_1436	Bacterial transcription activator, effector binding	581.461	0.0634196	0.124386	0.509862	0.610148	0.733265	497	811	566	494	598	599	565	576	2150	2403	2006	1889	1257.22	-1.47165	0.103262	14.2516	4.38088e-46	1.30984e-44
DSVG11_1437	Exopolysaccharide biosynthesis polyprenyl glycosylphosphotransferase	5367.31	0.170512	0.128965	1.32216	0.186114	0.317369	4505	6930	4560	4899	5282	5940	5535	5586	8081	8426	8524	8047	6830.61	-0.192832	0.12192	1.58163	0.113734	0.161852
DSVG11_1438	Glycosyltransferase family 4	3252.98	-0.147081	0.114977	-1.27921	0.200821	0.334552	3410	4813	3397	2643	3136	2510	3704	2912	3838	4316	3470	3370	3367.94	0.0795999	0.0923237	-0.862183	0.388587	0.466998
DSVG11_1439	Nucleotide sugar epimerase signature	3541.12	-0.0739263	0.150603	-0.49087	0.623518	0.742307	3124	5205	3190	3562	3319	3757	3148	3311	5652	5801	6651	5781	4576.92	-0.449134	0.15425	2.91172	0.00359441	0.00719854
DSVG11_1440	Hypothetical protein	1861	2.79569	0.201915	13.8459	1.34705e-43	1.20908e-41	474	402	493	500	3563	2489	3781	3087	1490	1802	1773	1188	2509.49	1.40816	0.158729	-8.87147	7.21866e-19	6.67726e-18
DSVG11_1441	Glycine reductase complex, component B, subunits alpha and beta	8435.3	2.88777	0.185996	15.5259	2.31561e-54	2.54031e-52	1633	2584	1768	2240	12973	15242	13141	16880	7945	8367	12700	6275	12274.1	1.08043	0.24218	-4.46125	8.14831e-06	2.47121e-05
DSVG11_1442	Glycine reductase complex, component B, subunits alpha and beta	8091.18	2.80348	0.207218	13.5292	1.05212e-41	8.20097e-40	1630	3104	1606	2117	11854	14723	11801	16971	6682	6437	10082	5203	11112.3	1.32168	0.249881	-5.28925	1.22819e-07	4.61939e-07
DSVG11_1444	thioredoxin-disulfide reductase	4564.48	2.98271	0.253189	11.7805	4.9173e-32	2.64819e-30	652	1734	806	1124	6743	8691	6379	9816	2449	2979	4311	2219	5877.66	1.7692	0.259423	-6.81972	9.12164e-12	5.0186e-11
DSVG11_1445	Glycine reductase complex, component C, subunit beta	5653.73	3.03541	0.209482	14.49	1.4006e-47	1.33825e-45	911	1979	1010	1258	9004	10196	8246	11977	2039	2784	3925	1940	6841.18	2.24691	0.257004	-8.74267	2.27657e-18	2.02972e-17
DSVG11_1446	Glycine reductase complex, component C, subunit alpha	5127.32	2.9651	0.15703	18.8824	1.59097e-79	3.36604e-77	975	1633	1031	1181	8494	9026	8171	9979	1620	2253	2664	1309	5964.08	2.5547	0.226264	-11.2908	1.4566e-29	2.18859e-28
DSVG11_1447	Thioredoxin domain	2904.88	2.79603	0.209507	13.3457	1.25408e-40	9.05993e-39	522	1211	627	721	5127	4995	3956	5792	1005	1528	1904	867	3434.9	2.2766	0.259721	-8.76558	1.85825e-18	1.67186e-17
DSVG11_1448	Glycine reductase complex, component A	8284.85	2.93549	0.177988	16.4926	4.14689e-61	5.34048e-59	1551	2894	1615	1929	13532	15173	12527	16158	3176	4894	5486	2832	10024.8	2.18421	0.230574	-9.47291	2.72158e-21	2.8771e-20
DSVG11_1450	Transposase	14.8267	0.469001	0.419693	1.11749	0.263787	0.410797	15	15	7	14	13	12	30	14	10	30	16	21	17.844	0.217281	0.389061	-0.558476	0.57652	0.646646
DSVG11_1451	Methyl-accepting chemotaxis protein (MCP)	657.883	-0.132727	0.133113	-0.997095	0.318718	0.467117	648	975	684	561	575	615	588	689	907	1087	831	909	759.38	-0.211427	0.111286	1.89986	0.0574513	0.0889879
DSVG11_1452	HD/PDEase	1166.79	-0.204463	0.123106	-1.66087	0.0967394	0.191924	1240	1572	1325	1019	1078	910	1357	965	1744	1889	1366	1498	1315.11	-0.219358	0.103415	2.12114	0.0339098	0.0555161
DSVG11_1453	Adenylylsulphate kinase	1317.07	-0.38292	0.120086	-3.18872	0.00142905	0.00622476	1333	2326	1389	1225	1155	1006	1327	1045	2050	2267	1952	2018	1548.77	-0.500934	0.079262	6.31999	2.61586e-10	1.26606e-09
DSVG11_1456	Glycoside hydrolase/deacetylase, beta/alpha-barrel	1130.81	0.342389	0.128645	2.66149	0.00777946	0.0258907	998	1118	1096	861	1271	1103	1484	1154	2520	2770	2114	2453	1784.29	-0.602202	0.0759138	7.9327	2.14433e-15	1.59879e-14
DSVG11_1457	Orn/DAP/Arg decarboxylase 2	498.154	0.449277	0.219527	2.04657	0.0407007	0.0966495	378	402	372	528	548	501	554	660	790	924	986	885	717.596	-0.295747	0.148567	1.99066	0.046518	0.0739491
DSVG11_1458	Hypothetical protein	597.463	0.585183	0.181002	3.23301	0.00122492	0.00545596	372	643	473	484	634	715	620	840	887	1144	1051	931	842.136	-0.131174	0.158183	0.829251	0.406962	0.484199
DSVG11_1459	Saccharopine dehydrogenase NADP binding domain	4880.66	0.308791	0.182121	1.69553	0.0899758	0.181917	3396	6052	3840	4712	5157	5665	4576	5752	9025	9392	10957	8649	7235.54	-0.474231	0.169337	2.80052	0.00510197	0.00989635
DSVG11_1460	Histone deacetylase like	1939.89	0.550739	0.122426	4.49856	6.84137e-06	5.52157e-05	1529	1768	1611	1502	2401	2090	2546	2084	2481	2764	2037	2144	2318.96	0.331425	0.0768757	-4.31117	1.6239e-05	4.76859e-05
DSVG11_1461	Hypothetical protein	1294.71	0.341358	0.159191	2.14433	0.0320065	0.0800702	899	1887	1021	1018	1360	1445	1388	1498	1555	1928	1954	1467	1571.25	0.0956787	0.145531	-0.657447	0.510894	0.585008
DSVG11_1462	dTMP kinase	1999.67	0.0820364	0.126458	0.648723	0.516517	0.661553	1947	2521	2024	1550	2208	1612	2491	1866	2128	2776	1958	2021	2117.68	0.255541	0.107533	-2.3764	0.0174827	0.0304047
DSVG11_1463	HD/PDEase	2554.14	-0.00601398	0.15372	-0.039123	0.968792	0.98307	2718	2955	2762	2056	2913	1952	3057	2217	3128	3779	2356	2923	2748.72	0.11273	0.127279	-0.88569	0.375784	0.454566
DSVG11_1464	5'-nucleotidase/nucleotidase	1032.51	-0.250461	0.0999226	-2.50655	0.0121915	0.0369766	1110	1417	1106	988	980	846	965	931	1751	2243	1761	1868	1360.51	-0.654795	0.0794451	8.2421	1.69213e-16	1.35738e-15
DSVG11_1465	fructose-bisphosphate aldolase	5386.02	-0.360852	0.251816	-1.433	0.151858	0.270804	4282	12627	4596	4874	3818	5532	4270	4832	7589	7994	9068	6912	6133.91	-0.398967	0.184157	2.16645	0.0302766	0.0501785
DSVG11_1466	Glyceraldehyde-3-phosphate dehydrogenase	6414.92	-0.201694	0.161574	-1.24831	0.211918	0.348916	6160	10731	6253	5729	4771	6749	5906	5992	10423	10773	10419	9665	7886.2	-0.439448	0.147935	2.97054	0.00297272	0.00603929
DSVG11_1467	NAD-dependent epimerase/dehydratase	196.38	-0.714734	0.235112	-3.03998	0.00236595	0.00981505	235	248	286	220	216	100	144	129	337	461	327	355	244.093	-0.950863	0.193466	4.91487	8.88395e-07	3.04358e-06
DSVG11_1468	Methyl-accepting chemotaxis protein (MCP)	157.423	-0.00404217	0.205458	-0.0196739	0.984303	0.992593	140	178	217	113	155	125	190	154	160	231	118	158	159.77	0.291878	0.155781	-1.87364	0.0609797	0.0939126
DSVG11_1469	Prokaryotic membrane lipoprotein lipid attachment site profile.	151.184	-0.485865	0.181676	-2.67434	0.00748755	0.0251453	176	232	198	127	147	112	147	94	188	170	117	102	133.299	0.171133	0.205443	-0.832992	0.404849	0.482429
DSVG11_1470	Hypothetical protein	243.157	-0.716895	0.154854	-4.62949	3.66563e-06	3.10217e-05	306	414	267	267	194	173	225	138	273	286	200	215	209.025	-0.0392026	0.147346	0.266059	0.790194	0.832672
DSVG11_1471	Hypothetical protein	23.6509	0.228592	0.30615	0.746667	0.455264	0.603187	26	24	21	18	25	23	22	30	9	26	18	15	21.6298	0.948093	0.329276	-2.87933	0.00398523	0.00790106
DSVG11_1472	Pyruvate ferredoxin/flavodoxin oxidoreductase like	884.632	0.217153	0.142009	1.52915	0.126226	0.237235	792	1105	767	724	893	921	841	1077	1581	1592	1459	1556	1212.85	-0.350096	0.13278	2.63666	0.00837265	0.0155282
DSVG11_1473	Pyruvate:ferredoxin oxidoreductase subunit like	1376.42	0.234389	0.148931	1.57381	0.115531	0.220777	1108	1800	1191	1160	1382	1632	1315	1501	2172	2302	2248	1963	1789.63	-0.194608	0.144087	1.35063	0.176814	0.238965
DSVG11_1474	Pyruvate:ferredoxin oxidoreductase like	1896.64	0.314692	0.170064	1.85043	0.0642517	0.138309	1454	2035	1650	1763	1738	2172	1971	2367	3556	4105	3229	3414	2740.71	-0.405991	0.132074	3.07397	0.00211228	0.00441863
DSVG11_1475	Pyruvate:ferredoxin oxidoreductase subunit like	421.786	0.13733	0.160603	0.855091	0.392501	0.543519	402	432	420	378	517	365	426	435	840	1015	702	943	628.363	-0.623222	0.122264	5.09735	3.44449e-07	1.24186e-06
DSVG11_1476	S-adenosylmethionine:tRNA ribosyltransferase-isomerase	2186.92	-0.0682489	0.131818	-0.517752	0.604631	0.730837	2238	2411	2338	2103	2236	1963	2185	2041	3537	4137	2840	3561	2727.63	-0.355912	0.0779185	4.56774	4.93004e-06	1.55244e-05
DSVG11_1477	Prokaryotic membrane lipoprotein lipid attachment site profile.	1384.33	-0.268703	0.153763	-1.74752	0.0805478	0.165682	1696	1839	1581	1121	1435	1152	1388	998	1744	2376	1546	1575	1488.2	-0.156307	0.125144	1.24902	0.211659	0.278078
DSVG11_1478	Coenzyme A biosynthesis bifunctional protein CoaBC	1062.42	0.00550789	0.106568	0.0516845	0.95878	0.978266	981	1476	1020	928	1034	1089	1096	976	1498	1537	1249	1235	1200.29	-0.0154404	0.100403	0.153784	0.87778	0.906886
DSVG11_1479	Hypothetical protein	1533.45	0.10873	0.166791	0.651896	0.514468	0.660064	1448	1533	1658	1345	1744	1228	1978	1384	2323	3204	1862	2407	1949.97	-0.24798	0.132512	1.87138	0.0612925	0.0942962
DSVG11_1480	Lysine exporter LysO	117.501	0.301224	0.27082	1.11227	0.266024	0.413	120	71	109	115	142	99	161	113	216	324	187	215	174.08	-0.48738	0.156869	3.10692	0.00189045	0.00399696
DSVG11_1481	Lysine exporter LysO	160.564	0.388139	0.267164	1.45281	0.146276	0.264189	162	111	159	124	224	109	236	158	251	366	189	307	221.76	-0.236773	0.212475	1.11436	0.265126	0.337246
DSVG11_1482	Armadillo-type fold	6415.67	-0.852604	0.19283	-4.42154	9.80001e-06	7.67927e-05	7569	15250	7533	5250	4556	4006	5724	3892	3960	4460	3769	3808	4314.39	0.550423	0.09914	-5.55197	2.82463e-08	1.13292e-07
DSVG11_1483	Uncharacterised conserved protein UCP01524, polysaccharide biosynthesis aminopeptidase-like	2898.67	0.258333	0.0860868	3.00084	0.00269232	0.0108204	2609	3577	2504	2256	3057	3051	3383	2974	1833	2278	1843	1911	2629.61	1.04285	0.0729251	-14.3002	2.181e-46	6.5875e-45
DSVG11_1484	CheY-like superfamily	4216.15	-0.454698	0.144803	-3.14012	0.00168881	0.00724965	4289	8340	4340	3777	3401	3353	3810	3482	6894	7861	6851	6912	5119.03	-0.647611	0.0739735	8.75462	2.04783e-18	1.8313e-17
DSVG11_1485	cysteine synthase	3241.43	0.16884	0.151223	1.1165	0.264208	0.411237	2664	5177	2630	2487	3173	3538	3556	3249	4276	4976	4898	4039	3924.06	-0.0556616	0.123084	0.452226	0.651106	0.712749
DSVG11_1486	Protein of unknown function (DUF4440)	14211.6	-0.642121	0.235472	-2.72696	0.00639216	0.0221705	13297	36193	13510	12639	10439	12499	10051	10517	21334	23352	24347	18660	15886.9	-0.633941	0.15788	4.01534	5.93595e-05	0.00016046
DSVG11_1487	Dihydrolipoamide dehydrogenase	10438.2	2.26792	0.163924	13.8352	1.56317e-43	1.3618e-41	2980	6156	2990	3109	16436	18055	16705	16756	5792	6555	6965	5591	12439.9	1.81994	0.138723	-13.1192	2.55466e-39	6.04944e-38
DSVG11_1488	2-oxo acid dehydrogenase, lipoyl-binding site, H-Protein	62.214	1.18099	0.2049	5.76374	8.22687e-09	1.14404e-07	40	48	34	35	89	73	92	87	79	82	62	53	78.3951	0.684197	0.174513	-3.9206	8.83277e-05	0.000233022
DSVG11_1489	OsmC-like protein	138.216	1.933	0.2375	8.13892	3.98803e-16	1.19319e-14	48	55	50	77	224	188	208	241	57	83	54	71	151.242	2.08601	0.159811	-13.053	6.10917e-39	1.41275e-37
DSVG11_1490	Sodium:solute symporter family	133.381	0.366631	0.226966	1.61535	0.106234	0.207289	143	122	118	92	180	115	196	108	142	109	80	75	128.316	0.926487	0.23358	-3.96646	7.29479e-05	0.000194353
DSVG11_1491	Transposase, mutator type	34.8078	0.166859	0.30276	0.551127	0.581547	0.714024	40	54	17	27	34	42	35	34	41	33	15	30	33.5894	0.678086	0.282416	-2.40102	0.0163493	0.0286355
DSVG11_1492	Hypothetical protein	17.5655	-0.0974631	0.363756	-0.267936	0.788749	0.870655	21	20	18	15	18	22	11	15	3	25	7	11	14.3154	0.964627	0.500146	-1.92869	0.0537695	0.0838113
DSVG11_1493	P-loop containing nucleoside triphosphate hydrolase	697.029	-0.64218	0.204697	-3.13722	0.00170557	0.00728989	862	1325	863	545	541	372	785	483	217	259	182	229	401.566	1.66027	0.171681	-9.67065	4.01828e-22	4.34092e-21
DSVG11_1494	CBS domain	4927.21	-0.61002	0.158953	-3.83774	0.00012417	0.00075213	5625	9872	5508	4286	3963	3348	4965	3245	696	792	961	660	2530.89	2.66761	0.173754	-15.3528	3.39422e-53	1.24036e-51
DSVG11_1495	glyceraldehyde-3-phosphate dehydrogenase (phosphorylating)	9093.57	0.391682	0.241543	1.62158	0.104892	0.205212	5350	13523	6279	8096	8185	12537	8551	10983	18527	18499	23514	17514	14452.1	-0.58122	0.213263	2.72537	0.00642298	0.0121872
DSVG11_1496	Hypothetical protein	270.743	0.472939	0.299686	1.57812	0.114539	0.219305	131	444	151	245	221	395	311	306	487	529	659	447	411.996	-0.413071	0.225356	1.83297	0.0668078	0.101864
DSVG11_1497	GAF domain	8467.51	0.0397683	0.142987	0.278125	0.780916	0.86632	6990	13480	7318	7409	8301	8534	8297	8635	15933	18607	17474	15241	12196.6	-0.617363	0.112513	5.48705	4.08694e-08	1.61513e-07
DSVG11_1498	Protein of unknown function (DUF583)	633.637	0.486128	0.122023	3.98391	6.77894e-05	0.00044423	523	667	538	449	776	589	787	773	1316	1635	1055	1166	974.864	-0.437076	0.107367	4.07087	4.68386e-05	0.000129089
DSVG11_1499	Probable peptidoglycan glycosyltransferase FtsW/RodA	854.614	0.445084	0.192555	2.31147	0.020807	0.0564898	633	699	758	812	963	814	1004	1107	1114	1330	1012	1213	1061.49	0.115325	0.105684	-1.09122	0.275175	0.348085
DSVG11_1500	Penicillin binding protein, transpeptidase	2443.52	-0.010686	0.247097	-0.0432461	0.965505	0.982025	2559	1759	2808	2557	2670	1672	2857	2481	3310	4102	2273	2782	2708.78	0.0195275	0.154016	-0.126789	0.899108	0.923762
DSVG11_1501	Hypothetical protein	256.538	0.00684332	0.307341	0.0222662	0.982236	0.990934	264	137	314	282	265	184	331	244	299	358	216	231	263.268	0.269598	0.158049	-1.70578	0.0880482	0.129663
DSVG11_1502	Rod shape-determining protein MreC	1525.51	-0.041078	0.260496	-0.157692	0.8747	0.924647	1786	988	1867	1454	1627	1160	1693	1484	1444	1820	1130	1483	1479.44	0.403054	0.111759	-3.60646	0.000310408	0.000750048
DSVG11_1503	Rod shape determining protein, MreB	16207.4	-0.0305096	0.216165	-0.14114	0.887759	0.931801	16543	12659	18000	17633	15019	15785	16763	15652	11374	13294	9732	10506	13881.3	0.878286	0.0742024	-11.8364	2.53191e-32	4.30716e-31
DSVG11_1504	Elongator protein 3/MiaB/NifB	3184.17	-0.281828	0.214099	-1.31635	0.188058	0.31958	4179	3520	4118	2412	3056	2219	3916	2291	1914	2454	1421	1807	2431.47	0.971994	0.154263	-6.30089	2.95946e-10	1.42421e-09
DSVG11_1505	Methyl-accepting chemotaxis protein (MCP)	1696.69	-0.142678	0.181518	-0.78603	0.43185	0.580372	1560	3287	1515	1291	1495	1676	1643	1537	831	928	946	801	1290.77	1.22936	0.12642	-9.72445	2.3718e-22	2.58108e-21
DSVG11_1506	Transposase, IS4-like	34.0297	-0.16497	0.316644	-0.520995	0.60237	0.729743	26	76	24	30	36	30	37	25	33	24	24	45	32.0223	0.38695	0.286341	-1.35136	0.176579	0.238773
DSVG11_1507	Protein of unknown function (DUF4372)	30.1027	0.299135	0.286979	1.04236	0.297245	0.445806	24	39	29	21	31	21	48	33	24	41	23	24	30.6441	0.625716	0.278509	-2.24666	0.0246615	0.0415707
DSVG11_1508	Hypothetical protein	578.527	-0.740278	0.200002	-3.70135	0.000214452	0.00121921	778	1095	720	460	452	362	602	315	714	884	558	777	561.127	-0.389335	0.162314	2.39865	0.0164556	0.0287706
DSVG11_1509	Hypothetical protein	1349.37	-0.408344	0.157259	-2.59663	0.00941437	0.0303102	1316	2584	1488	1154	1254	997	1379	976	1689	2021	1658	1745	1427.85	-0.257668	0.0989193	2.60483	0.00919204	0.0168369
DSVG11_1510	Apolipoprotein A-I superfamily	2193.74	-0.959575	0.222668	-4.30944	1.63665e-05	0.000123353	2184	5865	2246	2282	1361	1616	1430	1445	2842	3847	3295	2743	2227.26	-0.735747	0.136713	5.3817	7.37844e-08	2.82538e-07
DSVG11_1511	ABC transporter, FecCD/TroCD-like	311.776	-0.651173	0.166689	-3.90653	9.36319e-05	0.000588827	438	531	338	281	282	220	222	232	457	633	391	452	345.22	-0.622897	0.132129	4.71431	2.42529e-06	7.94122e-06
DSVG11_1512	Hypothetical protein	711.007	-0.353278	0.147869	-2.38912	0.0168886	0.0481	768	1261	763	578	602	568	781	530	1077	1380	893	919	812.656	-0.401317	0.118426	3.38875	0.000702108	0.00160979
DSVG11_1513	Mechanosensitive ion channel	1010.82	-0.021008	0.123565	-0.170016	0.864998	0.919192	1029	1442	1028	755	956	856	1221	951	1179	1520	1068	1296	1113.34	0.0306364	0.0920223	-0.332924	0.739192	0.793907
DSVG11_1514	Glycosyl transferase family 2	2175.66	-0.0216691	0.132	-0.16416	0.869605	0.921893	2372	2899	2213	1618	2297	1920	2542	1808	2439	3070	1919	2309	2265.26	0.198171	0.105002	-1.88731	0.0591186	0.0912838
DSVG11_1515	Hypothetical protein	4069.29	0.569328	0.0928396	6.13238	8.65745e-10	1.36401e-08	3108	4063	3297	2995	4789	4434	5158	4818	3808	4834	3518	3812	4463.69	0.648112	0.0614066	-10.5544	4.84571e-26	6.10353e-25
DSVG11_1516	pantothenate kinase	2368.41	0.165769	0.106427	1.55758	0.119333	0.227163	1926	3189	2166	2011	2500	2466	2628	2287	2162	2699	2248	2102	2411.06	0.479951	0.0889835	-5.39371	6.90188e-08	2.64975e-07
DSVG11_1517	phosphopyruvate hydratase	19714	0.644234	0.1907	3.37826	0.000729462	0.00350757	12093	24632	12943	14954	21134	26304	20395	26211	39483	41651	46503	35406	31492.7	-0.41744	0.176698	2.36245	0.0181547	0.0314447
DSVG11_1518	methenyltetrahydrofolate cyclohydrolase/methylenetetrahydrofolate dehydrogenase (NADP+)	5226.59	0.765939	0.203869	3.75701	0.000171953	0.000999637	2909	7421	3188	3157	6208	6868	6058	6702	5695	5754	6475	5372	6265.81	0.519839	0.147867	-3.51559	0.000438784	0.00103655
DSVG11_1519	Protein of unknown function (DUF805)	2665.99	0.395653	0.120818	3.27478	0.00105746	0.00484859	2043	3540	2151	1935	2690	2984	3280	2999	2184	2636	2132	1995	2675.76	0.797981	0.094674	-8.42873	3.49446e-17	2.88123e-16
DSVG11_1520	Alcohol dehydrogenase, iron-type	7113.38	0.574233	0.152133	3.77455	0.000160296	0.000938331	5173	8021	5128	5393	7441	9619	7839	8451	6761	7119	6759	6197	7722.06	0.695029	0.142509	-4.87707	1.07672e-06	3.65073e-06
DSVG11_1521	DegT/DnrJ/EryC1/StrS aminotransferase family	4421.05	0.680222	0.157314	4.32398	1.53243e-05	0.000115792	3150	3932	3207	3536	4946	5693	4994	5724	5091	5635	4954	5018	5321.42	0.428163	0.120652	-3.54874	0.000387086	0.000924011
DSVG11_1522	Acylneuraminate cytidylyltransferase	1666.46	0.6985	0.148649	4.69899	2.61452e-06	2.25122e-05	1260	1278	1421	1180	2057	1866	2283	1949	1538	1796	1125	1530	1805.4	0.829972	0.0909941	-9.12116	7.43241e-20	7.33331e-19
DSVG11_1523	Hypothetical protein	54.8861	1.04669	0.266791	3.92324	8.7366e-05	0.000554735	30	45	25	46	74	76	60	79	21	43	30	32	55.0634	1.59085	0.236936	-6.71424	1.89049e-11	1.00105e-10
DSVG11_1524	Acylneuraminate cytidylyltransferase	503.897	0.572158	0.157741	3.62721	0.000286504	0.00156573	392	429	443	381	569	545	588	669	609	757	545	560	606.311	0.327153	0.109264	-2.99415	0.00275207	0.00562578
DSVG11_1525	phosphoribosylglycinamide formyltransferase	1039.71	0.299009	0.0995873	3.00248	0.00267792	0.0107772	940	1146	921	825	1165	1038	1266	1067	1712	2180	1323	1519	1371.19	-0.181338	0.0966165	1.87688	0.060534	0.0933232
DSVG11_1526	uroporphyrinogen-III C-methyltransferase/uroporphyrinogen-III synthase	3664.8	0.308216	0.122223	2.52175	0.0116772	0.0356945	2873	4066	3178	3301	3794	3941	4236	4015	6251	7273	6195	6184	5108.49	-0.318914	0.0802233	3.97533	7.02831e-05	0.000188611
DSVG11_1527	leucyl aminopeptidase/bacterial leucyl aminopeptidase	6828.01	-0.0127834	0.111134	-0.115028	0.908423	0.944786	6346	8207	7060	6460	6961	6534	6829	6469	15185	16243	14905	15194	10565.8	-0.825916	0.087903	9.39577	5.68028e-21	5.89952e-20
DSVG11_1528	Coproporphyrinogen III oxidase	1190.67	-0.265981	0.105749	-2.51521	0.0118962	0.0362517	1204	1829	1217	1154	1086	994	1071	1111	1574	1791	1332	1443	1275.39	-0.143294	0.0821407	1.7445	0.0810717	0.120589
DSVG11_1529	NUDIX hydrolase	511.166	-0.106493	0.176173	-0.604478	0.545526	0.685843	560	534	627	431	534	389	585	447	836	1090	644	779	637.716	-0.393128	0.122354	3.21303	0.00131342	0.00284397
DSVG11_1530	ABC transporter	1917.04	0.118937	0.211409	0.562593	0.573712	0.708658	1955	1426	2073	1842	1985	1808	2099	1988	2956	3707	2771	3028	2476.61	-0.280095	0.0635196	4.40958	1.03573e-05	3.10301e-05
DSVG11_1531	NAD dependent epimerase/dehydratase family	1390.5	-0.141282	0.200068	-0.706171	0.480082	0.62837	1557	1264	1702	1322	1432	1066	1623	1138	2230	3017	1686	2182	1724.62	-0.409007	0.130582	3.1322	0.00173504	0.00368152
DSVG11_1532	Acyl-CoA N-acyltransferase	1387.01	0.226313	0.221107	1.02355	0.30605	0.454852	1296	962	1525	1285	1525	1285	1660	1449	2043	2519	1735	2175	1759.42	-0.137072	0.0763922	1.79432	0.0727618	0.109997
DSVG11_1533	dihydroorotate dehydrogenase, FMN binding catalytic subunit	3953.1	0.0132065	0.106992	0.123435	0.901763	0.940832	3593	4925	3839	3797	3828	3877	4124	3828	6935	8299	6272	6757	5307.64	-0.469191	0.066662	7.03836	1.9451e-12	1.14236e-11
DSVG11_1534	Dihydroorotate dehydrogenase, iron-sulfur/FAD binding electron transfer subunit	6320.81	-0.392866	0.176144	-2.23036	0.0257234	0.0670709	7651	7986	7710	5957	6366	3868	6949	4626	10651	12468	8929	10074	7647.07	-0.582469	0.142827	4.07814	4.53978e-05	0.000125531
DSVG11_1535	Creatinase/Aminopeptidase P	1569.7	-0.36058	0.147465	-2.44519	0.0144777	0.0423326	1600	2992	1608	1309	1318	1330	1542	1246	2504	2807	2203	2341	1846.98	-0.481056	0.0730831	6.58232	4.63169e-11	2.39682e-10
DSVG11_1536	Heat shock protein Hsp90	58977.4	-0.611382	0.205136	-2.98038	0.00287893	0.0114462	57750	128259	59751	58924	40190	57270	43313	41911	21546	18244	21904	22302	35489.8	1.49176	0.186415	-8.0024	1.2202e-15	9.33281e-15
DSVG11_1537	Cytochrome bd terminal oxidase, subunit I	9576.35	-0.000301331	0.21527	-0.00139978	0.998883	0.998951	7499	17699	7850	8002	8119	11252	8240	9813	20210	19516	24246	20041	14689.2	-0.794705	0.190559	4.17039	3.04075e-05	8.61305e-05
DSVG11_1538	Cytochrome bd terminal oxidase, subunit II	4677.06	0.00294758	0.250024	0.0117892	0.990594	0.995336	3256	8819	3417	4507	3760	5712	3997	4809	10281	9823	12025	9487	7239.34	-0.812365	0.201519	4.03121	5.54913e-05	0.000150416
DSVG11_1539	Hypothetical protein	224.145	-0.238877	0.149501	-1.59783	0.11008	0.212554	242	323	242	199	168	179	251	217	472	543	437	427	320.467	-0.83122	0.124966	6.65157	2.89975e-11	1.51916e-10
DSVG11_1540	Translation elongation factor EFG/EF2	4385.39	0.224059	0.137299	1.6319	0.1027	0.201455	3940	4296	4135	4011	4695	4375	4870	4700	5079	5782	4263	4933	4834.7	0.276522	0.0638264	-4.33241	1.47488e-05	4.35694e-05
DSVG11_1541	Tetracycline transcriptional regulator, TetR-related	61.9301	-0.561665	0.22817	-2.46161	0.0138315	0.0409689	69	108	83	50	51	33	58	57	101	83	86	99	68.7733	-0.529131	0.20822	2.54121	0.011047	0.0199264
DSVG11_1542	Small Multidrug Resistance protein	57.4056	-1.44156	0.291253	-4.94951	7.44009e-07	7.39515e-06	101	74	102	62	36	20	42	25	82	92	65	69	50.7075	-0.951635	0.220949	4.30704	1.65453e-05	4.84893e-05
DSVG11_1543	Small Multidrug Resistance protein	114.758	1.81047	0.221078	8.18927	2.62823e-16	7.94368e-15	39	77	45	51	205	187	142	166	63	71	58	62	127.982	1.84995	0.186911	-9.89751	4.26748e-23	4.80295e-22
DSVG11_1544	ATP synthase F1, delta/epsilon subunit	9942.24	0.726902	0.305749	2.37745	0.0174327	0.0491627	4693	10808	5667	9663	7719	15646	9631	15169	26945	25222	33508	24113	19156.8	-0.811098	0.264725	3.06393	0.00218452	0.00454725
DSVG11_1545	ATP synthase F1, alpha/beta subunit	51094.1	0.59975	0.253017	2.37039	0.0177692	0.0499096	28373	53562	33908	50273	43136	70422	53537	73320	140994	139138	160369	131335	97781	-0.873162	0.210056	4.15681	3.22727e-05	9.11519e-05
DSVG11_1546	ATP synthase F1, gamma subunit	30830.1	0.489809	0.21062	2.32555	0.0200424	0.054816	19390	30193	24187	30298	27664	36722	34892	42082	71432	76138	67644	66346	51064.7	-0.612373	0.150097	4.07985	4.50654e-05	0.000124783
DSVG11_1547	ATP synthase F1, alpha subunit	65189.9	0.141409	0.219506	0.644216	0.519435	0.663748	45901	73903	57131	74700	54795	68967	61660	82540	166332	166480	194242	161924	114585	-0.99175	0.181606	5.461	4.7345e-08	1.85127e-07
DSVG11_1548	ATP synthase F1, delta subunit	14202.1	0.109266	0.202477	0.539646	0.589441	0.719867	10418	16056	13921	15179	11728	14100	13869	18162	30627	30873	27258	28773	21153.3	-0.641533	0.15341	4.18183	2.89171e-05	8.22236e-05
DSVG11_1549	ATP synthase F1, subunit b/b'	25565.7	-0.24319	0.118849	-2.04621	0.0407359	0.0966495	24657	34787	28892	25631	21913	20075	24882	25620	51453	60296	44778	45159	35090.9	-0.743181	0.0936271	7.93766	2.06025e-15	1.54388e-14
DSVG11_1550	ATP synthase F1, subunit b/b'	9116.9	-0.469619	0.206907	-2.26971	0.0232255	0.0616433	12275	9846	12043	8561	8242	5189	9654	7402	15292	18128	12530	14568	10863.6	-0.619406	0.137113	4.51748	6.25793e-06	1.93963e-05
DSVG11_1551	Glycosyl transferase family 2	205.038	-0.213238	0.249302	-0.85534	0.392363	0.543519	203	196	258	225	195	139	288	139	383	550	286	429	283.795	-0.739845	0.204752	3.61338	0.00030223	0.000731481
DSVG11_1552	shikimate kinase	550.646	-0.151072	0.212459	-0.711062	0.477046	0.62578	690	605	595	467	595	327	691	473	888	1092	726	845	677.649	-0.399174	0.167921	2.37716	0.0174465	0.0303595
DSVG11_1553	MotA/MotB proton-channel complex, MotB	3792.09	-0.261466	0.141781	-1.84415	0.0651611	0.13986	3737	6974	3721	3143	3598	3048	3831	3180	5459	6378	5415	5353	4407.61	-0.355163	0.0736082	4.82505	1.39965e-06	4.70258e-06
DSVG11_1554	MotA/MotB proton-channel complex, MotA	3194.12	-0.288934	0.137178	-2.10628	0.0351802	0.0861901	3755	4907	3585	2433	3103	2502	3277	2517	4574	5316	3822	4362	3579.63	-0.288003	0.0818789	3.51743	0.000435754	0.00103022
DSVG11_1555	AsmA, assembly of outer membrane proteins	7020.63	-0.228145	0.141716	-1.60987	0.107426	0.209002	6537	12826	6843	5980	6250	6225	6755	6279	7977	8644	8096	7519	7165.86	0.0345361	0.0909991	-0.379522	0.7043	0.761962
DSVG11_1556	Cobyric acid synthase CobQ	2729.86	-0.195385	0.150144	-1.30131	0.193151	0.32599	2953	3438	3273	2309	2735	1950	3187	2263	4041	5106	3405	3639	3182.72	-0.300581	0.119926	2.5064	0.0121968	0.0218274
DSVG11_1557	histidine kinase, two-component system	2765.68	-0.462566	0.115614	-4.00096	6.30865e-05	0.000418036	3177	4551	3172	2483	2397	1935	2808	2100	3679	4448	2902	3487	2879.03	-0.273037	0.0958245	2.84934	0.00438101	0.00861076
DSVG11_1558	CheW, two-component system	1810.44	-0.468137	0.118362	-3.95512	7.64975e-05	0.000494368	1958	3248	2036	1608	1551	1344	1733	1392	2930	3796	2829	2908	2209.02	-0.671891	0.0750165	8.95659	3.34887e-19	3.19763e-18
DSVG11_1559	DegT/DnrJ/EryC1/StrS aminotransferase family	3196.65	-0.168464	0.115431	-1.45943	0.144446	0.261682	2990	5006	3238	2911	2760	3032	3057	3004	3868	4439	3580	3643	3384.87	-0.0076447	0.0884335	0.0864457	0.931112	0.948088
DSVG11_1560	Glycosyl transferase family 2	1569.68	-0.102769	0.119232	-0.861925	0.388729	0.539304	1542	2139	1573	1461	1255	1483	1696	1542	1700	2150	1439	1665	1603.74	0.168299	0.106776	-1.57618	0.114984	0.163396
DSVG11_1561	GtrA-like, predicted membrane protein	266.716	-0.115322	0.145888	-0.79048	0.429247	0.577661	286	313	276	257	263	213	306	233	375	488	254	370	303.55	-0.163383	0.141059	1.15826	0.246757	0.317566
DSVG11_1562	Glycosyl transferase family 2	820.087	0.0611692	0.123582	0.494969	0.620622	0.740348	693	1039	855	725	828	849	816	802	1067	1222	1040	993	942.562	-0.0108469	0.0994903	0.109024	0.913183	0.933364
DSVG11_1563	Lactate permease family	61011.7	0.218203	0.202724	1.07635	0.28177	0.430651	43251	83110	49194	58900	53118	75272	55904	72064	119953	128504	128570	121964	91740.6	-0.577906	0.172723	3.34586	0.000820277	0.00185771
DSVG11_1564	Lactate permease family	10848.1	-0.386061	0.20932	-1.84436	0.0651313	0.13986	9635	18991	10503	12270	7845	11035	7474	10324	19505	18996	19525	20465	13929.9	-0.714067	0.185962	3.83985	0.000123108	0.00031853
DSVG11_1565	THIF-type NAD/FAD binding fold	598.363	0.572984	0.18503	3.0967	0.00195686	0.00826849	383	573	459	543	609	734	684	782	1170	1206	892	976	863.805	-0.206786	0.130714	1.58198	0.113654	0.161852
DSVG11_1566	2-iminoacetate synthase (ThiH)	1425.36	0.482936	0.1862	2.59364	0.00949668	0.030542	842	1685	1128	1267	1361	1633	1672	1870	2474	2661	2771	2606	2090.62	-0.314862	0.144986	2.17166	0.029881	0.0495505
DSVG11_1567	thiazole synthase	1701.45	0.335383	0.187981	1.78413	0.0744023	0.155525	1099	2298	1397	1493	1527	2059	1796	2062	3058	3484	3233	2993	2466.26	-0.396728	0.147602	2.68783	0.00719185	0.0135161
DSVG11_1568	ThiS, thiamine-biosynthesis	1130.13	0.0269645	0.136933	0.196918	0.843892	0.908259	885	1658	1145	991	1121	1124	1093	1150	2322	2760	1984	2093	1636.33	-0.640572	0.0936851	6.8375	8.05852e-12	4.50912e-11
DSVG11_1569	Carbon starvation CstA protein, c-terminal domain	175.248	-0.167107	0.221104	-0.755783	0.449779	0.599301	172	296	220	100	172	177	163	139	244	236	244	236	198.604	-0.189064	0.149443	1.26513	0.205826	0.271985
DSVG11_1570	Hypothetical protein	69.2274	-3.18649	0.49277	-6.46649	1.00306e-10	1.7075e-09	161	31	177	110	12	10	14	18	5662	7461	3642	5119	2360.43	-8.26321	0.252902	32.6735	3.71362e-234	2.19846e-231
DSVG11_1571	DnaJ domain	3034.12	-0.0649053	0.101932	-0.636751	0.524287	0.667357	3041	3828	2907	2948	2964	2774	3254	2731	3950	4666	3411	4041	3413.3	-0.0749804	0.0611959	1.22525	0.220481	0.287879
DSVG11_1572	DNA-directed RNA polymerase	6425.25	-0.495823	0.199922	-2.48008	0.0131352	0.0394308	6654	12178	6091	6758	4284	6385	4537	5613	4548	4959	5544	4701	5173.71	0.454773	0.191269	-2.37766	0.0174227	0.030336
DSVG11_1573	tRNA thiolation protein, TtcA/Ctu1 type	180.745	0.000500276	0.26865	0.00186219	0.998514	0.998951	176	118	206	209	168	178	211	157	251	300	208	271	213.261	-0.14883	0.121732	1.22261	0.221478	0.288545
DSVG11_1574	Peptidase family M23	887.561	-0.137928	0.207934	-0.663328	0.507121	0.653652	1134	910	996	728	1006	572	981	803	1160	1371	799	1040	946.035	0.00170173	0.157939	-0.0107746	0.991403	0.993081
DSVG11_1575	Small Multidrug Resistance protein	914.918	-1.03592	0.173467	-5.97185	2.34575e-09	3.52696e-08	1258	1795	1255	854	668	430	778	518	367	485	294	366	499.675	1.03803	0.152157	-6.82211	8.97151e-12	4.94519e-11
DSVG11_1576	Sodium:dicarboxylate symporter family	5752.03	-0.322009	0.15066	-2.13733	0.0325713	0.0812774	5543	10809	5719	5078	5219	5099	4850	4943	7940	8786	8907	8649	6643.12	-0.397515	0.120162	3.30817	0.000939089	0.00210743
DSVG11_1577	Serine dehydratase-like/Uncharacterised protein family UPF0597	3970.94	-0.116952	0.137603	-0.84992	0.39537	0.545706	3474	5889	3945	3868	3348	4106	3794	3727	4185	5030	4070	4035	4028.88	0.175374	0.11174	-1.56948	0.116536	0.165521
DSVG11_1578	glutaminyl-tRNA synthase (glutamine-hydrolysing)	7406.07	0.311907	0.147716	2.11153	0.0347266	0.0852196	5453	8911	6279	6633	7428	8651	7718	8405	8739	9989	9096	8768	8614.88	0.196384	0.120534	-1.62928	0.103254	0.148943
DSVG11_1579	Aspartyl/glutamyl-tRNA(Asn/Gln) amidotransferase, C subunit	1596.07	0.0470927	0.103076	0.456872	0.647763	0.762286	1554	2076	1599	1277	1726	1413	1848	1442	2047	2560	1742	1947	1810.21	0.0127707	0.0843677	-0.15137	0.879684	0.908536
DSVG11_1580	Periplasmic binding protein-like I	6426.38	-0.0252301	0.0943719	-0.267347	0.789202	0.870655	5906	8282	6432	6064	6226	5978	6700	6236	7367	7705	7356	7793	6894.29	0.103771	0.0916258	-1.13255	0.257401	0.32855
DSVG11_1581	Heat shock protein 70	132329	-0.428431	0.212684	-2.0144	0.0439675	0.102625	121692	269707	128333	127942	89072	142262	106970	103194	41056	35699	45930	40278	81402.3	1.80657	0.202483	-8.92209	4.57588e-19	4.31357e-18
DSVG11_1582	Putative redox-active protein	21627.3	0.06044	0.160427	0.376744	0.706364	0.809381	18756	28350	19613	20675	19923	23252	18774	24477	14785	18204	14960	14313	19184.8	0.863776	0.142025	-6.08188	1.18784e-09	5.45118e-09
DSVG11_1583	Methyl-accepting chemotaxis protein (MCP)	1899.68	0.185192	0.140171	1.32119	0.186438	0.317739	1501	2462	1618	1775	1784	2034	2028	2107	2418	2594	2706	2776	2290.87	-0.0301082	0.132642	0.226988	0.820433	0.856909
DSVG11_1584	Integrase	215.81	-0.300928	0.231847	-1.29796	0.194302	0.326445	216	425	234	148	167	156	292	160	222	269	143	161	194.088	0.341502	0.203722	-1.67631	0.0936774	0.136863
DSVG11_1585	ZIP Zinc transporter	2869.35	-0.340798	0.131884	-2.58408	0.00976398	0.0310978	3111	4956	3145	2310	2678	2194	2926	2244	3581	4373	2705	3369	2939.24	-0.098851	0.0981043	1.00761	0.313641	0.38828
DSVG11_1586	Recombination protein RecR	1602.29	0.021236	0.15759	0.134754	0.892806	0.93511	1526	1885	1575	1517	1763	1113	1976	1575	1858	2349	1572	1754	1721.66	0.145068	0.134175	-1.08119	0.279614	0.352195
DSVG11_1587	Nucleoid-associated protein YbaB/EbfC family	1568.12	0.343204	0.139484	2.46052	0.0138734	0.041052	1120	2059	1290	1301	1771	1650	1646	1833	2980	3656	2773	2743	2307.44	-0.429947	0.0981218	4.38176	1.17722e-05	3.50562e-05
DSVG11_1588	Hypothetical protein	961.802	0.444947	0.115832	3.84131	0.000122377	0.000742791	699	1087	800	779	1084	942	1239	1124	1610	2046	1434	1645	1353.81	-0.237218	0.077394	3.06507	0.00217621	0.00453313
DSVG11_1589	DNA-directed DNA polymerase	4507.98	0.459518	0.169138	2.71681	0.00659138	0.0227548	3577	3687	4205	3807	5359	4374	6319	4681	4209	5039	3290	4258	4749.21	0.681393	0.097638	-6.97876	2.97789e-12	1.73174e-11
DSVG11_1590	branched-chain-amino-acid transaminase	15654.5	0.0480866	0.157182	0.305929	0.759659	0.849258	12916	20792	13838	15927	15216	16897	14185	16104	18970	20366	20278	19012	17579	0.0443541	0.134575	-0.329586	0.741713	0.795078
DSVG11_1591	Hydantoinase/oxoprolinase	1988.29	-0.429137	0.100758	-4.2591	2.05248e-05	0.00015123	2088	3280	2158	1985	1726	1422	1907	1659	2639	3012	2181	2468	2071.65	-0.239843	0.0731863	3.27717	0.00104855	0.00232836
DSVG11_1592	tRNA (cytidine34-2'-O)-methyltransferase	198.742	-0.163699	0.32856	-0.49823	0.618322	0.738198	241	118	269	196	256	113	227	152	303	444	240	315	245.149	-0.419302	0.214065	1.95876	0.0501406	0.0788189
DSVG11_1593	threonine-phosphate decarboxylase	315.996	-0.158421	0.226504	-0.699416	0.484292	0.632484	363	279	356	332	336	203	370	280	553	660	423	575	407.139	-0.521386	0.149151	3.4957	0.000472821	0.00110899
DSVG11_1594	Transmembrane protein TauE-like	218.595	0.550634	0.199253	2.7635	0.00571857	0.0203342	162	183	213	162	326	204	243	252	292	314	264	319	275.677	0.159697	0.150062	-1.0642	0.287238	0.359654
DSVG11_1595	Multidrug efflux transporter AcrB/TolC like	1106.16	0.0420436	0.128784	0.326467	0.744071	0.837044	1124	1333	1129	900	1222	876	1308	1050	2642	2619	1999	2366	1679.89	-0.74101	0.109419	6.77221	1.26829e-11	6.87571e-11
DSVG11_1596	Putative zinc- or iron-chelating domain	733.805	-0.337948	0.120435	-2.80606	0.00501512	0.0182941	837	998	833	700	704	589	724	549	1817	2314	1586	1723	1171.3	-1.15364	0.094851	12.1627	4.91035e-34	9.02772e-33
DSVG11_1597	3,4-dihydroxy-2-butanone-4-phosphate synthase/GTP cyclohydrolase II	4923.9	0.204836	0.17291	1.18464	0.236161	0.379344	5088	4163	4864	4250	5387	4836	5546	5053	12012	13515	9815	11135	8018.28	-0.77669	0.0618584	12.556	3.68728e-36	7.63241e-35
DSVG11_1598	Cytochrome b561/Ni-hydrogenase	2723.51	0.109427	0.146374	0.747584	0.454711	0.603159	2335	2936	2679	2693	2823	2746	2679	2869	5529	5698	4735	5881	3977.2	-0.594708	0.104476	5.69229	1.25344e-08	5.21826e-08
DSVG11_1599	Hypothetical protein	16.0833	-0.240706	0.384678	-0.625733	0.53149	0.673054	18	30	13	13	17	15	20	7	18	19	8	16	14.8606	0.334222	0.38356	-0.871367	0.383554	0.461887
DSVG11_1600	Hypothetical protein	45.1697	0.749284	0.276288	2.71197	0.00668844	0.0230362	28	34	45	30	56	46	48	72	15	25	34	30	43.2528	1.46194	0.294633	-4.9619	6.9806e-07	2.42132e-06
DSVG11_1601	Hypothetical protein	180.856	0.0816577	0.193063	0.422959	0.672325	0.782486	178	304	157	111	173	190	189	182	135	163	164	175	174.717	0.577493	0.150187	-3.84515	0.000120478	0.000311999
DSVG11_1602	Enolpyruvate transferase domain	7666.58	0.267201	0.204419	1.30713	0.19117	0.323383	6745	5675	7715	7497	8465	7330	9380	7978	12106	14317	10806	12391	10105.6	-0.205368	0.0547729	3.74946	0.000177218	0.000449885
DSVG11_1603	Adenylylsulfate reductase, beta subunit	213059	-0.3203	0.185189	-1.72959	0.083704	0.17146	206315	270912	225919	257451	148999	197246	180360	216789	232281	253259	243997	279317	217277	-0.0630807	0.159464	0.39558	0.692415	0.75075
DSVG11_1604	Adenylylsulfate reductase, alpha subunit	542671	-0.137138	0.29705	-0.461668	0.644319	0.760369	385358	744659	443746	743910	324205	631809	402034	651510	628804	545650	766674	741301	588807	-0.0433006	0.266785	0.162305	0.871066	0.900892
DSVG11_1605	Pyridine nucleotide disulphide reductase class-I signature	23691.4	-0.580503	0.308832	-1.87967	0.0601525	0.131298	19697	29422	24060	40080	11083	22251	16515	24197	40869	37952	47689	43523	29521.1	-0.825009	0.251614	3.27887	0.00104224	0.0023161
DSVG11_1606	Methyl-viologen-reducing hydrogenase, delta subunit	33503.5	-0.391404	0.309617	-1.26415	0.206175	0.342123	26057	37249	32626	54969	18731	32931	23789	37520	50024	57320	60966	59156	41357.1	-0.626508	0.231877	2.70189	0.00689458	0.0129987
DSVG11_1607	4Fe-4S ferredoxin-type, iron-sulfur binding protein	16747.6	0.0523184	0.325561	0.160702	0.872328	0.923701	10387	17842	13329	24140	11193	19809	12487	22768	14094	16741	23769	21313	18027.1	0.176429	0.283478	-0.622371	0.533698	0.606894
DSVG11_1608	Hypothetical protein	10343.7	0.332198	0.475449	0.698703	0.484738	0.632787	5251	11559	6850	13385	6629	14653	7421	15883	7512	6976	11233	8973	10351.3	0.736456	0.41818	-1.7611	0.0782221	0.117072
DSVG11_1609	Gcn5-related N-acetyltransferase (GNAT)	592.073	0.0807697	0.129844	0.62205	0.533909	0.674388	616	786	542	449	553	570	748	543	429	540	407	429	537.944	0.795207	0.103339	-7.69514	1.41344e-14	9.96137e-14
DSVG11_1610	Protein of unknown function, SlyX	143.269	0.119633	0.159076	0.752051	0.45202	0.601205	139	200	123	111	154	154	144	136	94	118	63	103	124.65	1.02964	0.16424	-6.26911	3.63113e-10	1.73918e-09
DSVG11_1611	Elongator protein 3/MiaB/NifB	3798.36	-0.0949711	0.139113	-0.682692	0.494802	0.641963	4151	4229	3910	3642	3520	3330	4489	3236	2438	2816	2144	2475	3136.21	0.934665	0.0849554	-11.0018	3.7444e-28	5.27782e-27
DSVG11_1612	EF-hand calcium-binding domain.	15093.4	-0.506198	0.116019	-4.36307	1.28253e-05	9.81613e-05	17491	26541	15552	14626	12747	12364	13196	10921	9577	10860	10277	9760	11439.7	0.653301	0.101355	-6.44569	1.15079e-10	5.74423e-10
DSVG11_1613	Hypothetical protein	3594.24	-0.374274	0.136782	-2.73628	0.00621379	0.0217043	3662	6420	3897	3147	3467	2474	3491	2984	5589	5899	5218	4998	4133.51	-0.439133	0.103523	4.24188	2.21653e-05	6.43229e-05
DSVG11_1614	ABC transporter, potentially leucine transporting	4289.01	0.0781225	0.118465	0.659454	0.509604	0.655427	3758	5094	4293	3961	4279	4290	4300	4467	7160	8121	5644	6620	5465.98	-0.279307	0.0890622	3.13609	0.00171216	0.00364081
DSVG11_1615	ABC trasnporter, potentially leucine transporting	3682.55	0.0418571	0.110549	0.378628	0.704964	0.80809	3261	4371	3728	3495	3700	3507	3939	3600	5545	5951	4497	5182	4404.63	-0.142021	0.0661437	2.14716	0.0317806	0.0524071
DSVG11_1616	Branched-chain amino acid transport system / permease component, potentially leucine transporting	6896.1	-0.0495116	0.100356	-0.493361	0.621758	0.740807	6195	9350	6982	6467	6650	6682	6942	6440	8553	8339	6883	8905	7380.35	0.0859127	0.101497	-0.846456	0.397299	0.475537
DSVG11_1617	Branched-chain amino acid transport system / permease component, potentially leucine transporting	9825.45	-0.170571	0.0823206	-2.07204	0.0382621	0.0919906	9484	14011	10626	9005	9455	8345	9968	8780	11016	11399	9605	11289	9926.99	0.127376	0.0747889	-1.70314	0.0885421	0.130261
DSVG11_1618	Leucine-binding protein domain	60406.8	-0.302356	0.219556	-1.37712	0.168475	0.295279	47220	123284	55043	59925	53238	60078	43693	54497	53315	48671	58735	56599	54426.9	0.33298	0.179348	-1.85662	0.0633658	0.0970822
DSVG11_1619	Hypothetical protein	279.3	1.12206	0.213154	5.26406	1.40909e-07	1.59303e-06	186	268	189	100	457	297	473	299	121	142	70	177	269.858	1.95686	0.230324	-8.49612	1.96032e-17	1.64378e-16
DSVG11_1620	Hypothetical protein	1987.49	-0.559079	0.166232	-3.36324	0.000770336	0.00366838	2123	3909	2217	1794	1987	1266	1652	1460	3348	4085	4059	3460	2545.37	-0.868504	0.148082	5.86504	4.49026e-09	1.95746e-08
DSVG11_1621	Methyl-accepting chemotaxis protein (MCP)	6703.17	0.338321	0.1265	2.67448	0.00748451	0.0251453	5359	7351	5605	5943	7211	7541	7304	7390	10788	12078	10497	10954	9053.1	-0.210563	0.0928845	2.26694	0.0233941	0.0397056
DSVG11_1622	Polysaccharide biosynthesis protein	764.557	0.145616	0.145115	1.00345	0.315646	0.463864	748	778	807	623	781	680	968	757	1138	1174	1046	1161	945.741	-0.138938	0.0979764	1.41808	0.156167	0.214106
DSVG11_1623	dihydroxy-acid dehydratase	7864.57	-0.198429	0.17866	-1.11065	0.266719	0.41384	6874	15021	6976	7010	6685	7774	7018	7292	6925	6791	7518	6776	7202.26	0.408637	0.140974	-2.89867	0.00374754	0.00746984
DSVG11_1624	ABC transporter	257.06	0.128993	0.131309	0.982362	0.325922	0.474352	233	294	264	217	260	248	282	269	193	264	236	207	248.997	0.61076	0.125739	-4.85736	1.18964e-06	4.00606e-06
DSVG11_1625	Phospholipase D/Transphosphatidylase	687.318	-0.0921147	0.184403	-0.499529	0.617406	0.737997	717	1195	664	448	570	703	671	674	1157	1387	1240	1187	918.35	-0.545839	0.122105	4.47025	7.81267e-06	2.38162e-05
DSVG11_1626	histone-like nucleoid structuring-dependent expression A/B protein, acid stress chaperone	7971.76	0.0293704	0.0950056	0.309144	0.757212	0.848605	7480	10390	7684	7049	8727	6921	8400	7784	18054	19891	18297	16790	12527.5	-0.828384	0.0948727	8.73153	2.51242e-18	2.22657e-17
DSVG11_1627	ABC transporter	76.9942	0.0835686	0.211494	0.395135	0.692743	0.800587	56	109	83	64	60	84	91	78	54	118	46	57	73.6538	0.599307	0.249729	-2.39983	0.0164028	0.0286952
DSVG11_1628	ABC transporter, permease domain	207.624	-0.876918	0.194233	-4.51476	6.33875e-06	5.17228e-05	273	258	312	242	143	159	152	122	228	256	218	261	187.542	-0.364367	0.139167	2.6182	0.0088396	0.0162416
DSVG11_1629	Protein of unknown function (DUF2318), predicted membrane protein	240.821	0.313342	0.371426	0.843619	0.398883	0.548765	129	333	174	257	117	406	187	320	254	303	240	285	268.128	0.340863	0.327816	-1.0398	0.298433	0.371629
DSVG11_1630	NADH:cytochrome b5 reductase	4387	1.07901	0.214767	5.02411	5.05779e-07	5.20937e-06	2008	3877	2494	3227	4687	6544	5374	6705	6907	7339	5741	6626	6247.29	0.199857	0.15461	-1.29265	0.196131	0.261273
DSVG11_1631	4Fe-4S ferredoxin-type, iron-sulfur binding protein	5614.16	0.970834	0.178685	5.43321	5.53495e-08	6.80271e-07	2964	4750	3515	4269	6456	7550	7093	8099	6806	7496	6173	7422	7222.34	0.448959	0.121573	-3.69292	0.000221692	0.000550511
DSVG11_1632	4Fe-4S ferredoxin-type, iron-sulfur binding protein	7055.31	0.715736	0.21084	3.39469	0.000687068	0.00333866	4202	6117	4804	6475	7444	8970	7828	10125	8939	8868	8109	9307	8786.94	0.345716	0.148969	-2.32072	0.0203021	0.0347768
DSVG11_1633	Pyridine nucleotide-disulphide oxidoreductase	12260.4	0.606484	0.213292	2.84344	0.00446289	0.0165653	7444	12214	8686	11328	11770	16113	12926	17081	14181	14566	13479	14969	14584.4	0.401294	0.165566	-2.42376	0.0153606	0.0269996
DSVG11_1634	Cysteine-rich domain	7319	0.482561	0.159512	3.02524	0.0024844	0.0102064	5159	6969	6083	6586	7713	8424	8369	9049	7137	8116	6930	8225	8115.49	0.521455	0.110467	-4.72045	2.35328e-06	7.7225e-06
DSVG11_1635	4Fe-4S ferredoxin, iron-sulphur binding protein	5112.23	0.472317	0.124335	3.79876	0.000145423	0.000861486	3760	5129	4396	4225	5626	5719	6051	6015	5362	6036	5339	6031	5828.34	0.415441	0.093408	-4.4476	8.68359e-06	2.6228e-05
DSVG11_1636	3-dehydroquinate dehydratase	1775.51	0.243696	0.0992448	2.4555	0.0140687	0.0414661	1601	2036	1702	1363	1793	1802	2181	1837	1923	2295	1800	1927	1946.44	0.315325	0.0687851	-4.58421	4.55707e-06	1.44731e-05
DSVG11_1637	shikimate dehydrogenase	1786.83	-0.199936	0.100967	-1.98021	0.0476795	0.109392	1881	2675	1873	1530	1801	1472	1779	1527	2463	2704	2359	2379	2017.74	-0.218768	0.0826877	2.64571	0.00815197	0.0151569
DSVG11_1638	Hypothetical protein	259.895	-0.155993	0.156243	-0.998401	0.318085	0.46642	268	417	217	244	266	242	245	217	286	308	287	256	262.786	0.145504	0.125802	-1.15661	0.247431	0.318294
DSVG11_1639	Sodium:sulfate symporter transmembrane region	235.607	-0.0431868	0.131341	-0.328813	0.742297	0.83628	237	311	248	194	235	206	274	205	338	338	249	240	256.93	0.0357366	0.132377	-0.26996	0.787191	0.830394
DSVG11_1640	Arylsulfotransferase (ASST), C-terminal domain	303.167	-0.148197	0.162032	-0.914614	0.360395	0.51076	295	475	344	225	278	250	277	329	305	306	310	331	299.365	0.227525	0.142127	-1.60085	0.10941	0.156906
DSVG11_1641	Cyclic nucleotide-binding protein	367.244	-0.442062	0.154073	-2.86916	0.00411559	0.0155041	360	626	383	395	315	313	274	321	533	476	433	467	384.41	-0.263579	0.13844	1.90393	0.0569191	0.0882559
DSVG11_1642	Flagella basal body rod protein	3743.47	-0.15507	0.158662	-0.977361	0.32839	0.476577	3516	7012	3415	2930	3554	3247	3882	3326	4707	5776	4323	4786	4121.51	-0.104664	0.0537313	1.94791	0.0514259	0.0805401
DSVG11_1643	thiosulfate sulfurtransferase	718.352	0.560885	0.174595	3.21249	0.00131592	0.0057916	474	754	549	608	654	871	899	945	1454	1610	1608	1436	1152.28	-0.485708	0.151154	3.21333	0.00131203	0.00284306
DSVG11_1644	Aminotransferase class I and II	5742.85	0.414613	0.124827	3.32149	0.000895366	0.00420297	4436	6149	4724	4881	6264	6643	6402	6502	12452	13727	13615	11536	9325.91	-0.61792	0.120021	5.14845	2.62654e-07	9.59821e-07
DSVG11_1645	Phosphatidylethanolamine-binding protein	2980.88	-0.652287	0.166273	-3.92298	8.74615e-05	0.000554735	3681	6076	3467	2302	2391	2152	2589	2043	4783	6269	4271	4712	3475.3	-0.743234	0.0795612	9.34166	9.48312e-21	9.67932e-20
DSVG11_1646	Pyridine nucleotide disulphide reductase class-II signature	14745.7	-0.236516	0.180298	-1.31181	0.189584	0.32162	12916	28144	13304	13602	12087	15045	13331	12721	30582	31123	35943	27935	21483.5	-0.871042	0.15901	5.47791	4.30382e-08	1.69406e-07
DSVG11_1647	Hypothetical protein	410.867	-0.160249	0.163203	-0.9819	0.326149	0.474352	450	676	398	306	380	322	505	339	356	461	322	345	378.864	0.433175	0.121448	-3.56674	0.000361447	0.0008656
DSVG11_1648	Translation elongation factor SelB	4377.98	-0.226743	0.171868	-1.31928	0.187075	0.318458	4127	8650	4052	3447	3907	3805	4632	3627	4152	5085	3837	3682	4087.37	0.309639	0.0834393	-3.71095	0.000206482	0.000517525
DSVG11_1649	Gram-negative bacterial TonB protein	861.017	-0.11757	0.132479	-0.887464	0.374829	0.525435	971	1039	923	739	886	704	955	730	824	1038	687	781	824.076	0.356434	0.0966811	-3.6867	0.000227178	0.000562718
DSVG11_1650	CheY-like superfamily	3717.85	-0.408147	0.152019	-2.68485	0.00725618	0.0245985	3732	7297	3655	3361	3156	3178	3199	3054	5082	5554	4973	4690	4017.58	-0.312835	0.0929332	3.36623	0.000762018	0.00173826
DSVG11_1651	4-hydroxy-3-methylbut-2-enyl diphosphate reductase	789.222	0.0879476	0.139099	0.632266	0.527213	0.670217	719	876	802	725	885	653	837	839	1213	1558	1005	1215	996.805	-0.249472	0.105208	2.37122	0.0177293	0.0307975
DSVG11_1652	Dihydrouridine synthase	387.771	0.0315514	0.232242	0.135856	0.891935	0.934859	437	346	494	274	365	280	516	401	704	856	541	760	530.028	-0.499522	0.148044	3.37414	0.000740464	0.0016938
DSVG11_1653	Sulfate permease family	1302.45	0.305644	0.137367	2.22501	0.0260802	0.067882	1129	1289	1239	1086	1483	1166	1723	1345	1815	2291	1721	1885	1647.15	-0.0588545	0.0889434	0.661707	0.508159	0.582102
DSVG11_1654	GAF domain-like	1146.81	-0.03168	0.179208	-0.176779	0.859682	0.916623	1311	1058	1302	996	1155	1022	1287	1026	1455	1657	1329	1521	1287.31	-0.0355363	0.0740937	0.479613	0.631503	0.693856
DSVG11_1655	Transglycosylase SLT domain	1323.59	-0.286845	0.121329	-2.3642	0.0180692	0.0505393	1429	2126	1303	1219	1038	1115	1440	1132	1500	1768	1426	1624	1359.31	-0.0465197	0.0966988	0.481078	0.630461	0.693484
DSVG11_1656	Hypothetical protein	391.914	-0.574924	0.135632	-4.23884	2.24678e-05	0.00016432	452	669	431	402	300	243	377	330	767	982	634	706	511.22	-0.923936	0.118576	7.79192	6.59963e-15	4.73e-14
DSVG11_1657	Outer membrane protein (OmpH-like)	6695.94	-0.277579	0.136658	-2.03119	0.042236	0.0991309	6899	7909	7499	7422	6159	5369	6435	5958	13302	15769	11487	12520	9172.62	-0.76856	0.0582617	13.1915	9.81854e-40	2.3822e-38
DSVG11_1658	Membrane transport protein	685.539	-0.140788	0.124384	-1.13188	0.257684	0.403201	695	903	772	596	702	515	740	629	711	891	598	786	689.852	0.170676	0.106273	-1.60601	0.108271	0.155574
DSVG11_1659	lipoyl synthase	932.002	0.526006	0.160754	3.27212	0.00106746	0.00488689	665	814	800	811	1128	948	1115	1149	1390	1514	1270	1295	1214.74	0.0424205	0.0878412	-0.482922	0.629151	0.692975
DSVG11_1660	lipoyl(octanoyl) transferase	810.417	0.464186	0.142976	3.24659	0.00116795	0.00526554	722	734	682	630	1025	851	1038	804	1058	1288	853	1085	991.798	0.177475	0.0974131	-1.82188	0.0684729	0.104045
DSVG11_1661	Biotin-protein ligase, N-terminal	1365.59	0.0704032	0.157137	0.448038	0.654126	0.768248	1418	1351	1470	1160	1494	1130	1603	1321	1660	1999	1386	1636	1510.25	0.109348	0.0888505	-1.2307	0.218437	0.285741
DSVG11_1662	Valine-tRNA ligase	6107.74	0.354115	0.185287	1.91118	0.0559819	0.12461	5105	4954	5549	5834	6916	6574	6485	6985	9079	10332	8163	8800	7814.59	-0.0484508	0.0869863	0.556993	0.577532	0.647536
DSVG11_1663	Small Multidrug Resistance protein	353.957	0.21977	0.131972	1.66527	0.095858	0.190686	351	382	323	284	405	329	424	349	440	582	422	469	421.462	0.034674	0.0950473	-0.364808	0.715254	0.772402
DSVG11_1664	Ribosomal protein S12	24563.8	0.0250141	0.212386	0.117776	0.906245	0.944394	23301	20115	26615	26672	27669	20411	24208	25518	27737	35584	25559	28925	26704.8	0.114962	0.100408	-1.14495	0.252229	0.323483
DSVG11_1665	Ribosomal protein S7	16101	0.269527	0.229027	1.17683	0.239262	0.382871	12044	13453	13898	18634	16366	17872	15651	19132	17982	21242	17676	18093	18070.8	0.266656	0.121362	-2.1972	0.0280064	0.0466774
DSVG11_1666	Translation elongation factor EFG/EF2	27222.3	0.417219	0.260949	1.59885	0.109854	0.212395	18456	19751	22949	30887	26711	33476	26188	35361	44398	51100	44621	45136	37756.2	-0.217567	0.153589	1.41655	0.156614	0.21462
DSVG11_1667	glutamate N-acetyltransferase/amino-acid N-acetyltransferase	1207.06	-0.0108095	0.170117	-0.0635411	0.949336	0.972314	1094	1419	1177	1247	1108	1198	1029	1376	2618	3124	2473	2745	1871.29	-0.829099	0.134221	6.17711	6.52874e-10	3.06261e-09
DSVG11_1668	Hypothetical protein	486.339	-0.351787	0.132971	-2.64559	0.00815476	0.026958	523	865	497	416	415	394	479	404	707	841	648	710	556.879	-0.40275	0.0793611	5.0749	3.87696e-07	1.39101e-06
DSVG11_1669	Hypothetical protein	553.838	-0.534515	0.195246	-2.73765	0.00618793	0.0216395	670	1113	583	429	400	419	615	368	422	602	403	485	461.281	0.290278	0.144187	-2.01321	0.044093	0.0704345
DSVG11_1670	4Fe-4S ferredoxin-type, iron-sulphur binding protein	2249.65	-0.648907	0.192659	-3.36817	0.000756695	0.00361505	2458	5196	2405	1809	1773	1695	1985	1481	2052	2258	1678	1851	1837.05	0.201333	0.088495	-2.27507	0.0229015	0.0388918
DSVG11_1671	Polysaccharide biosynthesis protein	1397.21	-0.146458	0.140508	-1.04234	0.297254	0.445806	1480	1831	1582	1165	1470	1068	1624	1114	2214	2711	1594	2037	1668.7	-0.316539	0.130393	2.42758	0.0151998	0.0267646
DSVG11_1672	RND efflux pump, membrane fusion protein	3406.27	-0.111742	0.0955794	-1.1691	0.242363	0.386164	3368	5007	3418	2948	3543	2954	3444	3001	4423	4852	3754	4075	3702.55	-0.0244985	0.0737753	0.332069	0.739837	0.794312
DSVG11_1673	Outer membrane efflux protein	4890.44	0.00276927	0.0864976	0.0320155	0.97446	0.986112	4554	6590	4711	4374	4833	4676	5050	4747	5735	6285	5519	5831	5306.43	0.0991962	0.0765662	-1.29556	0.195126	0.260403
DSVG11_1674	Polyketide synthase, acyl transferase domain	6470.5	-0.242964	0.146372	-1.65991	0.0969331	0.192122	7230	7403	7585	6260	6510	4824	6801	5383	8509	10703	7553	9344	7251.23	-0.242764	0.0946207	2.56566	0.010298	0.0186595
DSVG11_1675	Hypothetical protein	18.471	-0.709616	0.360996	-1.96572	0.0493314	0.112141	25	19	27	21	11	15	17	12	16	29	13	13	15.3648	0.0278438	0.360374	-0.0772635	0.938414	0.952574
DSVG11_1676	Aminotransferase class I and II	7755.86	0.0127166	0.205498	0.0618822	0.950657	0.972994	8605	6491	8792	6989	8422	5979	9484	7104	11861	14072	9438	11731	9483.5	-0.229767	0.110724	2.07512	0.0379752	0.0614917
DSVG11_1677	Glycosyl transferase, family 1	1181.66	-0.139391	0.182364	-0.764355	0.444655	0.594614	1300	1143	1225	1292	1090	987	1385	1002	1895	2386	1740	2073	1511.83	-0.484217	0.0912939	5.30394	1.13331e-07	4.27884e-07
DSVG11_1678	Hypothetical protein	540.281	-0.467778	0.206192	-2.26865	0.0232895	0.0617578	704	572	727	524	492	347	587	381	982	1299	764	1021	693.71	-0.791854	0.142465	5.55823	2.72516e-08	1.0945e-07
DSVG11_1679	Glycosyl transferase, family 1	1434.51	-0.358538	0.108702	-3.29836	0.000972513	0.00450091	1463	2433	1485	1372	1189	1138	1410	1237	1957	2382	1944	1977	1607.61	-0.356462	0.0736043	4.84295	1.27926e-06	4.30298e-06
DSVG11_1680	Asparagine synthase (glutamine-hydrolysing)	1329.93	-0.0612972	0.111901	-0.54778	0.583843	0.715726	1228	1634	1423	1279	1300	1146	1444	1259	2165	2362	1985	2175	1680.43	-0.382255	0.0702405	5.44208	5.26609e-08	2.04562e-07
DSVG11_1681	Peptidase family M48	18224.1	-0.793659	0.146169	-5.42975	5.64342e-08	6.90735e-07	21014	39073	20079	18044	12511	13443	13757	12824	6817	7527	8856	6779	10794.5	1.17228	0.149188	-7.85776	3.91073e-15	2.89394e-14
DSVG11_1682	Hypothetical protein	3705.7	-0.570745	0.151409	-3.76956	0.000163534	0.000955398	4002	7507	3988	3343	2679	3055	3148	2871	1642	1892	1516	1637	2403.14	1.19457	0.0900015	-13.2727	3.33204e-40	8.28811e-39
DSVG11_1683	Molybdenum-pterin binding domain	3780.62	-0.309792	0.248457	-1.24686	0.212447	0.3494	3361	8689	3061	3132	2943	4018	2868	3364	5200	5950	5746	4517	4246.49	-0.312619	0.174459	1.79194	0.0731434	0.110461
DSVG11_1684	Alcohol dehydrogenase, iron-type	11484	-0.743461	0.14148	-5.25489	1.48113e-07	1.6681e-06	15989	17930	15177	10348	8752	7098	10440	7834	17038	21034	14833	15884	12292.9	-0.635803	0.0893591	7.11515	1.11794e-12	6.76711e-12
DSVG11_1685	Molybdenum cofactor biosynthesis protein	5454.43	-0.706428	0.214548	-3.29263	0.000992533	0.00457925	5526	13819	5719	4446	3864	4071	4635	3810	3307	3840	3534	3166	3843.49	0.61367	0.0995258	-6.16594	7.00649e-10	3.28152e-09
DSVG11_1686	Pyruvate/Phosphoenolpyruvate kinase-like domain	3630.44	-0.116014	0.0987271	-1.1751	0.239956	0.383774	3495	4836	3863	3375	3769	3008	3746	3263	4402	5226	4108	4338	3925.95	-0.0147846	0.071019	0.208178	0.83509	0.869152
DSVG11_1687	NAD dependent epimerase/dehydratase family	3400.83	0.0946277	0.136478	0.693355	0.488087	0.63492	2876	5074	2904	2940	3119	3651	3559	3491	4164	4354	4086	3992	3793	0.111523	0.111841	-0.99716	0.318687	0.393868
DSVG11_1688	3-deoxy-manno-octulosonate cytidylyltransferase	4727.19	-0.0478578	0.20245	-0.236393	0.813128	0.889608	3828	8195	4154	4207	3799	5491	4006	4868	5028	5143	5659	5121	4922.13	0.172396	0.181069	-0.952103	0.341045	0.418183
DSVG11_1689	Bacterial transferase hexapeptide	2554.38	-0.00362388	0.103086	-0.0351541	0.971957	0.985262	2303	3631	2635	2097	2615	2461	2760	2245	2324	2696	2112	2195	2448.53	0.490616	0.0748717	-6.55276	5.64838e-11	2.87766e-10
DSVG11_1690	Haloacid dehydrogenase (HAD) superfamily	5746.17	-0.501342	0.17927	-2.79657	0.00516476	0.0187597	6283	12077	5692	4808	4095	5002	5385	4300	2598	3095	2761	2520	3870.98	1.14985	0.117944	-9.74916	1.8601e-22	2.03922e-21
DSVG11_1691	Prokaryotic membrane lipoprotein lipid attachment site profile.	2423.92	-0.216612	0.121832	-1.77795	0.0754119	0.157082	2335	4026	2451	2141	2007	2246	2485	2116	1334	1536	1273	1240	1846.1	1.09546	0.0920146	-11.9053	1.11093e-32	1.92301e-31
DSVG11_1692	Diaminopropionate ammonia-lyase	1435.52	-0.443185	0.141696	-3.12772	0.00176171	0.00749739	1550	2709	1397	1340	1096	1190	1310	1206	1449	1652	1538	1612	1369.1	-0.00857261	0.103492	0.0828336	0.933984	0.949053
DSVG11_1693	S-adenosyl-L-methionine-dependent methyltransferase	3147	-0.188946	0.184939	-1.02167	0.306938	0.455004	2667	6274	2741	2719	2679	2949	3114	2855	3325	3604	3634	3343	3180.6	0.107469	0.112991	-0.951129	0.341539	0.418615
DSVG11_1694	Hypothetical protein	4280.82	0.257289	0.270919	0.949689	0.34227	0.492023	2753	6474	2990	4179	3119	6057	3703	5246	4622	4453	4673	4943	4678.22	0.342926	0.231081	-1.48401	0.137807	0.191404
DSVG11_1695	Polysulphide reductase, NrfD	16562.5	0.127445	0.222666	0.572359	0.567079	0.703092	11430	22714	13424	17894	13080	19844	15395	19292	14091	14130	14569	16127	16198.1	0.577999	0.183921	-3.14264	0.00167431	0.00357026
DSVG11_1696	4Fe-4S ferredoxin-type, iron-sulfur binding protein	18374.8	-0.0508539	0.194183	-0.261886	0.793409	0.873635	14484	27245	16125	19750	13971	20082	17057	19623	16571	17180	16840	16672	17525.7	0.451893	0.159156	-2.83931	0.00452119	0.00886272
DSVG11_1697	Cytochrome c, class III	21414.2	-0.0755434	0.121162	-0.623489	0.532963	0.673928	19033	29740	21964	20228	18078	21076	21588	21368	17954	21014	17969	19728	20090.3	0.477609	0.1042	-4.58359	4.57059e-06	1.44903e-05
DSVG11_1698	carbonate dehydratase	2886.74	-0.0818833	0.13574	-0.603234	0.546353	0.686301	2979	3123	3121	2808	2856	2452	3050	2734	2585	3313	2142	2672	2733.96	0.435148	0.0782031	-5.56433	2.63167e-08	1.05839e-07
DSVG11_1699	tRNA dimethylallyltransferase	1090.25	0.542041	0.177881	3.0472	0.0023098	0.00959557	873	845	1044	817	1303	1005	1479	1338	950	1284	788	920	1150.61	0.762961	0.112592	-6.77635	1.2325e-11	6.69394e-11
DSVG11_1700	pantetheine-phosphate adenylyltransferase	1051.23	0.885008	0.163866	5.40081	6.63408e-08	8.02046e-07	671	824	680	817	1172	1363	1463	1377	959	1217	996	1052	1226.2	0.7274	0.104408	-6.96691	3.23981e-12	1.87668e-11
DSVG11_1701	16S rRNA (guanine(966)-N(2))-methyltransferase RsmD	1124.66	0.660114	0.131401	5.02365	5.06999e-07	5.20937e-06	778	1006	874	893	1316	1300	1521	1305	1110	1364	1101	1107	1283.37	0.594263	0.0745036	-7.9763	1.5079e-15	1.14446e-14
DSVG11_1702	Zn-dependent metallo-hydrolase, mRNA processing	7794.78	0.803705	0.164694	4.87999	1.06094e-06	9.908e-06	5159	6469	5380	6050	8567	10546	9425	10360	8402	8714	7958	8610	9256.82	0.587459	0.127469	-4.60866	4.05275e-06	1.29828e-05
DSVG11_1703	Cytokinin riboside 5'-monophosphate phosphoribohydrolase LOG	2538.93	0.0915603	0.100936	0.907116	0.364346	0.515127	2399	3329	2446	2030	2868	2209	2767	2518	4034	4491	3994	4097	3290.19	-0.311407	0.0893427	3.48553	0.000491157	0.00114927
DSVG11_1704	tRNA-specific adenosine deaminase	579.62	0.162748	0.147049	1.10675	0.2684	0.415144	531	626	599	481	583	472	752	625	946	1172	906	923	773.339	-0.327086	0.109098	2.9981	0.00271673	0.00555737
DSVG11_1705	Polyamine biosynthesis protein	2197.24	0.318761	0.0886526	3.59562	0.000323617	0.00174918	1845	2555	1885	1785	2400	2245	2577	2407	3422	3947	3067	3194	2854.47	-0.121819	0.0614964	1.98091	0.0476009	0.0755894
DSVG11_1706	Hypothetical protein	5489.14	-0.763482	0.205364	-3.71769	0.000201052	0.00115187	5750	13271	5560	5234	4325	4321	3591	3733	5451	6781	5286	4835	4719.29	-0.0948052	0.129356	0.732903	0.463617	0.538582
DSVG11_1707	Hypothetical protein	2837.8	-0.588298	0.246281	-2.38872	0.0169071	0.0481064	2582	7195	2662	2466	2062	2633	1972	2204	3076	3923	3360	2897	2721.7	-0.189167	0.154803	1.22198	0.221716	0.288687
DSVG11_1708	gamma-glutamyltransferase/glutathione hydrolase	690.047	-0.475851	0.128431	-3.70512	0.000211293	0.00120356	697	1180	799	680	504	577	678	525	915	1029	950	898	740.016	-0.361504	0.113511	3.18476	0.00144875	0.0031233
DSVG11_1709	tRNA-guanosine34 transglycosylase	3106.85	-1.77397	0.219684	-8.07509	6.74285e-16	1.97746e-14	5238	4611	5877	3741	1759	977	1735	1137	3576	4670	2658	3506	2344.26	-0.983142	0.171357	5.73738	9.61498e-09	4.04841e-08
DSVG11_1710	Hypothetical protein	4652.87	-2.13498	0.161008	-13.2601	3.94112e-40	2.77943e-38	7872	8309	8278	6443	2049	1318	2000	1492	8050	10819	6168	7668	4497.92	-1.86866	0.139741	13.3723	8.77343e-41	2.23874e-39
DSVG11_1711	Ribosomal protein S6	3682.4	0.0950277	0.161293	0.589161	0.555754	0.69424	3345	3603	3789	3625	4057	3075	4029	3886	6041	7291	5735	6139	4883.07	-0.368661	0.0851371	4.3302	1.48976e-05	4.3965e-05
DSVG11_1712	Ribosomal protein S18	1750.27	0.284347	0.161542	1.7602	0.0783735	0.162337	1443	1614	1602	1700	1853	1663	2126	1960	3020	3492	2900	3080	2443.68	-0.343162	0.0731474	4.69137	2.71377e-06	8.83692e-06
DSVG11_1713	Ribosomal protein L9	5762.15	0.28298	0.16456	1.71962	0.0855022	0.17442	4529	5714	5140	5660	5608	6524	6291	6449	10614	12056	10498	10950	8381.25	-0.446982	0.105883	4.22147	2.42718e-05	7.00239e-05
DSVG11_1714	DNA helicase	1168.99	-0.123761	0.186346	-0.664148	0.506596	0.653544	1259	1108	1366	1160	1113	902	1412	1023	1975	2461	1578	1986	1494.64	-0.469156	0.10939	4.28882	1.79623e-05	5.25379e-05
DSVG11_1715	Hypothetical protein	68.2932	-0.382659	0.262067	-1.46016	0.144246	0.261639	93	97	95	37	64	55	67	49	91	83	71	72	67.9936	-0.058507	0.180933	0.323363	0.746421	0.798773
DSVG11_1716	RNA recognition motif protein	27117.7	-0.793155	0.222153	-3.57031	0.000356555	0.00189608	37364	36450	39381	26951	25013	11553	24880	17882	42047	61356	27796	36453	29064.3	-0.691571	0.218835	3.16024	0.00157641	0.00338128
DSVG11_1717	Hypothetical protein	8218.87	-0.69678	0.233628	-2.98243	0.00285969	0.011385	7815	21705	8268	6810	6649	6113	5881	6033	13574	15406	16454	12044	9853.21	-0.849709	0.146216	5.81134	6.19739e-09	2.65091e-08
DSVG11_1718	Winged helix-turn-helix DNA-binding domain	2830.93	0.0316646	0.111111	0.284982	0.775658	0.861777	2477	4077	2572	2544	2722	2874	3005	2684	3855	4596	3844	3697	3353.72	-0.124028	0.0860169	1.44191	0.149329	0.205301
DSVG11_1719	glutamate-1-semialdehyde 2,1-aminomutase	6116.69	0.212087	0.201782	1.05107	0.293226	0.441917	4475	8615	4696	5850	5383	7771	5710	6794	9077	9285	10272	8431	7776.61	-0.152494	0.182195	0.836981	0.402603	0.480333
DSVG11_1720	Hypothetical protein	68.3465	0.26843	0.250137	1.07313	0.283211	0.43174	67	58	58	66	55	87	74	76	82	122	85	123	86.6269	-0.107226	0.208444	0.514412	0.606964	0.672637
DSVG11_1721	Cobalamin biosynthesis protein CobE/CbiG	540.091	0.0502876	0.165469	0.303909	0.761197	0.849258	535	533	591	488	549	549	625	449	637	967	558	655	611.791	0.017412	0.130169	-0.133765	0.893589	0.919368
DSVG11_1722	Precorrin-3B C17-methyltransferase	514.484	-0.0281527	0.154045	-0.182757	0.854989	0.913825	533	539	523	507	515	502	496	491	1016	1255	841	936	724.867	-0.62464	0.0975629	6.40244	1.52913e-10	7.55633e-10
DSVG11_1723	Cytochrome c, class II/III	15128.2	-0.332167	0.178092	-1.86514	0.0621624	0.134764	13844	28235	14106	15141	12247	15204	12192	12844	17778	19455	19207	18501	15759.7	-0.13454	0.143526	0.937396	0.348555	0.426508
DSVG11_1724	Rubredoxin-oxygen oxidoreductase	17030.1	0.652472	0.223145	2.92399	0.00345581	0.0134332	9780	17216	11318	15840	18324	23510	16693	22744	35934	36448	38525	34841	27750.8	-0.461477	0.17593	2.62307	0.00871402	0.0160607
DSVG11_1725	Rubredoxin	19229.4	-0.0425643	0.215783	-0.197255	0.843628	0.908259	17551	36068	17506	12940	18400	21356	14902	19341	23761	25613	22436	30234	21827.9	-0.0762402	0.172973	0.440764	0.659383	0.719681
DSVG11_1726	Desulfoferrodoxin	37639.3	-0.467549	0.175475	-2.66448	0.00771072	0.0257198	36590	72802	37127	38294	30744	35037	27154	30771	39105	42465	39620	37894	35188.7	0.0203072	0.139412	-0.145663	0.884187	0.911597
DSVG11_1727	Phosphodiester glycosidase	1776.83	0.060656	0.143086	0.423914	0.671629	0.782264	1801	1911	1819	1553	1927	1405	2156	1719	2070	2325	1776	2072	1916	0.176301	0.0984688	-1.79042	0.0733863	0.110715
DSVG11_1728	methylenetetrahydrofolate reductase [NAD(P)H]	4206.1	-0.25399	0.225374	-1.12697	0.259755	0.405883	3389	8782	3456	4044	3383	4066	3325	4249	3777	4213	3598	4008	3860.27	0.332583	0.14092	-2.36008	0.018271	0.0316084
DSVG11_1729	Major facilitator superfamily transporter	1599.92	-0.433099	0.143053	-3.02754	0.00246554	0.010143	1809	2774	1901	1258	1517	1154	1473	1248	2107	2479	1621	1955	1649.25	-0.215391	0.0962335	2.23821	0.0252073	0.0424665
DSVG11_1730	Hypothetical protein	1417.3	-0.856446	0.161878	-5.29069	1.21858e-07	1.40445e-06	1956	2723	1839	1172	1087	815	1189	915	2015	2808	1559	2105	1481.18	-0.696377	0.124383	5.59865	2.16032e-08	8.78372e-08
DSVG11_1731	Flagellar regulation protein, FlgM, anti-sigma-28 factor	625.668	-0.845801	0.168735	-5.0126	5.37001e-07	5.46596e-06	819	1145	789	607	520	349	574	341	999	1269	717	919	672.257	-0.749917	0.161477	4.64412	3.41534e-06	1.10004e-05
DSVG11_1732	Flagellar P-ring protein	1784.84	-0.197979	0.187706	-1.05473	0.291551	0.440423	1569	3288	1438	1786	1397	1787	1752	1609	2078	2191	2030	2150	1860.7	0.00687984	0.12296	-0.0559517	0.95538	0.964833
DSVG11_1733	Flagellar rod assembly protein, FlgJ	2354.6	-0.350165	0.123212	-2.84197	0.00448358	0.0166005	2444	3954	2405	2246	1992	1913	2558	1755	2705	3126	2566	2599	2362.79	-0.0502367	0.096279	0.521782	0.601822	0.667939
DSVG11_1734	Flagellar export chaperone, FlgN	1636.82	-0.211809	0.163629	-1.29445	0.195511	0.327547	1482	3147	1490	1391	1487	1426	1697	1391	1789	2309	1826	1927	1707.68	-0.0106643	0.0761872	0.139975	0.88868	0.915591
DSVG11_1735	Flagellar basal body/hook protein	3256.48	-0.216479	0.137244	-1.57733	0.114719	0.219508	3215	5835	3073	2726	2842	2810	3317	2938	3409	3921	3251	3434	3222.28	0.140021	0.0664854	-2.10604	0.0352007	0.057344
DSVG11_1736	Flagellar polimerisation protein, flagellin	3650.63	-0.491237	0.103064	-4.76634	1.876e-06	1.65872e-05	4221	6064	3944	3551	2856	2671	3648	2863	4743	5953	3933	4667	3795.75	-0.300009	0.085118	3.52463	0.000424081	0.00100503
DSVG11_1737	Carbon storage regulator, csrA	297.811	-0.602811	0.177821	-3.38998	0.000698986	0.003383	410	483	375	230	241	191	298	211	437	613	372	440	333.882	-0.602901	0.128763	4.68226	2.83724e-06	9.21869e-06
DSVG11_1738	Flagellar assembly protein, FliW	1565.67	-0.469931	0.113091	-4.15533	3.24817e-05	0.000231833	1859	2517	1824	1378	1269	1143	1567	1229	2382	2820	1839	2346	1755.23	-0.469876	0.0906019	5.18616	2.14675e-07	7.95292e-07
DSVG11_1739	Outer membrane chaperone protein (OmpH-like)	61.2654	-0.398929	0.219609	-1.81654	0.069287	0.146592	64	83	71	67	59	58	44	46	81	74	85	86	65.7041	-0.283467	0.213147	1.32991	0.183547	0.247178
DSVG11_1740	Autotransporter beta-domain	254.518	0.00873642	0.168546	0.0518341	0.958661	0.978266	220	345	230	253	200	271	265	268	445	461	415	426	334.87	-0.421662	0.139772	3.01678	0.00255474	0.00525506
DSVG11_1741	Hypothetical protein	1358.85	-0.0311804	0.183668	-0.169765	0.865195	0.919192	1089	2009	1181	1426	1139	1484	1215	1427	2584	2628	2799	2695	1935.37	-0.648239	0.158694	4.08483	4.41093e-05	0.00012248
DSVG11_1742	Hypothetical protein	4723.26	-0.537702	0.209682	-2.56437	0.0103364	0.0325361	5529	10629	4801	3267	3854	3733	4404	3259	2133	2593	2332	2190	3174.38	1.09177	0.102884	-10.6117	2.6306e-26	3.35628e-25
DSVG11_1743	CO dehydrogenase flavoprotein-like, FAD-binding, subdomain 2	31749.9	-0.67976	0.194563	-3.49377	0.000476253	0.00243637	29521	67928	30859	37450	22214	26455	22610	24453	21846	21996	23119	23612	23679.5	0.453839	0.142216	-3.19119	0.00141689	0.00305685
DSVG11_1744	4Fe-4S ferredoxin, iron-sulphur binding protein	23498.7	-0.668203	0.249947	-2.67338	0.00750905	0.0251889	19924	51146	21817	29472	14191	23233	15523	17858	14656	14734	15859	16008	16949.1	0.590623	0.197644	-2.98832	0.00280514	0.0057303
DSVG11_1745	Lactate utilization proteins B/C	9819.85	-0.379589	0.193286	-1.96387	0.0495454	0.112541	8761	17522	9512	10781	6956	10296	7904	8250	7850	8508	7561	8361	8329.91	0.435223	0.158235	-2.75049	0.00595064	0.0113711
DSVG11_1746	Lactate utilization proteins B/C	47672.4	-0.144185	0.274855	-0.524585	0.599872	0.728589	34349	82621	36874	56129	32342	61181	36007	46550	36279	33474	41375	39914	42173.3	0.60132	0.237725	-2.52948	0.0114232	0.0205673
DSVG11_1747	Hypothetical protein	1113.42	0.836094	0.151131	5.53224	3.16169e-08	4.03661e-07	711	971	757	829	1673	1132	1528	1321	866	1231	842	957	1222.6	0.918098	0.117643	-7.80413	5.99139e-15	4.34669e-14
DSVG11_1748	Hypothetical protein	2834.17	0.24245	0.176399	1.37444	0.169305	0.296209	2780	3206	2854	1886	3794	2291	3632	2510	1979	2432	1650	2134	2612.06	0.949716	0.145881	-6.51023	7.50383e-11	3.80331e-10
DSVG11_1749	Dienelactone hydrolase family	1353.02	0.0620645	0.15133	0.410128	0.681712	0.790925	1432	1725	1333	998	1543	1057	1716	1188	1680	2110	1474	1743	1536.48	0.0234834	0.121178	-0.193792	0.846338	0.878696
DSVG11_1750	SNARE associated Golgi protein	293.805	-0.0837568	0.266899	-0.313815	0.753662	0.845586	349	256	388	224	370	168	335	264	426	508	318	441	343.332	-0.201584	0.193049	1.04421	0.296386	0.369391
DSVG11_1751	ABC transporter	1961.63	-0.231169	0.105072	-2.2001	0.0278001	0.0713551	1987	3074	2162	1641	1888	1595	1970	1689	2036	2380	1783	1963	1901.58	0.185485	0.0638051	-2.90706	0.00364846	0.007292
DSVG11_1752	histidinol-phosphatase	1669.25	-0.0516181	0.135208	-0.381769	0.702633	0.806769	1531	2811	1497	1358	1657	1451	1848	1537	1462	1708	1454	1545	1594.66	0.445351	0.0745553	-5.97343	2.32314e-09	1.04032e-08
DSVG11_1753	Sulfide dehydrogenase, subunit alpha	10709.7	0.472429	0.160625	2.94119	0.00326959	0.0128272	7306	13107	8117	8801	10730	13740	11784	12571	10851	11129	10613	11382	11817.4	0.529629	0.136828	-3.87076	0.000108496	0.000282204
DSVG11_1754	Sulfide dehydrogenase, subunit beta	9127.31	0.202643	0.112006	1.80922	0.0704171	0.148347	7326	13027	8147	7141	9593	9430	10127	9373	9727	9946	9944	9915	9829.48	0.331136	0.100603	-3.29152	0.000996466	0.00222775
DSVG11_1755	Hypothetical protein	5340.54	-0.785712	0.156617	-5.01677	5.25477e-07	5.36711e-06	6235	11668	6235	4724	3799	3734	4485	3500	4060	5889	3757	3737	4085.52	0.220279	0.107914	-2.04124	0.041227	0.0662496
DSVG11_1756	Hypothetical protein	795.377	-1.94402	0.228078	-8.52347	1.54846e-17	5.04015e-16	1162	2338	906	1009	246	397	325	319	304	297	290	320	317.557	0.466662	0.179512	-2.59961	0.009333	0.017074
DSVG11_1757	aldehyde dehydrogenase (NAD+)	6669.42	-1.96415	0.288601	-6.80576	1.00514e-11	1.88433e-10	7439	21269	7278	9848	2013	3770	2175	2622	3330	3358	4586	3193	3137.03	-0.0755872	0.252982	0.298785	0.765104	0.814643
DSVG11_1758	Hypothetical protein	52.2077	0.0915894	0.226056	0.405162	0.685359	0.793614	48	78	46	40	63	43	49	58	72	84	80	105	67.8078	-0.307467	0.210332	1.46182	0.143792	0.198611
DSVG11_1759	Precorrin-4 C11-methyltransferase	1029.31	-0.0016629	0.141622	-0.0117418	0.990632	0.995336	1114	1194	1094	822	1060	834	1266	929	1347	1749	1053	1161	1150.32	0.00572458	0.120826	-0.0473786	0.962211	0.970077
DSVG11_1760	Cobalamin biosynthesis, precorrin-6Y methyltransferase, CbiT subunit	2409.4	-0.171076	0.160626	-1.06506	0.28685	0.435271	2708	3163	2780	1890	2630	1714	2746	1933	2927	3507	2252	2767	2512.51	0.0316429	0.131522	-0.24059	0.809873	0.849176
DSVG11_1761	cobalt-precorrin-5B (C1)-methyltransferase	1934.21	-0.362406	0.165004	-2.19635	0.0280667	0.0717907	2214	3263	2160	1517	1799	1290	2225	1439	1805	2089	1403	1653	1703.54	0.329201	0.131686	-2.49989	0.0124233	0.0222059
DSVG11_1762	Hypothetical protein	4352.47	-0.488365	0.183866	-2.65609	0.00790522	0.0262503	4591	9390	4556	3357	3890	3326	3992	3130	2675	3249	2498	2683	3242.39	0.745612	0.0787708	-9.46559	2.91913e-21	3.07496e-20
DSVG11_1763	Outer membrane protein, OmpA-like	156062	-0.29075	0.219465	-1.32481	0.185233	0.316231	130932	309141	134916	157072	127296	164029	113443	143343	277754	309447	341558	285414	212834	-0.767906	0.182833	4.20004	2.6687e-05	7.63222e-05
DSVG11_1764	Prokaryotic membrane lipoprotein lipid attachment site profile.	7523.63	0.126097	0.123941	1.0174	0.308965	0.456436	6152	9252	7103	7084	7791	7308	7638	8183	11517	13310	11955	11083	9649.25	-0.253679	0.0986198	2.5723	0.0101026	0.0183347
DSVG11_1765	Hypothetical protein	1106.99	0.273366	0.117592	2.32469	0.0200887	0.0548919	882	1291	950	999	1141	1159	1307	1175	1443	1857	1311	1408	1333.44	0.0526079	0.0771455	-0.68193	0.495283	0.569834
DSVG11_1766	shikimate kinase	1470.96	0.515013	0.186189	2.76608	0.00567352	0.0202057	1263	1230	1484	947	1955	1377	2122	1433	1638	1860	1643	1710	1720.84	0.369166	0.124123	-2.97418	0.00293771	0.00597637
DSVG11_1767	Hypothetical protein	6165.71	-0.761094	0.170689	-4.45895	8.23637e-06	6.57577e-05	6965	14059	6525	5708	4520	4300	5324	3982	5056	6519	4829	5014	4897.72	0.137657	0.0811564	-1.69619	0.0898491	0.131791
DSVG11_1768	Ribosomal protein L34	4006.63	-0.0324945	0.166177	-0.195542	0.844969	0.908457	4284	3960	4407	3701	4427	3137	4341	3795	6281	7917	5495	6675	5087.3	-0.369548	0.0970954	3.80603	0.000141218	0.000363483
DSVG11_1769	ribonuclease P	2314.18	0.170438	0.177242	0.96161	0.336245	0.486308	2118	2160	2349	2152	2852	1874	2866	2149	3689	5129	3167	3603	3059.28	-0.29664	0.129482	2.29098	0.0219646	0.0373866
DSVG11_1770	Putative membrane protein insertion efficiency factor	486.49	0.205672	0.2744	0.749533	0.453536	0.602554	494	276	565	441	567	398	635	472	748	946	463	748	604.671	-0.10095	0.16105	0.626827	0.530772	0.604496
DSVG11_1771	Membrane insertase YidC	5822.4	0.22593	0.195368	1.15643	0.247504	0.392036	5043	4744	5532	6058	6054	5969	6322	6387	10405	12390	9380	10919	8219.92	-0.418041	0.0742105	5.63318	1.76915e-08	7.30361e-08
DSVG11_1772	Protein of unknown function, JAG	2332.88	0.00312934	0.179671	0.0174171	0.986104	0.993145	2054	2354	2474	2500	2169	2191	2208	2613	4202	5254	3398	4004	3137.37	-0.482555	0.114202	4.22546	2.38452e-05	6.88601e-05
DSVG11_1773	tRNA modification GTPase TrmE	2480.97	1.62068	0.160455	10.1005	5.49598e-24	2.32559e-22	1295	1398	1290	1003	4128	2833	4808	3161	1564	2012	1395	1492	2800.05	1.5791	0.131073	-12.0475	1.99928e-33	3.65301e-32
DSVG11_1774	Ribonuclease H-like	806.407	0.950488	0.153711	6.1836	6.26555e-10	1.00317e-08	612	633	506	496	1171	904	1289	859	706	855	620	631	901.43	0.960755	0.117702	-8.16259	3.27923e-16	2.59533e-15
DSVG11_1775	2-phospho-L-lactate transferase CofD/UPF0052	843.584	1.10752	0.132735	8.34383	7.19231e-17	2.26634e-15	578	654	545	426	1232	962	1374	1008	877	1002	813	871	1035.19	0.730311	0.0957072	-7.63068	2.33518e-14	1.62639e-13
DSVG11_1776	Pseudouridine synthase, RsuA/RluB/C/D/E/F	966.043	0.740503	0.180968	4.09191	4.27841e-05	0.000294029	833	691	835	569	1245	1031	1430	1089	1027	1287	806	1090	1133.79	0.568357	0.10201	-5.5716	2.52412e-08	1.0179e-07
DSVG11_1777	Putative phosphate transport regulator	860.848	-0.473921	0.161022	-2.94321	0.00324829	0.0127605	1015	1159	973	940	726	532	972	646	1724	2092	1419	1665	1153.32	-0.892517	0.132709	6.72539	1.75123e-11	9.3231e-11
DSVG11_1778	Phosphate transporter family	833.498	-0.155959	0.159096	-0.980278	0.326949	0.47495	963	922	974	716	742	717	980	690	1591	1911	1340	1567	1139.04	-0.657682	0.0952789	6.90271	5.10209e-12	2.89869e-11
DSVG11_1779	Phage/conjugal plasmid C-4 type zinc finger protein, TraR family	257.672	-0.0012826	0.33186	-0.00386488	0.996916	0.998602	307	158	313	237	373	129	288	237	571	770	565	623	419.405	-0.933373	0.230783	4.04437	5.24635e-05	0.000143391
DSVG11_1780	Acetylornithine/Succinylornithine transaminase family	3283.98	0.121397	0.123739	0.981077	0.326555	0.47461	2779	4465	2835	2985	3387	3269	3262	3546	4236	4643	4922	4168	3900.05	-0.0465741	0.129304	0.360191	0.718704	0.775705
DSVG11_1781	dUTP diphosphatase	1508.53	-0.0896343	0.165119	-0.542848	0.587235	0.717866	1703	1808	1642	1228	1650	1089	1846	1241	1404	1731	1197	1372	1438.89	0.401492	0.131131	-3.06177	0.00220034	0.00457373
DSVG11_1782	adenylate kinase	49937.7	-0.78716	0.189013	-4.16458	3.11925e-05	0.00022317	51867	87146	56928	65299	30664	40608	30629	41283	68914	70454	82401	76269	53544.5	-0.683083	0.186554	3.66158	0.000250663	0.000616247
DSVG11_1783	AsmA-like, C-terminal	3852.56	0.274453	0.0898411	3.05488	0.00225153	0.00939589	3278	4707	3424	3042	4229	3720	4938	3835	3985	4775	3336	3976	4112.62	0.435207	0.0730087	-5.96104	2.50642e-09	1.11564e-08
DSVG11_1784	Glycosyl transferases family 1	1595.1	-0.114031	0.194386	-0.586621	0.557458	0.695238	1938	1666	1853	1277	1778	1155	1887	1282	2353	2979	1862	2363	1894.1	-0.271023	0.13728	1.97423	0.0483554	0.076623
DSVG11_1785	Hypothetical protein	2031.4	-0.189004	0.221885	-0.851814	0.394317	0.545015	2356	1923	2590	1833	2347	1333	2321	1568	3099	3709	2801	3256	2466.69	-0.399759	0.151641	2.63622	0.00838347	0.0155386
DSVG11_1786	Elongator protein 3/MiaB/NifB	1718.99	0.288896	0.148391	1.94686	0.0515509	0.116471	1481	1636	1649	1504	1777	1729	1900	2042	2308	2672	1929	2304	2063.1	0.0777242	0.0901234	-0.862421	0.388456	0.466998
DSVG11_1787	Flavodoxin, short chain	5277.56	-1.11519	0.223776	-4.98349	6.24459e-07	6.24881e-06	6004	13273	5222	6378	3082	3475	2624	3847	35203	47541	39557	28807	18360.4	-3.14121	0.184251	17.0485	3.58661e-65	1.86252e-63
DSVG11_1788	UDP-glucose 4-epimerase	1521.25	-0.537871	0.195787	-2.74723	0.00601005	0.0211926	1598	3412	1485	1276	1066	1307	1341	1178	1844	2250	1736	1696	1516.71	-0.237682	0.107979	2.2012	0.0277219	0.0463075
DSVG11_1789	peptide-methionine (S)-S-oxide reductase	9145.08	-1.01606	0.209539	-4.84905	1.24057e-06	1.14117e-05	10844	23939	10036	8246	5012	6364	6877	5632	1383	1382	2391	1622	4154.5	2.15817	0.230163	-9.37669	6.80792e-21	6.99703e-20
DSVG11_1790	Protein of unknown function, SsuA/THI5-like	1921.4	0.0890105	0.158218	0.56258	0.573721	0.708658	1577	3233	1619	1500	1758	1948	2135	1974	1812	1757	1790	1562	1873.11	0.543599	0.120013	-4.5295	5.91226e-06	1.84797e-05
DSVG11_1791	ABC transporter substrate-binding protein PnrA-like	2416.53	0.0854426	0.133945	0.637891	0.523545	0.666698	2113	3843	2145	1829	2375	2209	2936	2344	2169	2495	2087	2137	2367.35	0.52116	0.0760725	-6.85083	7.34207e-12	4.11601e-11
DSVG11_1792	Biotin and thiamin synthesis-associated protein	7769.51	-0.354273	0.0870184	-4.07124	4.6764e-05	0.000319159	8451	11024	8433	7966	6846	6080	7594	6468	12557	13801	13338	12513	9562.96	-0.586388	0.0919406	6.37791	1.79524e-10	8.81247e-10
DSVG11_1793	Hypothetical protein	5334.35	0.0138484	0.120362	0.115057	0.9084	0.944786	5042	8369	4992	4004	5238	5022	5974	4964	6654	7832	5674	6245	5880.09	0.0637652	0.0602946	-1.05756	0.290256	0.362973
DSVG11_1794	Hypothetical protein	29.7962	0.0686092	0.337607	0.203222	0.838962	0.905284	29	36	41	15	31	17	32	41	43	73	28	55	38.3474	-0.319984	0.29772	1.07478	0.282473	0.354589
DSVG11_1795	Transposase	21.9819	1.03295	0.356712	2.89575	0.00378251	0.0144565	10	16	19	14	18	28	32	38	21	31	22	28	27.6199	0.569366	0.290164	-1.96222	0.0497368	0.0782854
DSVG11_1796	Alcohol dehydrogenase, iron-type	67145.2	-0.492944	0.247239	-1.99379	0.0461745	0.106739	58970	150471	57340	70529	47509	70361	45363	54262	35528	29364	36564	40995	47109.3	0.985222	0.214015	-4.60351	4.1543e-06	1.32794e-05
DSVG11_1797	4-hydroxy-tetrahydrodipicolinate synthase, DapA	9672.37	-0.387237	0.212419	-1.82298	0.0683059	0.145388	8461	20245	8683	9544	7237	9625	7412	8525	13897	14668	16785	13035	11156.8	-0.457283	0.176955	2.58418	0.00976105	0.017802
DSVG11_1798	DNA-binding protein	11547.6	-0.769096	0.195175	-3.94055	8.1294e-05	0.000517834	12341	27764	12216	10509	8685	8396	7745	8726	18067	20406	18802	16663	12900.8	-0.760696	0.118105	6.44082	1.18827e-10	5.91138e-10
DSVG11_1799	CobQ/CobB/MinD/ParA nucleotide binding domain	1031	0.10589	0.177274	0.597326	0.550289	0.688617	910	984	1085	1021	984	888	1138	1211	2380	2962	2275	2178	1666.34	-0.834352	0.110538	7.54813	4.41542e-14	3.00451e-13
DSVG11_1800	Nucleotide cyclase	1035.89	-0.111316	0.177629	-0.62668	0.530869	0.672843	1016	1035	1182	1093	1037	802	1220	899	2011	2740	1564	1900	1444.6	-0.668564	0.122969	5.43684	5.42333e-08	2.10394e-07
DSVG11_1801	Peptide chain release factor 2	1875.48	0.221925	0.215139	1.03154	0.302286	0.451068	1787	1374	1769	1926	1854	1883	2398	1863	2861	3626	2632	3171	2470.54	-0.242058	0.0854434	2.83296	0.00461195	0.00901498
DSVG11_1802	Apolipoprotein N-acyltransferase	3552.56	-0.0620991	0.162809	-0.381422	0.70289	0.806769	3601	3697	3862	3505	3792	2726	4211	3094	5190	6214	3916	4999	4151.22	-0.178099	0.115771	1.53837	0.123959	0.17464
DSVG11_1803	CO dehydrogenase flavoprotein-like, FAD-binding, subdomain 2	4984.35	-0.119813	0.157538	-0.760535	0.446935	0.596853	5506	6488	5483	3962	5356	3507	6026	4156	7062	9080	5314	6537	5702.46	-0.176808	0.142611	1.23979	0.215052	0.281786
DSVG11_1804	Hypothetical protein	2620.36	-0.0428979	0.112899	-0.379968	0.703969	0.807261	2817	3459	2605	2125	2550	2244	3138	2316	3278	3594	2427	3208	2807.41	0.0887202	0.0992236	-0.894145	0.371245	0.450547
DSVG11_1805	tRNA uridine 5-carboxymethylaminomethyl modification enzyme GidA	2069.18	0.310697	0.14074	2.2076	0.0272721	0.0703046	1885	2034	1993	1617	2482	1833	2694	2089	2505	2972	2126	2508	2384.51	0.221824	0.094267	-2.35315	0.0186151	0.032185
DSVG11_1806	Peptidase M20	3518.88	-0.154803	0.14097	-1.09813	0.272149	0.420284	3708	5030	3932	2762	3665	2585	4082	2921	3501	4289	2986	3490	3417.56	0.266576	0.111514	-2.39052	0.0168244	0.029346
DSVG11_1807	Hypothetical protein	6304.95	-0.306013	0.207525	-1.47458	0.140325	0.256507	6905	5970	7608	7301	6786	4418	5689	5415	10580	11928	9545	11375	7907.72	-0.587808	0.118705	4.95182	7.35218e-07	2.53937e-06
DSVG11_1808	Amidohydrolase family	1128.78	0.603113	0.169205	3.5644	0.000364693	0.00193242	846	896	992	883	1575	1135	1366	1302	1083	1141	1066	1068	1241.37	0.672455	0.113304	-5.93499	2.93865e-09	1.29633e-08
DSVG11_1809	Preprotein translocase, YajC subunit	11662.8	-0.0536087	0.208729	-0.256834	0.797307	0.875973	12984	10562	13680	10475	13883	8008	12429	11118	19989	23622	17713	20561	15341.6	-0.477835	0.13443	3.55452	0.000378676	0.000906129
DSVG11_1810	Protein translocase subunit SecD	4031.76	0.145021	0.203832	0.711472	0.476792	0.62578	3561	3296	4175	4212	4484	3385	4443	4434	5633	6767	4832	5605	4858.32	-0.0674123	0.0911673	0.739435	0.459643	0.535344
DSVG11_1811	Protein translocase subunit SecF	4233.34	0.27942	0.185308	1.50787	0.131588	0.244518	2842	5005	3622	4228	4354	4688	4044	5110	5714	7008	5187	5512	5153.64	0.028665	0.124565	-0.23012	0.817998	0.85497
DSVG11_1812	RNA recognition motif protein	13014.8	0.408518	0.165406	2.46979	0.0135194	0.0403267	12013	10845	12434	9865	15927	11910	16324	14653	15793	19577	11624	15662	15101.3	0.294452	0.108751	-2.70758	0.00677761	0.0128004
DSVG11_1813	S-adenosyl-L-methionine-dependent methyltransferase	829.584	-0.0242353	0.250854	-0.0966113	0.923035	0.953953	608	1588	590	797	665	998	703	847	670	753	718	677	771.339	0.57581	0.178273	-3.22993	0.00123821	0.00270203
DSVG11_1814	HTH ArsR-type DNA-binding domain	1113.03	-0.0726336	0.181638	-0.399881	0.689244	0.796854	1019	1881	945	977	993	1250	935	1068	889	1075	779	962	1012.5	0.591939	0.145898	-4.0572	4.9664e-05	0.00013599
DSVG11_1815	Phosphatidic acid phosphatase type 2/haloperoxidase	133.064	0.385322	0.299008	1.28867	0.197514	0.330343	125	72	146	112	190	100	183	127	137	183	89	143	143.662	0.502798	0.206006	-2.44069	0.0146592	0.0259052
DSVG11_1817	Protein of unknown function (UPF0051)	1216.94	-0.204614	0.138348	-1.47898	0.139145	0.254846	1343	1430	1361	1171	1009	1160	1181	1103	2016	2229	1698	2031	1504.37	-0.458014	0.0951373	4.81424	1.47762e-06	4.9533e-06
DSVG11_1818	FeS cluster assembly SUF system, ATPase SufC	644.326	-0.127882	0.168567	-0.75864	0.448068	0.598097	676	640	735	656	609	569	628	621	995	1067	839	1061	778.134	-0.328815	0.0928882	3.5399	0.000400272	0.000952417
DSVG11_1819	Hypothetical protein	500.707	-0.211502	0.192717	-1.09748	0.272432	0.420503	636	526	585	430	506	338	558	443	654	845	470	820	561.72	-0.216357	0.163474	1.3235	0.185669	0.249583
DSVG11_1820	ADP-glyceromanno-heptose 6-epimerase	549.324	-0.300339	0.118106	-2.54296	0.0109919	0.034021	521	843	588	563	465	448	523	508	821	784	623	720	598.386	-0.223917	0.102534	2.18384	0.0289741	0.0481547
DSVG11_1821	tRNA methyltransferase complex GCD14 subunit	1139.17	-0.180147	0.157596	-1.14309	0.253001	0.397403	1199	1279	1109	1299	1026	935	1255	1016	1496	1676	1299	1440	1243.72	-0.10802	0.0743767	1.45234	0.146407	0.20171
DSVG11_1822	Penicillin binding protein transpeptidase like	11378.3	-0.194726	0.106953	-1.82066	0.0686588	0.14547	11587	18035	11480	9776	10130	10436	11985	9403	8588	10262	7451	8876	9782.12	0.634627	0.0777282	-8.1647	3.22238e-16	2.55717e-15
DSVG11_1823	hydrogensulfite reductase	40340.4	-0.573961	0.118829	-4.83016	1.36422e-06	1.25103e-05	43842	68522	47868	40865	35002	28242	30421	34051	122837	166134	107876	113171	73422.8	-1.60451	0.112788	14.2259	6.33288e-46	1.87453e-44
DSVG11_1824	CBS domain	13109.2	-0.364427	0.148741	-2.45008	0.0142825	0.0420108	12025	25222	13190	12260	12114	10420	11903	10832	20500	23739	21642	19705	15812.8	-0.546973	0.09068	6.0319	1.62045e-09	7.36792e-09
DSVG11_1825	Lactate racemization operon protein LarC/UPF0272	2827.19	0.0768653	0.103214	0.744721	0.45644	0.604032	2393	3879	2598	2559	2754	2728	3148	2834	2854	3297	2677	2703	2887.29	0.368943	0.0671654	-5.49304	3.95066e-08	1.56336e-07
DSVG11_1826	Hypothetical protein	4521.79	-0.0885635	0.132197	-0.669934	0.5029	0.650192	4153	6663	4265	4302	3957	4615	4189	4453	7322	8740	7681	6498	5768.99	-0.429905	0.126552	3.39707	0.000681117	0.00156895
DSVG11_1827	phosphoribosylformylglycinamidine synthase	9588.52	0.57191	0.167453	3.41535	0.000637005	0.00311869	6485	8833	7380	8592	10282	11245	11221	12339	16823	18185	15636	16156	13744.7	-0.187118	0.104348	1.79321	0.0729389	0.110209
DSVG11_1828	Isoprenoid Synthase Type I	2230.26	0.429239	0.162205	2.64628	0.00813818	0.0269333	1933	1835	2080	1810	2342	2297	2835	2642	2263	3118	2185	2485	2527.03	0.392549	0.0878391	-4.46895	7.86031e-06	2.39364e-05
DSVG11_1829	Futalosine hydrolase	1746.34	0.195588	0.147466	1.32633	0.184731	0.315887	1567	1699	1724	1599	1823	1569	2220	1784	2603	3122	1915	2238	2114.16	-0.0340375	0.104482	0.325773	0.744596	0.797109
DSVG11_1830	UDP-N-acetyl-D-mannosamine/glucosamine dehydrogenase	6495.64	0.28019	0.120352	2.32808	0.019908	0.0544985	5366	6971	5821	5806	6655	7057	7511	6868	8985	11369	8825	9082	8167.7	-0.0634037	0.0780234	0.812624	0.416434	0.493255
DSVG11_1831	Protein of unknown function (DUF2065)	876.287	0.0581275	0.133045	0.436902	0.662183	0.774945	880	1019	954	677	941	783	1046	775	918	1106	704	824	885.991	0.378962	0.102575	-3.6945	0.000220322	0.000547567
DSVG11_1832	UbiE/COQ5 methyltransferase	2600.79	0.0807341	0.150259	0.5373	0.59106	0.720758	2604	2676	2759	2232	2893	2154	3191	2384	3032	3784	2671	3004	2856.58	0.141071	0.0969577	-1.45497	0.145677	0.200934
DSVG11_1833	Hypothetical protein	855.827	0.0499967	0.0979634	0.51036	0.609799	0.733265	781	1094	867	733	873	790	986	797	1016	1225	934	1110	955.54	0.0618378	0.0768061	-0.805117	0.420752	0.497375
DSVG11_1834	Hypothetical protein	778.78	-0.0975904	0.111927	-0.87191	0.383257	0.534216	805	1103	762	674	751	637	915	685	904	1073	659	835	797.756	0.164804	0.108613	-1.51735	0.129178	0.180831
DSVG11_1835	Hypothetical protein	9157.44	-0.0498484	0.133521	-0.373336	0.708898	0.811971	8218	15444	8702	7156	9074	8115	10093	8339	10368	11450	9855	10107	9621.11	0.140768	0.066937	-2.10299	0.0354668	0.0576823
DSVG11_1836	ketol-acid reductoisomerase	40455.4	-0.203754	0.230701	-0.883194	0.377132	0.527913	32331	57166	37532	50472	31349	43669	28859	42655	76384	82870	83947	80738	56773.2	-0.758524	0.190994	3.97145	7.14361e-05	0.000190668
DSVG11_1837	acetolactate synthase, small subunit	9313.68	-0.418558	0.165285	-2.53235	0.0113302	0.0347773	8257	14100	10195	11283	7180	8186	7426	8500	9741	11055	8406	10041	8753.11	0.061518	0.113816	-0.540505	0.588849	0.657485
DSVG11_1838	acetolactate synthase, large subunit	35844.8	-0.9376	0.168347	-5.56946	2.55528e-08	3.29076e-07	37101	68387	42536	47665	22315	26830	22056	25157	38710	45243	35910	39153	31160.8	-0.332967	0.124505	2.67433	0.0074879	0.0140369
DSVG11_1839	Protein of unknown function (DUF465)	9068.23	-1.33561	0.188655	-7.07964	1.44531e-12	3.14779e-11	11390	22828	11504	9765	4663	5802	4437	5237	13552	15582	14085	14009	9164.83	-1.12092	0.144781	7.7422	9.77127e-15	6.93596e-14
DSVG11_1840	Protein of unknown function (YGGT family)	3982.19	-1.46183	0.106042	-13.7854	3.12045e-43	2.64079e-41	5794	7359	6068	4875	2278	1995	2288	1825	5989	8667	5606	6316	4068.62	-1.27611	0.100771	12.6635	9.42411e-37	1.99253e-35
DSVG11_1841	Haloacid dehydrogenase (HAD) superfamily	4228.69	-1.69676	0.123116	-13.7818	3.27815e-43	2.69719e-41	6969	8581	6527	4771	2097	1887	2177	1723	6597	7941	5807	6742	4068.83	-1.40062	0.0763741	18.3389	4.04569e-75	2.49484e-73
DSVG11_1842	Hypothetical protein	2665.65	-0.826879	0.164613	-5.02316	5.08274e-07	5.20937e-06	3400	3994	3698	2882	2330	1407	2305	1611	3401	4682	2865	3219	2608.72	-0.508772	0.149447	3.40436	0.000663195	0.00153244
DSVG11_1843	pyridoxal 5'-phosphate synthase (glutamine hydrolysing)	12790.8	-0.242508	0.148433	-1.63378	0.102305	0.200946	11446	20962	12454	13083	11378	11887	10574	12154	22550	23803	25837	22124	16980.8	-0.663983	0.142088	4.67303	2.96783e-06	9.60086e-06
DSVG11_1844	glutaminase/pyridoxal 5'-phosphate synthase (glutamine hydrolysing)	2607.81	-0.124088	0.137558	-0.902081	0.367014	0.518158	2361	3590	2557	2699	2257	2511	2391	2648	4744	5325	4182	4018	3392.94	-0.510957	0.111935	4.56476	5.00071e-06	1.57302e-05
DSVG11_1845	Zinc finger, DksA/TraR C4-type	231.41	-0.26182	0.21778	-1.20222	0.229277	0.370882	303	247	307	170	215	164	265	193	289	420	203	308	248.95	-0.155253	0.163725	0.948254	0.343	0.420232
DSVG11_1846	Hypothetical protein	30.0287	-0.463724	0.310877	-1.49166	0.135788	0.24966	40	29	40	31	26	16	33	25	75	85	69	77	47.4843	-1.24268	0.220718	5.63017	1.80032e-08	7.41162e-08
DSVG11_1847	Methyl-accepting chemotaxis protein (MCP)	6980.99	-0.851521	0.173637	-4.90402	9.38937e-07	8.97139e-06	7474	16242	7694	7052	4533	5234	5211	4633	13309	14843	13356	13021	8772.78	-1.09903	0.103276	10.6417	1.90697e-26	2.46491e-25
DSVG11_1848	TusA-like protein	2207.78	-1.31214	0.215689	-6.08348	1.17603e-09	1.81427e-08	2539	6317	2542	2276	1215	1362	1192	1210	1466	1499	1757	1546	1404.97	0.0356791	0.154068	-0.23158	0.816864	0.854086
DSVG11_1849	ABC transporter, oligopeptide/dipeptide transporting	1335.4	0.0920627	0.147521	0.624063	0.532586	0.673866	1312	1366	1433	1142	1348	1261	1676	1181	1383	1673	1155	1415	1384.11	0.33578	0.0940756	-3.56925	0.000358001	0.000858044
DSVG11_1850	nucleoside-triphosphate diphosphatase	1012.35	0.209561	0.125592	1.66858	0.0951999	0.189632	923	1058	989	860	1137	911	1195	1054	1043	1466	1085	1237	1134.38	0.209077	0.0947356	-2.20695	0.0273177	0.0456838
DSVG11_1851	EamA domain	1137.81	0.155709	0.249955	0.62295	0.533318	0.673928	1202	783	1167	1103	1288	856	1620	1027	1169	1506	925	1204	1192.03	0.368254	0.15232	-2.41763	0.0156218	0.0274424
DSVG11_1852	Antifreeze-like/N-acetylneuraminic acid synthase	4286.11	0.0800577	0.153473	0.52164	0.601921	0.729497	3463	6706	3642	3741	4129	4608	4130	4431	4426	4860	4895	4815	4562.43	0.23975	0.129029	-1.8581	0.0631541	0.096808
DSVG11_1853	Putative transferase, LIC12162 family	4118.6	-0.16289	0.108209	-1.50533	0.13224	0.245578	4141	6545	4190	3388	3797	3805	4165	3576	3707	4301	3547	3464	3821.09	0.408514	0.0761251	-5.36636	8.0342e-08	3.06459e-07
DSVG11_1854	Sel1 repeat	2273.53	0.00444401	0.109936	0.0404236	0.967755	0.983022	2202	2949	2246	1978	2066	2286	2664	1991	1937	2497	1649	1846	2136.86	0.569379	0.102317	-5.56484	2.62396e-08	1.05673e-07
DSVG11_1855	4Fe-4S ferredoxin, iron-sulphur binding protein	10126.4	0.234818	0.153643	1.52834	0.126428	0.237464	7698	13355	8809	8828	9307	12180	10521	10948	5891	5891	5789	6269	8765.52	1.2263	0.14223	-8.62191	6.58476e-18	5.69909e-17
DSVG11_1856	Hydrogenase nickel incorporation protein HypA/HybF, putative	2768.42	0.111654	0.109426	1.02037	0.307555	0.455261	2324	3551	2604	2515	2592	2783	3208	2776	1461	1245	1134	1407	2188.83	1.48339	0.12124	-12.2352	2.01722e-34	3.73186e-33
DSVG11_1857	NADH:ubiquinone reductase (H+-translocating)/NADH dehydrogenase (quinone), subunit D	13595.5	-0.0888818	0.131891	-0.673903	0.500373	0.648057	11879	20809	12589	13194	11897	13011	13272	13689	7533	7564	7403	7781	10720.9	1.14845	0.113324	-10.1342	3.89353e-24	4.50189e-23
DSVG11_1858	NADH:ubiquinone reductase (H+-translocating)/NADH dehydrogenase (quinone), subunit C	6447.2	-0.174373	0.103812	-1.67971	0.0930141	0.186154	6178	9500	6587	6120	6069	5003	6577	6320	4411	4686	3735	4229	5259.97	0.864423	0.0826316	-10.4612	1.30248e-25	1.56086e-24
DSVG11_1859	NADH:ubiquinone reductase (H+-translocating)/NADH dehydrogenase (quinone), subunit I	4144.02	-0.0979205	0.163378	-0.599349	0.54894	0.6878	3504	5475	4195	4414	3791	3275	3921	4793	2974	3070	2854	3274	3581.25	0.7459	0.137054	-5.44237	5.25762e-08	2.04501e-07
DSVG11_1860	NADH:ubiquinone reductase (H+-translocating)/NADH dehydrogenase (quinone), subunit B	4070.71	-0.486174	0.135589	-3.58564	0.000336247	0.00180102	4229	7189	4449	4044	3321	2735	3475	3862	2759	2944	2922	3028	3183.56	0.567051	0.128013	-4.42962	9.43972e-06	2.84248e-05
DSVG11_1861	NADH:ubiquinone reductase (H+-translocating)/NADH dehydrogenase (quinone), subunit 1/H	5416.54	-0.0471572	0.191426	-0.246347	0.805414	0.883896	4574	7048	5116	5838	4819	4801	4478	6785	7197	7319	7073	7372	6172.37	-0.0934458	0.166146	0.562431	0.573823	0.644598
DSVG11_1862	NADH:ubiquinone reductase (H+-translocating)/NADH dehydrogenase (quinone), subunit N	27762.3	0.00659837	0.159342	0.0414101	0.966969	0.98256	24258	31310	27419	29451	24921	26581	27058	30881	28266	31790	27825	30599	28589	0.264084	0.112587	-2.34561	0.0189962	0.0327673
DSVG11_1863	glycerol-3-phosphate dehydrogenase [NAD(P)+]	1609.1	-0.214586	0.148489	-1.44514	0.14842	0.266597	1785	2209	1814	1342	1704	1093	1780	1350	2454	3156	1869	2369	1899.71	-0.351982	0.135484	2.59795	0.00937812	0.0171353
DSVG11_1864	D,L-carboxypeptidase, peptidase domain	1850.97	0.1861	0.144333	1.28938	0.197266	0.330227	1691	2042	1913	1458	2119	1453	2361	1901	3252	3595	2314	3084	2433.64	-0.268883	0.125618	2.14048	0.032316	0.0531406
DSVG11_1865	Heavy-metal-associated domain profile.	1380.48	0.0559695	0.206916	0.270494	0.78678	0.870544	1251	2372	1416	773	1359	1340	1266	1563	5230	5702	3770	5928	3034.97	-1.50924	0.143637	10.5073	7.99263e-26	9.81667e-25
DSVG11_1866	P-type ATPase, transmembrane domain, copper-transporting	16505.9	-1.17365	0.180542	-6.50074	7.99243e-11	1.37637e-09	20937	42590	18601	16324	10574	9470	10270	9682	7517	7562	7478	6816	8916.17	0.814514	0.102522	-7.94479	1.94516e-15	1.46134e-14
DSVG11_1867	Signal transduction histidine kinase, phosphotransfer (Hpt)	3336.15	0.274925	0.132983	2.06737	0.0386997	0.0928166	3046	3824	3124	2469	4312	2868	4026	3285	3167	4051	2893	3173	3491.93	0.502313	0.111425	-4.50807	6.54197e-06	2.01921e-05
DSVG11_1868	Hypothetical protein	183.488	-0.628947	0.239137	-2.63007	0.00853683	0.0278481	273	311	202	146	175	85	193	124	145	243	90	144	146.854	0.284186	0.252999	-1.12327	0.261323	0.333269
DSVG11_1869	Transposase	100.342	-0.286755	0.220682	-1.29941	0.193805	0.326445	125	165	101	73	109	65	115	72	136	223	111	117	113.548	-0.311963	0.213638	1.46024	0.144224	0.199115
DSVG11_1870	Amidohydrolase family	2073.49	-0.119599	0.127924	-0.934926	0.349827	0.500131	2225	2469	2306	1833	2036	1678	2390	1787	2465	2804	1744	2314	2125.37	0.138644	0.107487	-1.28987	0.197097	0.262058
DSVG11_1871	Protein of unknown function (DUF2179)	2176.13	-0.0562011	0.120163	-0.467709	0.639993	0.756448	2006	3444	2038	1839	2081	2134	2158	2034	2436	2682	2305	2510	2284.98	0.136908	0.0862814	-1.58676	0.112568	0.160888
DSVG11_1872	Transmembrane protein TauE-like	1901.57	0.258966	0.12414	2.08609	0.0369706	0.0896128	1511	2373	1645	1639	1974	2117	1986	2067	2288	2310	2300	2406	2186.37	0.181231	0.119867	-1.51194	0.13055	0.182278
DSVG11_1873	aspartate carbamoyltransferase	1203.68	-0.0572845	0.127816	-0.44818	0.654024	0.768248	1227	1514	1311	1005	1134	1125	1445	975	1842	1915	1474	1807	1430.15	-0.216953	0.107591	2.01646	0.0437521	0.0699655
DSVG11_1874	dihydroorotase	2219.41	-0.252973	0.141266	-1.79076	0.0733323	0.153723	2047	3894	2266	1985	1845	2134	2145	1858	3289	3662	3340	3257	2622.7	-0.388105	0.106343	3.64955	0.000262704	0.000641059
DSVG11_1875	Aldehyde dehydrogenase family	2087.62	-0.480272	0.158866	-3.02313	0.00250175	0.0102562	2035	4020	2114	2112	1451	1817	1870	1731	2846	3332	3092	2692	2290.43	-0.424864	0.126368	3.36211	0.000773502	0.00176121
DSVG11_1876	MEMO_like	312.736	0.430981	0.163988	2.62812	0.0085858	0.0279771	219	435	263	209	376	353	325	359	389	390	353	318	360.658	0.341968	0.130123	-2.62803	0.00858805	0.0158582
DSVG11_1877	Dinitrogenase iron-molybdenum cofactor biosynthesis like	27963.3	-0.304673	0.131418	-2.31835	0.0204302	0.0557222	27074	45970	29371	26850	22082	27240	25785	23332	6028	5330	5790	5531	16537.6	2.48633	0.140859	-17.6512	9.96375e-70	5.78288e-68
DSVG11_1878	CobQ/CobB/MinD/ParA nucleotide binding domain	37300.5	-0.258323	0.135549	-1.90576	0.0566814	0.12576	38652	48614	42053	37127	30043	34295	42008	28274	7075	6895	6070	6913	22005.6	2.68746	0.123297	-21.7966	2.4967e-105	2.63937e-103
DSVG11_1879	CobQ/CobB/MinD/ParA nucleotide binding domain	32284.1	-0.0160445	0.14705	-0.109109	0.913116	0.94767	31121	37164	33816	30336	27061	34195	38031	27609	7537	6805	5216	7505	20965.5	2.60452	0.14841	-17.5495	6.00275e-69	3.35248e-67
DSVG11_1880	Dinitrogenase iron-molybdenum cofactor biosynthesis like	39784.7	0.361317	0.178502	2.02416	0.0429538	0.100656	29371	46158	32891	35083	36082	54224	42240	42631	22603	18034	14655	23940	33793.4	1.52976	0.197961	-7.72759	1.09599e-14	7.76105e-14
DSVG11_1881	RNA polymerase sigma factor, region 3/4	5299.25	-0.882539	0.187468	-4.70768	2.5055e-06	2.16364e-05	6565	12621	5718	4655	3644	3390	4607	3159	2166	2582	1940	2305	3070.4	1.09115	0.0952272	-11.4583	2.13561e-30	3.39861e-29
DSVG11_1882	Tetracycline transcriptional regulator, TetR-related	2435.4	-0.900003	0.190448	-4.7257	2.29319e-06	1.99191e-05	2883	5780	2582	2358	1351	1775	1964	1621	1019	1312	858	955	1402.61	1.08431	0.127493	-8.50485	1.81827e-17	1.53774e-16
DSVG11_1883	Hypothetical protein	140.41	-0.472775	0.22865	-2.06768	0.0386704	0.0928166	107	287	153	147	128	116	140	83	78	107	136	106	113.427	0.483671	0.226119	-2.13901	0.0324351	0.0532518
DSVG11_1884	glycerate 3-kinase	736.942	-0.517908	0.181281	-2.85693	0.00427764	0.0159979	729	1549	762	670	518	661	638	570	787	843	726	625	666.417	0.0598395	0.133685	-0.447616	0.65443	0.715843
DSVG11_1885	Gluconate transporter	148.079	-0.621976	0.21677	-2.86928	0.00411403	0.0155041	229	244	171	106	127	107	138	91	185	252	119	177	144.151	-0.270407	0.177511	1.52333	0.127677	0.179277
DSVG11_1886	Hypothetical protein	134.621	-0.661024	0.255583	-2.58633	0.00970027	0.031014	194	139	149	175	126	68	129	92	355	447	296	344	214.759	-1.42169	0.159585	8.90868	5.16433e-19	4.83748e-18
DSVG11_1887	Hypothetical protein	2184.55	-0.576002	0.10532	-5.46905	4.52462e-08	5.6075e-07	2363	3264	2673	2445	1728	1549	2039	1634	3798	4289	3659	3939	2700.87	-0.804711	0.0753082	10.6856	1.18912e-26	1.57838e-25
DSVG11_1888	Hypothetical protein	1640.37	-0.89553	0.11316	-7.91381	2.49633e-15	6.78361e-14	2071	3129	2065	1669	1165	1031	1354	999	2348	2756	1904	2230	1647.58	-0.643436	0.0851811	7.55374	4.22925e-14	2.88446e-13
DSVG11_1889	Hypothetical protein	1289.14	-3.05594	0.169149	-18.0666	5.84374e-73	1.01819e-70	1843	3834	2113	1956	266	307	284	233	2422	2603	3134	2689	1357.27	-2.95253	0.168938	17.4771	2.14212e-68	1.15285e-66
DSVG11_1890	Transcription regulator HTH, LysR	779.108	-0.208083	0.154658	-1.34545	0.178481	0.307719	884	836	901	757	683	701	808	664	1627	1808	1498	1549	1114.19	-0.807218	0.0799023	10.1026	5.38209e-24	6.19882e-23
DSVG11_1891	inorganic diphosphatase	351.72	0.445698	0.260749	1.7093	0.0873948	0.177669	192	485	234	336	364	474	295	447	642	534	777	567	508.535	-0.303953	0.235109	1.29281	0.196075	0.261273
DSVG11_1892	Hypothetical protein	352.837	0.0927726	0.227944	0.406998	0.68401	0.792969	264	573	249	352	282	436	348	361	687	641	828	637	514.565	-0.601516	0.202209	2.97472	0.0029326	0.00597164
DSVG11_1893	Hypothetical protein	388.12	-0.0276421	0.235817	-0.117218	0.906687	0.944394	252	704	324	386	320	462	374	352	739	715	894	658	549.182	-0.627569	0.19395	3.23572	0.00121335	0.00265644
DSVG11_1894	Sodium:sulfate symporter transmembrane region	331.588	0.403198	0.160859	2.50653	0.0121924	0.0369766	226	449	302	226	351	398	419	324	349	395	331	399	373.424	0.393393	0.121041	-3.25007	0.00115376	0.00253912
DSVG11_1895	Hypothetical protein	185.007	0.443065	0.170456	2.59929	0.00934162	0.0301386	156	210	149	134	198	227	180	230	218	219	234	220	217.962	0.283108	0.168191	-1.68325	0.0923262	0.135156
DSVG11_1896	triphosphatase	198.357	0.241422	0.254469	0.948728	0.342759	0.492023	143	342	147	148	254	219	141	226	259	302	321	232	243.473	-0.0254445	0.221292	0.114982	0.90846	0.930464
DSVG11_1897	Hypothetical protein	769.902	-0.579944	0.210104	-2.76028	0.00577525	0.0204621	695	1839	753	711	578	610	631	614	1368	1427	1747	1255	988.683	-0.891258	0.161135	5.53112	3.18195e-08	1.26764e-07
DSVG11_1898	Protein of unknown function (DUF1641)	106.604	-0.198015	0.210454	-0.940897	0.346757	0.496661	95	115	137	114	97	76	117	103	95	137	96	87	100.499	0.300873	0.163976	-1.83486	0.0665269	0.101557
DSVG11_1899	Pyridine nucleotide-disulphide oxidoreductase	189.862	-0.251582	0.165766	-1.51769	0.129092	0.241396	198	230	233	182	188	152	206	141	172	232	150	178	176.351	0.288644	0.134864	-2.14027	0.0323332	0.0531406
DSVG11_1900	Toxin-antitoxin system, RelE/ParE toxin	677.964	-0.237362	0.157327	-1.50872	0.131369	0.244266	826	956	743	520	696	493	744	541	499	751	458	476	584.579	0.563319	0.137382	-4.10037	4.12492e-05	0.000115404
DSVG11_1901	Toxin-antitoxin system, type II, Phd/YefM antitoxin	907.662	-0.487685	0.166419	-2.93047	0.00338454	0.0131908	1030	1718	1082	672	753	625	903	720	623	735	468	660	693.624	0.650051	0.10941	-5.94142	2.82565e-09	1.25209e-08
DSVG11_1902	Hypothetical protein	85.9527	-0.134274	0.251358	-0.534194	0.593207	0.722484	83	174	76	56	101	62	95	69	54	49	35	35	64.9114	1.2919	0.214889	-6.01196	1.83294e-09	8.29589e-09
DSVG11_1903	Transposase	8.45761	-0.754486	0.489419	-1.54159	0.123172	0.232326	12	14	9	9	6	7	9	3	3	8	7	6	6.14169	0.43166	0.553237	-0.780244	0.435247	0.511059
DSVG11_1904	Integrase	27.9288	0.635268	0.33671	1.88669	0.0592018	0.129893	25	41	18	10	44	25	30	36	25	45	27	31	32.9826	0.465222	0.264669	-1.75775	0.0787901	0.117668
DSVG11_1905	Integrase	1736.14	-0.498737	0.221885	-2.24773	0.0245932	0.0646936	1635	4198	1671	1373	1387	1509	1477	1296	757	853	891	791	1170.07	1.15423	0.129644	-8.90308	5.43169e-19	5.05591e-18
DSVG11_1906	Hypothetical protein	1050.07	0.224295	0.177966	1.26033	0.207552	0.34356	925	1707	864	650	1060	1091	1092	1210	1113	1101	1312	1234	1162.01	0.267878	0.150658	-1.77806	0.075394	0.113455
DSVG11_1907	Transposase	1010.47	-0.2687	0.217996	-1.23259	0.217728	0.355658	988	2209	945	668	845	923	948	897	1128	1472	1023	1131	1030.85	-0.0079473	0.0918221	0.0865511	0.931028	0.948088
DSVG11_1908	Transposase IS204/IS1001/IS1096/IS1165	52.8037	-0.274987	0.214907	-1.27956	0.200698	0.334535	55	84	60	43	47	37	57	49	71	80	60	78	58.3569	-0.230423	0.187879	1.22644	0.220031	0.287419
DSVG11_1909	Putative DNA-binding domain	60.1884	0.108335	0.282752	0.383144	0.701613	0.806439	46	65	64	61	88	43	79	39	53	97	74	53	64.9568	0.216002	0.278285	-0.77619	0.437637	0.513642
DSVG11_1910	Hypothetical protein	120.537	0.0611434	0.168338	0.363219	0.716441	0.816192	94	181	114	105	117	122	136	112	194	280	200	198	163.876	-0.456927	0.133648	3.41889	0.000628775	0.00145746
[truncated: 1,105 more rows]
