# Supplementary material for: The reductive glycine pathway allows autotrophic growth of Desulfovibrio desulfuricans
Source: Nat Commun. 2020 Oct 9;11:5090. doi: 10.1038/s41467-020-18906-7 (PMC7547702; doi:10.1038/s41467-020-18906-7)
Supplement: Supplementary file 8 — Supplementary Data 5 [file 41467_2020_18906_MOESM8_ESM.xlsx]

## Sheet: Legend
Supplementary Data 5 - differential proteomics analysis for autotrophic growth versus heterotrophic growth (acetate/H2/CO2/sulphate)
Sheet	Description
Data and statistics	Proteomics data for detected proteins ranked in order from most upregulated to most downregulated genes in autotrophic conditions
LCMS parameters	Overview of LC-MS settings and data analysis settings MaxQuant
Label	Meaning
CO2	autotrophic growth (H2/CO2/sulphate
acet	heterotrophic growth (acetate/H2/CO2/sulphate)

## Sheet: Data and statistics
						Log LFQ Intensities																										Log iBAQ Intensities
	Fasta headers	Student's T-test Difference Ac_CO2	-Log Student's T-test p-value Ac_CO2	-Log Student's T-test p-value Ac_CO2	-Log Student's T-test p-value Ac_CO2	LFQ_Acet_1	LFQ_Acet_2	LFQ_Acet_3	LFQ_Acet_4	LFQ_Acet_5	LFQ_CO2_1	LFQ_CO2_2	LFQ_CO2_3	LFQ_CO2_4	LFQ_CO2_5	Only identified by site	Reverse	Potential contaminant	FilteredRows	Student's T-test Significant Ac_CO2	Student's T-test significant	id	Number of proteins	Peptides	Unique peptides	Sequence coverage	Mol weight kDa	Sequence length	Q value	Score	Intensity	iBAQ	IBAQ_Acet_1	IBAQ_Acet_2	IBAQ_Acet_3	IBAQ_Acet_4	IBAQ_Acet_5	IBAQ_CO2_1	IBAQ_CO2_2	IBAQ_CO2_3	IBAQ_CO2_4	IBAQ_CO2_5	-Log Student's T-test p-value Ac_CO2	Student's T-test q-value Ac_CO2	Student's T-test Difference Ac_CO2	Student's T-test Test statistic Ac_CO2	Protein IDs	Majority protein IDs	Fasta headers
Name		Log Protein abundance ratio (heterotroph (acetate) vs. autotroph)	Unsignificant	Significant	Contaminant	Acet	Acet	Acet	Acet	Acet	CO2	CO2	CO2	CO2	CO2																		Acet	Acet	Acet	Acet	Acet	CO2	CO2	CO2	CO2	CO2
GDH	>DsvG11_2973|glutamate dehydrogenase (NADP+)	1.61492	10.1093	10.1093		6.20997	6.40267	6.24925	6.34201	6.3707	4.7	4.7	4.7	4.7	4.7					+	Ac_CO2	530	1	12	12	28.1	48.944	449	0	31.402	5703600	5.3248	4.79897	4.09461	4.28326	4.86454	4.63601	NaN	NaN	NaN	2.32232	NaN	10.1093	0.004	1.61492	1.55782	DsvG11_2973|glutamate	DsvG11_2973|glutamate	>DsvG11_2973|glutamate dehydrogenase (NADP+)
Phage tail assembly chaperone protein	>DsvG11_0401|Phage tail assembly chaperone protein	1.37462	4.91005	4.91005		5.96142	6.57385	6.10483	5.68215	6.05084	4.7	4.7	4.7	4.7	4.7					+	Ac_CO2	88	1	2	2	17.8	13.144	118	0	10.082	3106500	5.7933	5.27052	5.03306	5.00017	5.02366	5.0839	NaN	NaN	NaN	NaN	NaN	4.91005	0.0153333	1.37462	1.20108	DsvG11_0401|Phage	DsvG11_0401|Phage	>DsvG11_0401|Phage tail assembly chaperone protein
	>DsvG11_0255|OmpA_C-like	1.34128	2.8985	2.8985		6.26226	6.30608	6.14777	6.41286	6.43382	4.7	4.7	6.05637	4.7	4.7					+	Ac_CO2	60	1	6	6	45.8	17.566	155	0	45.075	7456000	5.91826	5.5267	4.42379	4.36135	5.51714	4.82306	2.82654	2.91018	4.62322	NaN	3.56457	2.8985	0.0146667	1.34128	1.05096	DsvG11_0255|OmpA_C-like	DsvG11_0255|OmpA_C-like	>DsvG11_0255|OmpA_C-like
	>DsvG11_2541|Ribosomal protein TL5, C-terminal domain	1.33315	2.53776	2.53776		6.60124	6.23201	6.80676	6.63543	6.26853	6.04317	4.7	5.73508	4.7	4.7					+	Ac_CO2	467	1	7	7	34.2	22.351	199	0	52.896	10640000	5.98555	5.46651	4.51016	5.24391	5.54854	4.97181	3.57113	NaN	3.97237	NaN	3.80305	2.53776	0.0188	1.33315	1.01334	DsvG11_2541|Ribosomal	DsvG11_2541|Ribosomal	>DsvG11_2541|Ribosomal protein TL5, C-terminal domain
	>DsvG11_0507|Outer membrane protein (OmpH-like)	1.33045	2.26529	2.26529		4.7	6.45573	6.64085	5.93534	6.42032	4.7	4.7	4.7	4.7	4.7					+	Ac_CO2	121	1	2	2	16	20.206	181	0	7.2604	3702500	5.96643	4.40226	5.00471	5.69182	4.85648	5.11671	4.52278	4.28058	NaN	4.48307	4.34114	2.26529	0.0163333	1.33045	0.983723	DsvG11_0507|Outer	DsvG11_0507|Outer	>DsvG11_0507|Outer membrane protein (OmpH-like)
	>DsvG11_0199|Peptidylprolyl isomerase	1.26888	4.02883	4.02883		6.04521	6.23431	6.24102	6.20997	5.94479	4.7	4.7	5.53092	4.7	4.7					+	Ac_CO2	49	1	5	5	17	34.753	311	0	9.6553	4329600	5.25624	4.57001	4.18079	4.65045	4.6785	4.40793	3.42477	NaN	3.17511	3.48514	3.45882	4.02883	0.0165	1.26888	1.07849	DsvG11_0199|Peptidylprolyl	DsvG11_0199|Peptidylprolyl	>DsvG11_0199|Peptidylprolyl isomerase
	>DsvG11_2660|Bacterial DNA-binding protein	1.26627	1.35576	1.35576		6.83134	6.58776	6.84784	6.8906	6.93807	7.05633	4.7	4.7	4.7	6.60795					+	Ac_CO2	489	1	2	2	20	9.7813	90	0	14.818	22533000	6.8757	6.37743	5.40071	5.84075	6.28693	6.08009	5.66575	4.45297	5.43003	4.99577	5.26326	1.35576	0.0394783	1.26627	0.827332	DsvG11_2660|Bacterial	DsvG11_2660|Bacterial	>DsvG11_2660|Bacterial DNA-binding protein
C-P synthase	>DsvG11_0675|Carbamoyl-phosphate synthase L chain, ATP binding domain	1.23867	3.07567	3.07567		6.43683	5.63957	6.11002	6.16979	6.3185	4.7	4.7	5.68134	4.7	4.7					+	Ac_CO2	157	1	6	6	14	54.623	484	0	23.331	5354600	5.367	4.99221	3.27731	4.18412	4.84293	4.63093	2.74027	NaN	3.64931	NaN	NaN	3.07567	0.0178182	1.23867	0.999731	DsvG11_0675|Carbamoyl-phosphate	DsvG11_0675|Carbamoyl-phosphate	>DsvG11_0675|Carbamoyl-phosphate synthase L chain, ATP binding domain
	>DsvG11_1812|RNA recognition motif. (a.k.a. RRM, RBD, or RNP domain)	1.23811	1.55237	1.55237		6.90247	7.1801	6.9711	7.21722	6.94857	6.66568	6.69927	6.26397	4.7	4.7					+	Ac_CO2	365	1	5	5	58	9.7518	88	0	26.195	35389000	7.07173	6.45301	6.0387	6.05778	6.71572	6.12626	4.76382	4.0535	5.00121	4.09743	3.82276	1.55237	0.0417143	1.23811	0.846629	DsvG11_1812|RNA	DsvG11_1812|RNA	>DsvG11_1812|RNA recognition motif. (a.k.a. RRM, RBD, or RNP domain)
	>DsvG11_1270|Repeat domain in Vibrio, Colwellia, Bradyrhizobium and Shewanella	1.21428	2.97099	2.97099		5.98373	5.82036	6.59717	6.03003	6.16438	4.7	4.7	5.72426	4.7	4.7					+	Ac_CO2	236	1	4	4	7	60.206	561	0	7.2988	3863200	5.13978	4.55728	3.73222	4.58828	4.47653	4.32397	2.9463	NaN	3.57286	2.83431	3.14292	2.97099	0.0184615	1.21428	0.97654	DsvG11_1270|Repeat	DsvG11_1270|Repeat	>DsvG11_1270|Repeat domain in Vibrio, Colwellia, Bradyrhizobium and Shewanella
	>DsvG11_1173|Lectin domain of ricin B chain profile.	1.21128	2.34508	2.34508		6.24336	5.73656	6.89175	6.34011	6.35923	5.83481	4.7	5.57982	4.7	4.7					+	Ac_CO2	220	1	4	4	21.6	24.266	218	0	16.246	7145500	5.85403	5.26012	4.11378	5.26357	5.20866	5.18344	4.04123	NaN	3.85668	2.46807	3.52405	2.34508	0.0248571	1.21128	0.924462	DsvG11_1173|Lectin	DsvG11_1173|Lectin	>DsvG11_1173|Lectin domain of ricin B chain profile.
	>DsvG11_0349|Hypothetical protein	1.19736	2.14154	2.14154		6.62965	6.43487	6.55221	6.94265	6.82578	5.85747	4.7	6.15752	4.7	5.9834					+	Ac_CO2	77	1	6	6	35.8	18.757	176	0	22.813	22501000	6.57405	6.07394	5.27112	5.42057	6.13085	5.81298	4.11281	NaN	4.83	3.62802	4.44717	2.14154	0.0310588	1.19736	0.897079	DsvG11_0349|Hypothetical	DsvG11_0349|Hypothetical	>DsvG11_0349|Hypothetical protein
	>DsvG11_1417|Bacterial DNA-binding protein	1.15312	1.39832	1.39832		7.08347	6.85653	6.95664	7.12574	6.96773	4.7	6.50926	6.68808	4.7	6.62716					+	Ac_CO2	262	1	4	4	39.6	9.5501	91	0	31.474	35428000	7.07221	6.60695	5.81973	5.94661	6.51124	6.24232	5.49554	4.89101	5.68325	5.12294	5.34488	1.39832	0.049931	1.15312	0.784036	DsvG11_1417|Bacterial	DsvG11_1417|Bacterial	>DsvG11_1417|Bacterial DNA-binding protein
	>DsvG11_2617|greA: transcription elongation factor GreA	1.12366	2.80421	2.80421		6.03894	6.10202	6.13672	6.09479	5.93121	4.7	4.7	5.88538	4.7	4.7					+	Ac_CO2	480	1	4	4	26.5	17.697	162	0	14.131	3315300	5.47913	4.8953	4.36511	4.70524	4.99938	4.43061	3.12421	3.53144	3.79458	3.872	3.56653	2.80421	0.0349333	1.12366	0.906331	DsvG11_2617|greA:	DsvG11_2617|greA:	>DsvG11_2617|greA: transcription elongation factor GreA
	>sp|O43790|KRT86_HUMAN Keratin, type II cuticular Hb6 OS=Homo sapiens GN=KRT86	1.11731	0.50032		0.50032	6.74793	4.7	4.7	8.43345	7.94372	4.7	4.7	4.7	4.7	8.13856			+				0	1	40	5	63.4	53.5	486	0	163.21	312840000	7.00398	5.67773	4.48334	3.62753	6.9237	5.84989	NaN	4.23977	2.4129	NaN	5.6691	0.50032	0.177226	1.11731	0.546474	CON__sp|O43790|KRT86_HUMAN	CON__sp|O43790|KRT86_HUMAN	>sp|O43790|KRT86_HUMAN Keratin, type II cuticular Hb6 OS=Homo sapiens GN=KRT86 PE=1 SV=1
	>DsvG11_1630|Dihydroorotate dehydrogenase, electron transfer subunit, iron-sulphur cluster binding domain	1.11464	1.34462			6.65965	6.11836	6.89667	6.3095	6.69604	4.7	4.7	6.75135	4.7	6.25568							317	1	4	4	10.4	36.517	337	0	36.402	12933000	5.85642	5.50195	4.10762	5.14273	4.60832	5.07452	3.97293	3.50051	4.7809	3.83755	4	1.34462	0.052	1.11464	0.758128	DsvG11_1630|Dihydroorotate	DsvG11_1630|Dihydroorotate	>DsvG11_1630|Dihydroorotate dehydrogenase, electron transfer subunit, iron-sulphur cluster binding domain
	>DsvG11_0942|acetate kinase	1.10934	1.38226			6.71539	6.56566	6.68404	6.35944	6.40985	4.7	4.7	6.56947	4.7	6.51821							189	1	5	5	12.7	43.544	403	0	13.433	16556000	5.89674	5.77384	4.26755	4.7634	4.58659	4.29046	3.83706	3.4879	4.61751	3.50814	3.70363	1.38226	0.054375	1.10934	0.761228	DsvG11_0942|acetate	DsvG11_0942|acetate	>DsvG11_0942|acetate kinase
	>DsvG11_1203|Arc-type ribbon-helix-helix	1.10918	2.3007	2.3007		6.06804	6.29372	4.7	5.79625	6.18792	4.7	4.7	4.7	4.7	4.7					+	Ac_CO2	221	1	3	3	49.4	8.7385	79	0	34.97	3184000	5.72482	5.25935	4.88464	4.62075	5.00436	4.91563	4.17368	4.00775	3.92882	3.81455	3.84954	2.3007	0.0356	1.10918	0.860196	DsvG11_1203|Arc-type	DsvG11_1203|Arc-type	>DsvG11_1203|Arc-type ribbon-helix-helix
	>DsvG11_1549|ATP synthase subunit b [atpF].	1.0536	2.97123	2.97123		5.90768	5.80881	6.04481	6.10965	5.91896	4.7	4.7	5.7219	4.7	4.7					+	Ac_CO2	298	1	7	7	32.6	21.39	193	0	15.193	2787500	5.36603	4.85869	3.9595	4.40214	4.9058	4.53425	NaN	NaN	3.93674	2.96864	3.15207	2.97123	0.0357895	1.0536	0.869869	DsvG11_1549|ATP	DsvG11_1549|ATP	>DsvG11_1549|ATP synthase subunit b [atpF].
	>DsvG11_2255|Ribosomal protein L1, 3-layer alpha/beta-sandwich	1.04404	2.00974	2.00974		6.31184	6.18554	6.23591	6.26902	6.24045	4.7	4.7	5.98793	4.7	5.93461					+	Ac_CO2	429	1	7	7	28.1	24.73	235	0	19.896	5614200	5.5732	5.17676	4.27275	4.49926	4.99466	4.72893	NaN	3.03334	4.11724	3.05816	3.78305	2.00974	0.05056	1.04404	0.797128	DsvG11_2255|Ribosomal	DsvG11_2255|Ribosomal	>DsvG11_2255|Ribosomal protein L1, 3-layer alpha/beta-sandwich
	>DsvG11_1713|Ribosomal protein L9, C-terminal domain	1.04004	1.90028	1.90028		6.55613	5.96913	6.44767	6.64785	6.67249	5.71927	4.7	6.05983	4.7	5.91395					+	Ac_CO2	339	1	9	9	45.2	18.322	168	0	16.483	11602000	6.06453	5.7278	4.12057	4.73016	5.51187	5.28253	3.80832	NaN	4.3673	3.35786	4.01246	1.90028	0.0511429	1.04004	0.78503	DsvG11_1713|Ribosomal	DsvG11_1713|Ribosomal	>DsvG11_1713|Ribosomal protein L9, C-terminal domain
	>DsvG11_2911|peptidase Do	1.03272	1.68459			6.39876	6.67471	6.8471	6.53153	6.50676	6.11277	6.13117	6.15131	4.7	4.7							518	1	11	11	22.7	50.333	475	0	105.45	10953000	5.6778	5.07229	4.68475	4.91724	5.08718	4.90679	3.67158	3.38396	4.09611	3.14557	3.50055	1.68459	0.0527273	1.03272	0.759789	DsvG11_2911|peptidase	DsvG11_2911|peptidase	>DsvG11_2911|peptidase Do
	>DsvG11_1387|IF2_eIF5B	1.02351	2.06244	2.06244		6.26832	6.1839	5.78557	6.22557	6.39292	4.7	4.7	5.96693	4.7	5.67179					+	Ac_CO2	255	1	12	12	14	106.1	997	0	31.128	5286700	4.99891	4.66793	3.74176	3.46549	4.31412	4.2754	NaN	NaN	3.63804	2.43624	2.8302	2.06244	0.0515556	1.02351	0.789477	DsvG11_1387|IF2_eIF5B	DsvG11_1387|IF2_eIF5B	>DsvG11_1387|IF2_eIF5B
	>DsvG11_2777|UDP-glucose 6-dehydrogenase	1.02249	2.11216	2.11216		6.31831	6.15155	6.26017	6.02776	6.18424	4.7	4.7	5.87197	4.7	5.85759					+	Ac_CO2	502	1	9	9	21.2	48.387	444	0	20.733	4776900	5.28122	4.7348	3.83334	4.25633	4.59645	4.5699	3.95101	NaN	4.01561	3.95037	3.84939	2.11216	0.0506154	1.02249	0.792877	DsvG11_2777|UDP-glucose	DsvG11_2777|UDP-glucose	>DsvG11_2777|UDP-glucose 6-dehydrogenase
	>DsvG11_0426|DNA-directed RNA polymerase	1.00268	2.92647	2.92647		5.81395	6.00108	6.07192	5.76684	5.83854	4.7	4.7	5.67895	4.7	4.7					+	Ac_CO2	94	1	6	6	14.7	38.883	347	0	11.703	2221200	5.09132	4.57455	3.75405	4.26055	4.53319	4.29223	2.66934	NaN	3.84733	2.51195	2.60087	2.92647	0.0403636	1.00268	0.832533	DsvG11_0426|DNA-directed	DsvG11_0426|DNA-directed	>DsvG11_0426|DNA-directed RNA polymerase
	>DsvG11_0826|AMP-binding enzyme	0.991429	1.49741			6.10319	4.7	6.3224	6.2249	6.2441	4.7	4.7	5.83745	4.7	4.7							182	1	11	11	19.7	48.238	421	0	16.527	4145600	5.23737	4.81214	NaN	4.33286	4.57988	4.64098	NaN	NaN	3.62615	2.53157	NaN	1.49741	0.0688649	0.991429	0.71744	DsvG11_0826|AMP-binding	DsvG11_0826|AMP-binding	>DsvG11_0826|AMP-binding enzyme
	>DsvG11_1550|ATP synthase subunit b [atpF].	0.961245	3.32037	3.32037		5.82279	5.82594	5.7747	5.92456	5.79836	4.7	4.7	5.54013	4.7	4.7					+	Ac_CO2	299	1	4	4	28.1	15.655	139	0	10.714	1934000	5.44137	4.99624	4.40309	4.44094	4.90629	4.53817	3.28887	3.2911	3.71853	NaN	NaN	3.32037	0.0443333	0.961245	0.821606	DsvG11_1550|ATP	DsvG11_1550|ATP	>DsvG11_1550|ATP synthase subunit b [atpF].
	>DsvG11_0213|Ferritin-related	0.949208	1.26632			6.62569	6.65084	6.60142	6.68412	6.7988	6.28135	4.7	6.39799	4.7	6.53548							52	1	4	4	23.4	18.18	167	0	14.73	13708000	6.13697	5.5846	4.90356	5.2273	5.50462	5.44852	4.3717	3.05457	4.73456	4.3483	4.55657	1.26632	0.100308	0.949208	0.667999	DsvG11_0213|Ferritin-related	DsvG11_0213|Ferritin-related	>DsvG11_0213|Ferritin-related
	>DsvG11_2006|Ribosomal protein S5 domain 2-type fold, subgroup	0.94755	1.11538			6.4054	4.7	6.39655	6.13941	6.27235	4.7	4.7	6.37596	4.7	4.7							395	1	9	9	12.4	74.315	687	0	18.161	6100100	5.19426	4.86877	3.33644	4.18537	4.44966	4.25883	2.6868	NaN	4.14351	3.12401	3.47043	1.11538	0.113905	0.94755	0.646169	DsvG11_2006|Ribosomal	DsvG11_2006|Ribosomal	>DsvG11_2006|Ribosomal protein S5 domain 2-type fold, subgroup
	>DsvG11_0435|Ribosomal protein S5, bacterial-type	0.944595	1.86591			6.2348	6.11591	6.07867	6.07536	6.10003	4.7	4.7	6.09131	4.7	5.69048							100	1	7	7	38.8	18.03	170	0	13.757	4212100	5.6245	5.31559	4.39529	4.54172	4.58781	4.89359	3.59198	3.22102	4.43911	NaN	3.67202	1.86591	0.0667778	0.944595	0.726635	DsvG11_0435|Ribosomal	DsvG11_0435|Ribosomal	>DsvG11_0435|Ribosomal protein S5, bacterial-type
	>DsvG11_2943|Triose-phosphate isomerase	0.931185	1.08929			6.37974	4.7	6.3408	6.04836	6.37469	4.7	4.7	4.7	6.38767	4.7							526	1	4	4	18	27.138	255	0	7.3628	5588100	5.54315	5.19126	NaN	4.54895	4.80687	4.76247	NaN	NaN	4.23193	4.1112	3.81813	1.08929	0.112711	0.931185	0.634639	DsvG11_2943|Triose-phosphate	DsvG11_2943|Triose-phosphate	>DsvG11_2943|Triose-phosphate isomerase
	>sp|Q14525|KT33B_HUMAN Keratin, type I cuticular Ha3-II OS=Homo sapiens	0.930528	0.50989		0.50989	6.06681	4.7	4.7	7.94491	7.40461	4.7	4.7	4.7	4.7	7.36369			+				17	1	20	9	39.1	46.213	404	0	115.92	88579000	6.51597	4.36925	NaN	NaN	6.45119	5.47844	NaN	NaN	3.14662	NaN	5.11025	0.50989	0.198684	0.930528	0.50114	CON__sp|Q14525|KT33B_HUMAN	CON__sp|Q14525|KT33B_HUMAN	>sp|Q14525|KT33B_HUMAN Keratin, type I cuticular Ha3-II OS=Homo sapiens GN=KRT33B PE=2 SV=3
	>DsvG11_1807|Hypothetical protein	0.920947	2.10233			5.56861	6.28092	5.91402	4.7	5.64119	4.7	4.7	4.7	4.7	4.7							363	1	2	2	10.3	9.3746	87	0	4.1677	1112400	5.34731	4.7471	4.79599	4.87377	NaN	4.46733	NaN	NaN	NaN	NaN	NaN	2.10233	0.0676571	0.920947	0.729759	DsvG11_1807|Hypothetical	DsvG11_1807|Hypothetical	>DsvG11_1807|Hypothetical protein
	>DsvG11_1497|GAF domain	0.876738	1.35466			6.07107	4.7	6.19656	6.03719	6.06941	4.7	4.7	5.89054	4.7	4.7							283	1	5	5	25	20.134	184	0	17.923	3285700	5.40267	4.98588	3.62802	4.49538	4.78764	4.6132	2.94736	NaN	4.10958	3.18752	3.43889	1.35466	0.112372	0.876738	0.641084	DsvG11_1497|GAF	DsvG11_1497|GAF	>DsvG11_1497|GAF domain
	>DsvG11_0451|50S ribosomal protein uL4	0.857419	1.61338			6.22673	6.01858	5.91049	6.03822	6.07306	4.7	4.7	6.04269	4.7	5.83729							111	1	7	7	34.3	22.687	210	0	16.136	4266100	5.55085	5.24457	3.88844	4.274	4.89984	4.62844	2.66906	NaN	4.3506	3.0854	3.86638	1.61338	0.106732	0.857419	0.65466	DsvG11_0451|50S	DsvG11_0451|50S	>DsvG11_0451|50S ribosomal protein uL4
	>DsvG11_0801|Ribosomal protein S2, conserved site	0.855541	1.65579			6.40242	6.1026	6.19321	6.18766	6.18119	5.35267	4.7	6.15509	4.7	5.88161							175	1	4	4	14	28.595	258	0	27.156	5687900	5.5245	5.19846	4.17655	4.42032	4.83483	4.59622	3.12908	3.15308	4.21421	3.31171	3.7983	1.65579	0.1085	0.855541	0.657035	DsvG11_0801|Ribosomal	DsvG11_0801|Ribosomal	>DsvG11_0801|Ribosomal protein S2, conserved site
	>DsvG11_1666|Ribosomal protein S5 domain 2-type fold, subgroup	0.838987	1.46673			5.7602	4.7	6.24578	5.84959	6.07613	4.7	4.7	5.63677	4.7	4.7							328	1	6	6	7.7	76.331	692	0	11.465	2380500	4.84519	4.01343	3.70794	4.2045	4.18727	4.2079	2.98166	NaN	3.39254	3.07733	3.38552	1.46673	0.111217	0.838987	0.631325	DsvG11_1666|Ribosomal	DsvG11_1666|Ribosomal	>DsvG11_1666|Ribosomal protein S5 domain 2-type fold, subgroup
	>DsvG11_0145|Hypothetical protein	0.835313	1.56236			6.01288	6.21037	6.08849	6.53692	6.39428	5.91592	4.7	6.01845	5.73201	4.7							38	1	5	5	26.5	16.356	151	0	12.13	6099600	6.08632	5.35067	4.7484	4.60447	5.7627	5.33937	4.3955	NaN	4.74273	3.88279	4.15152	1.56236	0.112364	0.835313	0.637525	DsvG11_0145|Hypothetical	DsvG11_0145|Hypothetical	>DsvG11_0145|Hypothetical protein
	>DsvG11_1244|Hypothetical protein	0.818871	1.39665			4.7	6.01241	4.7	6.10315	6.07878	4.7	4.7	4.7	4.7	4.7							229	1	2	2	18	10.518	89	0	4.3549	2537600	5.62627	4.98313	4.50493	4.31082	5.19579	4.97244	4.04945	NaN	3.96938	NaN	3.47167	1.39665	0.134298	0.818871	0.613555	DsvG11_1244|Hypothetical	DsvG11_1244|Hypothetical	>DsvG11_1244|Hypothetical protein
	>DsvG11_1644|Aminotransferase class I and II	0.804289	1.117			6.10044	5.98419	4.7	5.965	6.19176	4.7	4.7	4.7	6.11995	4.7							321	1	3	3	8.3	43.077	398	0	7.0943	3374300	5.22717	4.74094	3.82	3.75569	4.61008	4.64195	3.35185	NaN	3.6753	3.70303	3.67339	1.117	0.156889	0.804289	0.576376	DsvG11_1644|Aminotransferase	DsvG11_1644|Aminotransferase	>DsvG11_1644|Aminotransferase class I and II
	>DsvG11_0800|Translation elongation factor Ts, conserved site	0.802265	1.39678			6.07784	4.7	5.99016	4.7	6.04332	4.7	4.7	4.7	4.7	4.7							174	1	3	3	10.1	30.726	286	0	6.4026	2457000	5.21431	4.92827	3.45457	4.22616	4.26411	4.49564	2.69916	NaN	3.89192	3.13621	NaN	1.39678	0.134041	0.802265	0.604197	DsvG11_0800|Translation	DsvG11_0800|Translation	>DsvG11_0800|Translation elongation factor Ts, conserved site
	>DsvG11_2373|PBP2_TRAP_Siap_TeaA_like	0.793611	0.985498			6.2982	6.17441	6.86083	6.70215	6.47141	6.5093	4.7	6.30333	4.7	6.32632							458	1	6	6	16.8	36.734	334	0	31.724	10533000	5.84647	5.13577	4.29057	5.18746	5.29099	5.05219	4.2292	NaN	4.57476	3.95466	4.30722	0.985498	0.173695	0.793611	0.554263	DsvG11_2373|PBP2_TRAP_Siap_TeaA_like	DsvG11_2373|PBP2_TRAP_Siap_TeaA_like	>DsvG11_2373|PBP2_TRAP_Siap_TeaA_like
	>DsvG11_3032|Flagella basal body rod proteins signature.	0.784438	1.35335			5.82871	4.7	5.91259	6.2809	4.7	4.7	4.7	4.7	4.7	4.7							534	1	6	6	10.3	86.077	808	0	16.15	2429400	5.00531	3.97987	3.91371	4.11647	4.82408	2.553	NaN	NaN	3.52569	NaN	NaN	1.35335	0.141769	0.784438	0.590178	DsvG11_3032|Flagella	DsvG11_3032|Flagella	>DsvG11_3032|Flagella basal body rod proteins signature.
	>DsvG11_2644|Peptidase M16, C-terminal	0.784027	0.852488			6.65151	4.7	6.3967	6.4009	6.78805	5.82598	4.7	6.0717	5.71935	4.7							485	1	13	13	16.5	96.381	878	0	45.443	10252000	5.34805	4.91497	3.2033	4.16803	4.78317	4.73641	3.13335	NaN	3.8309	2.80526	2.55075	0.852488	0.182567	0.784027	0.530037	DsvG11_2644|Peptidase	DsvG11_2644|Peptidase	>DsvG11_2644|Peptidase M16, C-terminal
	>DsvG11_1746|Alpha-helical ferredoxin	0.781672	1.41856			6.29257	6.05827	6.24881	6.17583	6.31817	4.7	5.65345	6.16521	4.7	5.96662							352	1	9	9	13	79.3	716	0	29.213	5530600	5.18648	4.78412	3.80245	4.20227	4.52414	4.41253	NaN	2.46443	3.86138	2.71978	3.49874	1.41856	0.140549	0.781672	0.594309	DsvG11_1746|Alpha-helical	DsvG11_1746|Alpha-helical	>DsvG11_1746|Alpha-helical ferredoxin
	>DsvG11_0596|Integrase, N-terminal zinc-binding domain-like	0.780709	1.07045			6.07184	4.7	6.40968	6.10948	6.1931	4.7	4.7	5.7345	5.74606	4.7							138	1	4	4	13.5	26.393	245	0	5.3063	3697600	5.66484	5.03511	NaN	4.92479	5.18107	4.95418	NaN	3.20823	4.23583	3.73888	3.56416	1.07045	0.173614	0.780709	0.558707	DsvG11_0596|Integrase,	DsvG11_0596|Integrase,	>DsvG11_0596|Integrase, N-terminal zinc-binding domain-like
	>DsvG11_2915|Ribosomal protein L2 domain 2	0.777285	1.37116			5.9501	4.7	5.87756	5.9098	5.98704	4.7	4.7	5.73806	4.7	4.7							521	1	2	2	8.1	20.974	185	0	3.4319	2333700	5.46497	5.05292	3.38769	4.3966	4.88977	4.79736	NaN	NaN	4.00238	3.01949	NaN	1.37116	0.14634	0.777285	0.587696	DsvG11_2915|Ribosomal	DsvG11_2915|Ribosomal	>DsvG11_2915|Ribosomal protein L2 domain 2
	>DsvG11_0972|Cadherins domain profile.	0.733556	1.05166			6.50587	7.03181	6.96979	6.8694	6.77911	6.8374	4.7	6.50544	6.19681	6.24856							194	1	27	27	9.1	321.9	3093	0	88.223	16446000	5.09878	4.28894	4.23053	4.41717	4.45114	4.3055	3.85126	NaN	3.65375	2.96397	3.29334	1.05166	0.184424	0.733556	0.532045	DsvG11_0972|Cadherins	DsvG11_0972|Cadherins	>DsvG11_0972|Cadherins domain profile.
	>DsvG11_2923|Prokaryotic membrane lipoprotein lipid attachment site profile.	0.72612	1.27036			4.7	6.34094	4.7	5.57784	5.81182	4.7	4.7	4.7	4.7	4.7							524	1	2	2	6	51.769	485	0	10.39	1191300	4.6781	3.65546	4.26259	3.62805	4.02502	3.99931	NaN	NaN	NaN	NaN	NaN	1.27036	0.176459	0.72612	0.549598	DsvG11_2923|Prokaryotic	DsvG11_2923|Prokaryotic	>DsvG11_2923|Prokaryotic membrane lipoprotein lipid attachment site profile.
	>DsvG11_0374|Peptidylprolyl isomerase	0.72178	1.23505			6.48622	6.37772	6.63142	6.97781	6.70881	6.10782	4.7	6.45646	6.19573	6.11307							84	1	11	11	45.7	22.028	199	0	24.885	16546000	6.10476	5.45932	4.32296	5.05411	5.7616	5.27825	3.92733	3.02354	4.73346	4.02821	3.9463	1.23505	0.174	0.72178	0.544002	DsvG11_0374|Peptidylprolyl	DsvG11_0374|Peptidylprolyl	>DsvG11_0374|Peptidylprolyl isomerase
	>DsvG11_0437|Ribosomal protein L6	0.719183	1.40029			5.84502	4.7	5.80292	5.81777	5.8611	4.7	4.7	5.6309	4.7	4.7							101	1	3	3	9.5	19.363	179	0	4.166	1762800	5.29197	4.85836	4.00385	4.36678	4.62027	4.57586	NaN	NaN	4.04009	NaN	NaN	1.40029	0.172759	0.719183	0.556105	DsvG11_0437|Ribosomal	DsvG11_0437|Ribosomal	>DsvG11_0437|Ribosomal protein L6
	>DsvG11_1035|Methyl-accepting chemotaxis protein (MCP) signalling domain;>DsvG11_2107|Methyl-accepting chemotaxis protein (MCP) signalling domain	0.713254	1.39264			5.93267	4.7	5.93272	4.7	5.80088	4.7	4.7	4.7	4.7	4.7							199	16	3	2	6.1	63.649	587	0	10.968	1605500	4.72849	4.35689	3.72781	4.02641	3.46911	3.86399	2.96122	NaN	3.35081	NaN	3.1423	1.39264	0.173533	0.713254	0.551978	DsvG11_1035|Methyl-accepting;DsvG11_2107|Methyl-accepting;DsvG11_1468|Methyl-accepting;DsvG11_1391|Methyl-accepting;DsvG11_1583|Methyl-accepting;DsvG11_1847|Methyl-accepting;DsvG11_1366|Methyl-accepting;DsvG11_1451|Methyl-accepting;DsvG11_0798|Methyl-accepting;DsvG11_1415|Methyl-accepting;DsvG11_1505|Methyl-accepting;DsvG11_1067|Methyl-accepting;DsvG11_0292|Methyl-accepting;DsvG11_0938|Methyl-acc…	DsvG11_1035|Methyl-accepting;DsvG11_2107|Methyl-accepting	>DsvG11_1035|Methyl-accepting chemotaxis protein (MCP) signalling domain;>DsvG11_2107|Methyl-accepting chemotaxis protein (MCP) signalling domain
	>DsvG11_1135|50S ribosomal protein L21 [rplU].	0.71186	0.676973			6.44168	4.7	6.05835	6.44869	6.58146	6.15903	4.7	6.41186	4.7	4.7							215	1	5	5	32.4	11.188	102	0	12.754	7460100	6.17377	5.76782	3.39697	4.93537	5.47211	5.5422	4.60266	NaN	5.02011	3.95436	4.26963	0.676973	0.228337	0.71186	0.467479	DsvG11_1135|50S	DsvG11_1135|50S	>DsvG11_1135|50S ribosomal protein L21 [rplU].
	>DsvG11_2249|DNA-directed RNA polymerase	0.710428	1.34253			5.83188	4.7	6.02951	5.74675	5.69442	4.7	4.7	5.65041	4.7	4.7							426	1	9	9	6.9	154.13	1378	0	20.138	1936200	4.39485	4.04442	2.86638	3.47336	3.79988	3.36764	NaN	NaN	3.14535	NaN	NaN	1.34253	0.175175	0.710428	0.546437	DsvG11_2249|DNA-directed	DsvG11_2249|DNA-directed	>DsvG11_2249|DNA-directed RNA polymerase
	>DsvG11_1672|RND efflux pump, membrane fusion protein, barrel-sandwich domain	0.702722	1.14382			5.73208	4.7	6.08239	5.77999	5.90252	4.7	4.7	5.88337	4.7	4.7							330	1	4	4	12.7	33.99	314	0	11.555	1888700	5.0209	4.32656	3.53189	4.34215	4.44395	4.26947	3.18033	2.64226	3.90217	3.3006	NaN	1.14382	0.183826	0.702722	0.524864	DsvG11_1672|RND	DsvG11_1672|RND	>DsvG11_1672|RND efflux pump, membrane fusion protein, barrel-sandwich domain
	>DsvG11_0444|L29: ribosomal protein uL29	0.694918	2.5763			7.10541	7.44937	7.15628	6.63899	7.11879	6.21974	6.60435	6.13682	6.60667	6.42667							105	1	6	6	47.4	8.6209	76	0	16.963	30567000	6.78628	6.23256	6.13427	5.95849	5.79097	6.09139	4.67173	4.52811	4.71997	4.8386	4.90102	2.5763	0.13912	0.694918	0.598036	DsvG11_0444|L29:	DsvG11_0444|L29:	>DsvG11_0444|L29: ribosomal protein uL29
	>DsvG11_1587|YbaB/EbfC DNA-binding family	0.68884	0.941986			6.2267	6.3459	6.5818	5.92981	6.3958	6.37497	4.7	6.18222	4.7	6.07864							305	1	5	5	50.5	11.303	103	0	14.468	5490400	6.04064	5.23835	4.9477	5.53975	5.21903	5.28585	4.64639	NaN	4.47968	4.46446	4.43818	0.941986	0.200364	0.68884	0.49604	DsvG11_1587|YbaB/EbfC	DsvG11_1587|YbaB/EbfC	>DsvG11_1587|YbaB/EbfC DNA-binding family
	>DsvG11_2913|Outer membrane lipoprotein carrier protein LolA-like	0.683872	1.50593			5.49624	5.88248	4.7	5.87187	5.69108	4.7	4.7	5.42231	4.7	4.7							520	1	4	4	17.3	25.392	225	0	6.074	1356400	5.01845	4.23472	4.27586	4.28364	4.3909	4.25741	3.34792	NaN	3.42001	NaN	3.18577	1.50593	0.172492	0.683872	0.54183	DsvG11_2913|Outer	DsvG11_2913|Outer	>DsvG11_2913|Outer membrane lipoprotein carrier protein LolA-like
	>sp|P78386|KRT85_HUMAN Keratin, type II cuticular Hb5 OS=Homo sapiens GN=KRT85	0.662343	0.393707		0.393707	5.49346	4.7	4.7	8.00234	6.10714	4.7	4.7	4.7	4.7	6.89123			+				16	1	38	12	53.3	55.802	507	0	47.56	76362000	6.36436	3.78208	NaN	NaN	6.34834	4.36786	NaN	NaN	NaN	NaN	4.73572	0.393707	0.323818	0.662343	0.378123	CON__sp|P78386|KRT85_HUMAN	CON__sp|P78386|KRT85_HUMAN	>sp|P78386|KRT85_HUMAN Keratin, type II cuticular Hb5 OS=Homo sapiens GN=KRT85 PE=1 SV=1
	>DsvG11_1572|DNA-directed RNA polymerase	0.661811	1.46222			5.47197	5.9219	5.81929	4.7	5.61942	4.7	4.7	5.42351	4.7	4.7							301	1	2	2	24.4	8.7989	78	0	4.5634	1117900	5.34941	4.79247	4.66297	4.57132	4.38158	4.57343	3.3491	2.64977	4.07441	NaN	3.34236	1.46222	0.186353	0.661811	0.525185	DsvG11_1572|DNA-directed	DsvG11_1572|DNA-directed	>DsvG11_1572|DNA-directed RNA polymerase
	>DsvG11_2912|Ribosomal protein S1 signature	0.660459	1.26998			5.84523	4.7	5.70689	5.77499	5.76159	4.7	4.7	5.6864	4.7	4.7							519	1	5	5	11.7	52.078	489	0	12.227	1999000	4.90287	4.29387	2.88576	3.46279	4.69017	3.70652	NaN	NaN	3.29248	NaN	2.75442	1.26998	0.198479	0.660459	0.511107	DsvG11_2912|Ribosomal	DsvG11_2912|Ribosomal	>DsvG11_2912|Ribosomal protein S1 signature
	>DsvG11_2248|DNA-directed RNA polymerase	0.659794	1.16955			5.88677	4.7	5.75949	5.74318	5.81141	4.7	4.7	5.80187	4.7	4.7							425	1	10	10	6.8	154.29	1389	0	15.328	2174400	4.42886	4.07777	2.70418	3.41466	3.88719	3.52188	NaN	NaN	2.87011	NaN	NaN	1.16955	0.200757	0.659794	0.502729	DsvG11_2248|DNA-directed	DsvG11_2248|DNA-directed	>DsvG11_2248|DNA-directed RNA polymerase
	>DsvG11_0809|3-dehydroquinate synthase II	0.650245	1.02739			6.0216	4.7	5.85459	5.62347	5.80047	4.7	4.7	5.9489	4.7	4.7							178	1	5	5	15	35.298	327	0	10.06	2063800	5.01364	4.70988	2.72441	3.96869	4.23007	4.14823	NaN	NaN	3.98814	NaN	3.11451	1.02739	0.213873	0.650245	0.484486	DsvG11_0809|3-dehydroquinate	DsvG11_0809|3-dehydroquinate	>DsvG11_0809|3-dehydroquinate synthase II
	>DsvG11_0681|sulfate adenylyltransferase	0.647531	3.05493			7.8121	7.58501	7.89179	7.76628	7.84454	7.00178	6.85875	7.54351	7.13539	7.12264							160	1	29	29	54.8	46.912	423	0	87.232	176670000	6.75579	6.3043	5.48903	5.89165	6.10735	5.95545	4.54976	3.8845	5.44047	4.51303	4.79154	3.05493	0.155927	0.647531	0.575128	DsvG11_0681|sulfate	DsvG11_0681|sulfate	>DsvG11_0681|sulfate adenylyltransferase
	>DsvG11_1657|Outer membrane protein (OmpH-like)	0.643088	1.47637			5.36765	5.85288	5.98997	5.5812	5.76659	5.58507	4.7	4.7	4.7	5.65779							324	1	3	3	16.4	21.99	201	0	19.641	1444400	5.1183	4.50055	4.15933	4.35155	4.48744	4.32123	3.55399	NaN	3.38373	NaN	3.70513	1.47637	0.194629	0.643088	0.514172	DsvG11_1657|Outer	DsvG11_1657|Outer	>DsvG11_1657|Outer membrane protein (OmpH-like)
	>DsvG11_1731|Anti-sigma-28 factor, FlgM	0.640134	0.892006			6.25749	6.54518	6.11856	5.80969	6.12018	5.83101	6.50274	4.7	5.91668	4.7							347	1	5	5	43	11.582	107	0	8.964	4597900	5.88441	5.38256	5.15452	4.69627	5.14746	5.13415	4.30216	4.32193	3.77006	3.72874	3.56661	0.892006	0.229143	0.640134	0.464766	DsvG11_1731|Anti-sigma-28	DsvG11_1731|Anti-sigma-28	>DsvG11_1731|Anti-sigma-28 factor, FlgM
	>DsvG11_0756|Isoleucine-tRNA ligase	0.633342	1.37			5.87658	4.7	4.7	5.58371	5.80642	4.7	4.7	4.7	4.7	4.7							169	1	4	4	4.3	105.69	938	0	5.8153	1543700	4.51646	4.22645	2.62323	3.22324	3.79986	3.77286	NaN	NaN	3.03254	2.77435	NaN	1.37	0.19952	0.633342	0.501441	DsvG11_0756|Isoleucine-tRNA	DsvG11_0756|Isoleucine-tRNA	>DsvG11_0756|Isoleucine-tRNA ligase
	>DsvG11_0333|Phosphate binding protein	0.627957	0.799852			6.33548	5.86791	6.27655	6.42552	6.44206	4.7	4.7	6.23583	6.07994	6.49196							75	1	9	9	47.1	28.769	278	0	35.884	8872300	5.8019	5.20265	4.21712	4.87982	5.27383	5.01891	3.43635	NaN	4.50126	4.17975	4.60291	0.799852	0.254759	0.627957	0.447321	DsvG11_0333|Phosphate	DsvG11_0333|Phosphate	>DsvG11_0333|Phosphate binding protein
	>DsvG11_1044|Hypothetical protein	0.622577	1.53027			6.00096	6.29447	6.41167	6.06856	6.07954	5.62053	6.00877	5.69255	4.7	5.72046							201	1	5	5	64	9.2784	89	0	19.63	4492800	5.95355	5.3154	5.0032	5.24132	5.36581	5.07555	4.09747	4.06926	4.37632	NaN	4.24517	1.53027	0.205111	0.622577	0.503948	DsvG11_1044|Hypothetical	DsvG11_1044|Hypothetical	>DsvG11_1044|Hypothetical protein
	>DsvG11_0467|Hypothetical protein	0.622398	0.906043			6.06833	4.7	4.7	6.04419	5.92558	4.7	4.7	5.52611	4.7	4.7							115	1	4	4	33.3	10.972	105	0	25.241	3003200	5.87552	5.26806	4.73251	4.82937	5.4184	5.15397	3.97548	3.84799	4.00945	3.79077	3.80593	0.906043	0.239581	0.622398	0.456868	DsvG11_0467|Hypothetical	DsvG11_0467|Hypothetical	>DsvG11_0467|Hypothetical protein
	>DsvG11_0434|Ribosomal protein L30p/L7e	0.608383	1.15731			5.964	6.18946	6.44003	6.51846	6.47224	4.7	5.65366	5.88508	6.26069	6.04285							99	1	4	4	46.6	6.4538	58	0	8.0289	6977400	6.36657	5.62548	5.14167	5.46099	5.98937	5.46159	4.40797	3.90486	4.83492	4.677	4.78663	1.15731	0.226617	0.608383	0.471405	DsvG11_0434|Ribosomal	DsvG11_0434|Ribosomal	>DsvG11_0434|Ribosomal protein L30p/L7e
	>DsvG11_2658|Aspartyl/glutamyl-tRNA amidotransferase subunit B-related	0.608223	1.26733			5.47279	4.7	4.7	6.09219	5.57613	4.7	4.7	4.7	4.7	4.7							487	1	4	4	22.3	20.837	188	0	8.0016	1749000	5.3977	4.82036	3.97106	4.55138	5.00886	4.50427	3.45134	NaN	3.29352	NaN	NaN	1.26733	0.21865	0.608223	0.479079	DsvG11_2658|Aspartyl/glutamyl-tRNA	DsvG11_2658|Aspartyl/glutamyl-tRNA	>DsvG11_2658|Aspartyl/glutamyl-tRNA amidotransferase subunit B-related
	>DsvG11_2316|Methyl-accepting chemotaxis protein (MCP) signalling domain	0.59934	1.53653			5.59524	4.7	5.69337	5.50844	5.64825	4.7	4.7	5.3486	4.7	4.7							445	1	6	5	9.5	73.492	686	0	11.702	1061900	4.48202	3.94313	NaN	3.5124	3.99956	3.8421	NaN	NaN	2.92683	NaN	2.72172	1.53653	0.210769	0.59934	0.48893	DsvG11_2316|Methyl-accepting	DsvG11_2316|Methyl-accepting	>DsvG11_2316|Methyl-accepting chemotaxis protein (MCP) signalling domain
	>DsvG11_1581|Heat shock protein 70kD, peptide-binding domain	0.599152	0.793763			6.70714	6.36006	6.965	6.72059	6.89265	6.19218	4.7	6.72211	6.72543	6.30997							303	2	17	17	26.8	68.385	638	0	51.982	17508000	5.69917	5.1012	4.01699	4.80624	5.08023	5.06959	3.77935	NaN	4.5426	4.09265	3.93607	0.793763	0.27182	0.599152	0.431775	DsvG11_1581|Heat;DsvG11_0108|guanylate	DsvG11_1581|Heat	>DsvG11_1581|Heat shock protein 70kD, peptide-binding domain
	>DsvG11_1626|HNS-dependent expression A/B	0.598268	0.757574			5.94834	6.51978	6.45077	6.00256	6.25921	6.31063	4.7	6.12113	6.35755	4.7							316	1	5	5	28.5	19.242	179	0	12.488	4575900	5.75739	4.96218	5.3327	4.83054	4.59547	4.9242	4.08725	3.68255	4.5702	4.12616	3.81611	0.757574	0.269118	0.598268	0.426807	DsvG11_1626|HNS-dependent	DsvG11_1626|HNS-dependent	>DsvG11_1626|HNS-dependent expression A/B
	>DsvG11_1229|ACD_sHsps-like	0.594715	1.24591			5.33758	6.04513	5.69087	4.7	4.7	4.7	4.7	4.7	4.7	4.7							224	1	2	2	13.3	19.396	173	0	2.8297	796730	4.90131	4.28067	4.35342	4.13799	4.38534	NaN	NaN	NaN	NaN	NaN	NaN	1.24591	0.228146	0.594715	0.469268	DsvG11_1229|ACD_sHsps-like	DsvG11_1229|ACD_sHsps-like	>DsvG11_1229|ACD_sHsps-like
	>DsvG11_0266|Multihaem cytochrome	0.594122	0.784133			6.69979	6.97318	6.73202	6.94945	6.72429	6.777	4.7	6.47805	6.56508	6.58799							62	1	3	3	14.9	14.977	134	0	8.344	15431000	6.41024	5.39677	5.63493	5.47141	5.88659	5.61644	5.04995	3.7851	5.09764	4.79011	5.02596	0.784133	0.271522	0.594122	0.427996	DsvG11_0266|Multihaem	DsvG11_0266|Multihaem	>DsvG11_0266|Multihaem cytochrome
	>DsvG11_1724|Metallo-beta-lactamase superfamily	0.575773	0.985001			6.18338	6.01637	5.98499	5.93262	6.02061	5.99663	5.78553	6.07693	4.7	4.7							345	1	7	7	16.7	45.38	402	0	20.386	4086500	5.31031	4.97542	3.8563	3.9764	4.65936	4.38847	3.81742	2.86357	4.14208	3.0677	2.86468	0.985001	0.266818	0.575773	0.438376	DsvG11_1724|Metallo-beta-lactamase	DsvG11_1724|Metallo-beta-lactamase	>DsvG11_1724|Metallo-beta-lactamase superfamily
	>DsvG11_0514|peroxiredoxin	0.562232	0.838084			5.86388	4.7	4.7	6.00996	5.90871	4.7	4.7	5.57138	4.7	4.7							123	1	5	5	19	34.669	306	0	10.02	2222100	5.11631	4.78592	3.21059	3.57002	4.62064	4.28614	NaN	NaN	3.50687	NaN	NaN	0.838084	0.281458	0.562232	0.416981	DsvG11_0514|peroxiredoxin	DsvG11_0514|peroxiredoxin	>DsvG11_0514|peroxiredoxin
	>DsvG11_2214|Molybdopterin oxidoreductase Fe4S4 domain	0.560793	0.801606			5.79465	4.7	4.7	6.07405	5.96582	4.7	4.7	5.63055	4.7	4.7							419	1	9	9	11.8	76.504	704	0	15.327	2315000	4.82048	4.46246	3.30782	3.01799	4.34082	3.88796	2.72889	NaN	3.55124	2.51235	NaN	0.801606	0.285592	0.560793	0.412348	DsvG11_2214|Molybdopterin	DsvG11_2214|Molybdopterin	>DsvG11_2214|Molybdopterin oxidoreductase Fe4S4 domain
	>DsvG11_0450|Ribosomal protein L23/L15e core domain	0.557117	0.77208			5.65241	4.7	6.53317	4.7	4.7	4.7	4.7	4.7	4.7	4.7							110	1	2	2	19.8	10.981	96	0	3.9017	3220600	5.90588	5.36399	4.06326	5.30835	5.31693	4.95524	4.52874	NaN	4.43981	NaN	NaN	0.77208	0.290614	0.557117	0.407103	DsvG11_0450|Ribosomal	DsvG11_0450|Ribosomal	>DsvG11_0450|Ribosomal protein L23/L15e core domain
	>DsvG11_1383|30S ribosomal protein S15 [rpsO].	0.555341	0.964557			6.50983	6.26124	6.56955	6.54279	6.40144	6.16435	4.7	6.32515	6.13551	6.18313							253	1	5	5	36	10.229	89	0	10.269	9664800	6.28623	5.79614	4.82276	5.36708	5.78367	5.34084	4.51824	3.74782	4.93903	4.19554	4.60433	0.964557	0.26966	0.555341	0.424752	DsvG11_1383|30S	DsvG11_1383|30S	>DsvG11_1383|30S ribosomal protein S15 [rpsO].
	>DsvG11_2311|Hypothetical protein	0.55516	0.68775			5.47932	5.53883	4.7	6.29756	5.79882	4.7	4.7	6.23872	4.7	4.7							444	1	2	2	15.4	18.365	162	0	7.6267	3079400	5.53423	4.85837	4.13701	NaN	5.2391	4.4757	3.5309	NaN	4.50763	3.85041	4.01237	0.68775	0.305786	0.55516	0.395808	DsvG11_2311|Hypothetical	DsvG11_2311|Hypothetical	>DsvG11_2311|Hypothetical protein
	>DsvG11_0680|Nucleic acid-binding, OB-fold	0.546307	0.845892			4.7	4.7	4.7	6.16379	5.96775	4.7	4.7	4.7	4.7	4.7							159	1	2	2	10.9	19.297	174	0	13.167	2776100	5.48918	4.80814	4.44548	4.30713	5.08239	4.66748	3.69123	3.40285	4.15128	3.34526	3.67844	0.845892	0.28676	0.546307	0.40892	DsvG11_0680|Nucleic	DsvG11_0680|Nucleic	>DsvG11_0680|Nucleic acid-binding, OB-fold
	>DsvG11_1798|Bacterial DNA-binding protein	0.54321	0.611074			6.9642	6.91857	6.85857	6.93536	7.12457	6.91207	4.7	6.92616	6.76922	6.77778							362	1	6	6	40.7	10.24	91	0	59.271	29429000	6.86672	6.29104	5.6936	5.21548	6.31332	6.17955	5.45433	4.64869	5.71223	5.17146	5.26055	0.611074	0.324881	0.54321	0.379124	DsvG11_1798|Bacterial	DsvG11_1798|Bacterial	>DsvG11_1798|Bacterial DNA-binding protein
	>DsvG11_1743|CO dehydrogenase flavoprotein-like, FAD-binding, subdomain 2	0.540271	0.687292			5.95153	4.7	5.95732	5.87602	6.11747	4.7	4.7	5.82527	4.7	5.97572							349	1	6	6	11.7	49.521	461	0	12.181	2872700	5.11588	4.67516	3.57144	4.19676	4.47371	4.40995	NaN	NaN	3.72355	NaN	3.48088	0.687292	0.315698	0.540271	0.388124	DsvG11_1743|CO	DsvG11_1743|CO	>DsvG11_1743|CO dehydrogenase flavoprotein-like, FAD-binding, subdomain 2
	>DsvG11_0448|Ribosomal protein S19 conserved site	0.532043	0.790018			6.65763	6.41782	6.66452	6.56048	6.56706	6.17342	4.7	6.5708	6.48041	6.28267							108	1	5	5	33	10.501	94	0	14.342	14165000	6.37308	5.99735	4.86645	5.2003	5.81181	5.33652	4.40608	NaN	5.27305	4.33131	4.54446	0.790018	0.304692	0.532043	0.395416	DsvG11_0448|Ribosomal	DsvG11_0448|Ribosomal	>DsvG11_0448|Ribosomal protein S19 conserved site
	>sp|P08779|K1C16_HUMAN Keratin, type I cytoskeletal 16 OS=Homo sapiens	0.529541	0.566263		0.566263	7.40815	6.39134	5.67875	6.89147	6.10226	6.10951	6.0133	6.48535	4.7	6.5161			+				8	1	24	11	46.3	51.267	473	0	123.75	34280000	6.07265	5.90306	4.37751	3.65067	5.45217	4.26411	3.878	3.23459	4.46577	NaN	4.13694	0.566263	0.333103	0.529541	0.365619	CON__sp|P08779|K1C16_HUMAN	CON__sp|P08779|K1C16_HUMAN	>sp|P08779|K1C16_HUMAN Keratin, type I cytoskeletal 16 OS=Homo sapiens GN=KRT16 PE=1 SV=4
	>DsvG11_0945|Prokaryotic dksA/traR C4-type zinc finger	0.521808	1.38466			5.51009	4.7	4.7	5.66932	5.52963	4.7	4.7	4.7	4.7	4.7							190	1	4	4	30.8	13.784	120	0	6.6079	1000600	5.22212	4.63394	3.97096	4.31612	4.77311	4.46647	3.34665	NaN	3.45635	NaN	NaN	1.38466	0.273689	0.521808	0.429546	DsvG11_0945|Prokaryotic	DsvG11_0945|Prokaryotic	>DsvG11_0945|Prokaryotic dksA/traR C4-type zinc finger
	>DsvG11_3022|C4-type zinc ribbon domain	0.521589	0.684666			5.75954	4.7	5.96073	4.7	6.09618	4.7	4.7	5.80851	4.7	4.7							533	1	3	3	10.9	29.742	256	0	8.3703	2068300	5.06036	4.57865	NaN	4.14996	4.36698	4.46728	3.05664	NaN	3.8121	2.95474	3.24167	0.684666	0.321405	0.521589	0.378071	DsvG11_3022|C4-type	DsvG11_3022|C4-type	>DsvG11_3022|C4-type zinc ribbon domain
	>DsvG11_1717|Hypothetical protein	0.519641	0.514155			6.25878	6.09226	4.7	6.11002	6.02987	4.7	4.7	6.26947	4.7	6.22326							341	1	3	3	14.7	20.66	184	0	5.7682	4796500	5.72668	5.34149	4.27335	4.55122	5.01523	4.81348	3.84399	NaN	4.75517	3.78972	4.3088	0.514155	0.358579	0.519641	0.352228	DsvG11_1717|Hypothetical	DsvG11_1717|Hypothetical	>DsvG11_1717|Hypothetical protein
	>sp|P02538|K2C6A_HUMAN Keratin, type II cytoskeletal 6A OS=Homo sapiens	0.510909	0.494626		0.494626	6.25334	4.7	4.7	6.69087	4.7	4.7	4.7	5.68966	4.7	4.7			+				3	1	35	2	46.3	60.044	564	0	8.1335	5850400	5.29006	4.82405	3.06845	NaN	5.08196	3.28398	NaN	NaN	3.54361	NaN	2.98615	0.494626	0.366677	0.510909	0.344728	CON__sp|P02538|K2C6A_HUMAN	CON__sp|P02538|K2C6A_HUMAN	>sp|P02538|K2C6A_HUMAN Keratin, type II cytoskeletal 6A OS=Homo sapiens GN=KRT6A PE=1 SV=3
	>DsvG11_1711|30S ribosomal protein S6 [rpsF].	0.509762	0.766175			6.57634	6.60304	6.34013	6.433	6.69029	6.51067	4.7	6.22235	6.38573	6.27524							338	1	6	6	53.9	11.61	102	0	14.578	11788000	6.22634	5.75825	4.98003	5.19681	5.55843	5.49372	4.64623	3.4971	4.85951	4.53933	4.48018	0.766175	0.325037	0.509762	0.380636	DsvG11_1711|30S	DsvG11_1711|30S	>DsvG11_1711|30S ribosomal protein S6 [rpsF].
	>DsvG11_1964|Aldehyde oxidase and xanthine dehydrogenase, a/b hammerhead domain	0.50639	0.642655			5.90132	4.7	4.7	5.93414	5.99348	4.7	4.7	5.89698	4.7	4.7							389	1	10	10	9.4	97.886	907	0	15.163	2944000	4.86687	4.47734	3.15455	3.52872	4.22448	4.00775	3.15649	2.3668	3.36265	2.76299	3.8621	0.642655	0.331863	0.50639	0.364941	DsvG11_1964|Aldehyde	DsvG11_1964|Aldehyde	>DsvG11_1964|Aldehyde oxidase and xanthine dehydrogenase, a/b hammerhead domain
	>DsvG11_0419|Endopeptidase Clp	0.50404	1.27592			4.7	4.7	5.75893	5.24588	5.61539	4.7	4.7	4.7	4.7	4.7							91	1	2	2	7.9	22.256	202	0	5.3988	615070	4.74754	4.06423	NaN	4.21872	4.1295	4.08675	NaN	NaN	3.32021	NaN	NaN	1.27592	0.287505	0.50404	0.412423	DsvG11_0419|Endopeptidase	DsvG11_0419|Endopeptidase	>DsvG11_0419|Endopeptidase Clp
	>DsvG11_0648|Ribosomal protein L35 signature.	0.500949	0.599652			6.74102	6.6164	6.59429	7.07026	6.77159	6.61543	4.7	6.921	6.52225	6.53015							147	1	2	2	20	7.4808	65	0	28.37	21272000	7.02678	6.35773	5.54355	5.87788	6.63722	6.13284	5.37088	NaN	5.965	5.07056	5.45054	0.599652	0.350454	0.500949	0.356502	DsvG11_0648|Ribosomal	DsvG11_0648|Ribosomal	>DsvG11_0648|Ribosomal protein L35 signature.
	>DsvG11_0771|Flagellar motor switch FliN/Type III secretion HrcQb	0.499528	0.933055			5.82883	5.92655	5.89015	5.84316	5.9114	6.00779	4.7	5.84048	4.7	5.65418							171	1	3	3	13.7	19.999	190	0	7.3922	2348400	5.46768	4.90706	4.36483	4.25118	4.85792	4.78492	4.20575	NaN	4.2462	NaN	3.70661	0.933055	0.316571	0.499528	0.389034	DsvG11_0771|Flagellar	DsvG11_0771|Flagellar	>DsvG11_0771|Flagellar motor switch FliN/Type III secretion HrcQb
	>DsvG11_1544|ATP synthase, Delta/Epsilon chain, beta-sandwich domain	0.474407	0.664096			6.75439	6.51051	6.57145	6.36732	6.59468	6.43799	4.7	6.40188	6.55324	6.33321							293	1	3	3	20.9	14.372	134	0	11.335	12672000	6.32469	5.98807	5.03015	5.25806	5.48656	5.44897	4.77244	3.82987	5.02735	4.59027	4.71231	0.664096	0.361967	0.474407	0.350439	DsvG11_1544|ATP	DsvG11_1544|ATP	>DsvG11_1544|ATP synthase, Delta/Epsilon chain, beta-sandwich domain
	>DsvG11_0566|Multihaem cytochrome	0.472742	0.649885			6.37495	6.68244	6.67931	6.59363	6.57348	6.49083	6.56543	6.32048	4.7	6.46336							133	1	6	6	31.3	16.107	147	0	14.402	9021400	5.91388	5.06636	4.8663	5.2679	5.21482	5.15464	4.58115	4.53171	4.43289	4.1645	4.38421	0.649885	0.357778	0.472742	0.347955	DsvG11_0566|Multihaem	DsvG11_0566|Multihaem	>DsvG11_0566|Multihaem cytochrome
	>DsvG11_1241|Dissimilatory sulfite reductase D (DsrD)	0.468715	1.00402			6.67877	7.43033	7.21152	7.45888	7.22298	7.20235	6.76306	5.96013	6.77778	6.95559							227	1	6	6	53.8	8.7237	78	0	61.477	84447000	7.32453	6.22611	6.21709	6.31626	6.92862	6.66951	6.2772	4.83629	4.70129	5.23032	5.56855	1.00402	0.324142	0.468715	0.374599	DsvG11_1241|Dissimilatory	DsvG11_1241|Dissimilatory	>DsvG11_1241|Dissimilatory sulfite reductase D (DsrD)
	>DsvG11_1744|4Fe-4S ferredoxin, iron-sulphur binding, conserved site	0.467822	0.690586			5.77771	4.7	5.90939	4.7	5.74611	4.7	4.7	5.69409	4.7	4.7							350	1	4	4	7.7	46.595	431	0	6.0523	1453800	4.76457	4.27105	3.43141	4.01899	4.08785	4.00792	NaN	NaN	3.59261	NaN	NaN	0.690586	0.358484	0.467822	0.349603	DsvG11_1744|4Fe-4S	DsvG11_1744|4Fe-4S	>DsvG11_1744|4Fe-4S ferredoxin, iron-sulphur binding, conserved site
	>DsvG11_2143|Hypothetical protein	0.464552	1.26793			5.18506	4.7	4.7	5.65316	5.58453	4.7	4.7	4.7	4.7	4.7							411	1	2	2	18.3	13.649	115	0	4.729	839340	5.32189	4.68797	3.85547	4.48476	4.88969	4.62125	NaN	NaN	3.60309	NaN	NaN	1.26793	0.317234	0.464552	0.385261	DsvG11_2143|Hypothetical	DsvG11_2143|Hypothetical	>DsvG11_2143|Hypothetical protein
	>DsvG11_1608|Hypothetical protein	0.463416	0.386115			6.39132	6.50772	4.7	6.48071	6.58062	6.30438	4.7	6.33306	4.7	6.30585							313	1	6	6	24.1	25.327	241	0	14.595	10315000	5.8995	5.37488	4.64336	5.02951	5.26895	5.18104	4.10449	NaN	4.4942	3.6685	4.28497	0.386115	0.415579	0.463416	0.302032	DsvG11_1608|Hypothetical	DsvG11_1608|Hypothetical	>DsvG11_1608|Hypothetical protein
	>DsvG11_0420|Peptidylprolyl isomerase	0.462735	2.92706			6.79141	6.52872	6.94624	6.8668	6.90342	6.33375	6.22531	6.56605	6.31177	6.28603							92	1	16	16	33.2	50.082	452	0	60.977	21934000	5.96091	5.47595	4.47793	4.98042	5.42367	5.21951	3.95152	3.47138	4.51582	3.79191	3.85442	2.92706	0.2704	0.462735	0.422861	DsvG11_0420|Peptidylprolyl	DsvG11_0420|Peptidylprolyl	>DsvG11_0420|Peptidylprolyl isomerase
	>DsvG11_2919|thioredoxin-disulfide reductase	0.460184	0.835566			4.7	4.7	6.00104	4.7	5.69988	4.7	4.7	4.7	4.7	4.7							522	1	2	2	6.2	32.985	308	0.0042644	2.1456	631530	4.65426	3.57181	3.64473	4.26157	2.97028	4.24966	NaN	NaN	NaN	NaN	NaN	0.835566	0.343559	0.460184	0.357898	DsvG11_2919|thioredoxin-disulfide	DsvG11_2919|thioredoxin-disulfide	>DsvG11_2919|thioredoxin-disulfide reductase
	>DsvG11_2296|Uncharacterised conserved protein UCP018688	0.454007	0.691035			5.7285	4.7	4.7	5.80133	5.80826	4.7	4.7	5.66805	4.7	4.7							440	1	5	5	15.5	35.105	297	0	9.7658	1500700	4.87526	4.38391	NaN	2.99506	4.46801	4.09283	2.89978	NaN	3.68397	3.14482	3.02563	0.691035	0.363908	0.454007	0.341874	DsvG11_2296|Uncharacterised	DsvG11_2296|Uncharacterised	>DsvG11_2296|Uncharacterised conserved protein UCP018688
	>DsvG11_1754|Cytochrome-c3 hydrogenase, gamma subunit	0.452204	0.602456			6.46054	6.1583	6.62408	6.70492	6.64562	6.10894	4.7	6.50176	6.45163	6.57011							354	1	6	6	17.4	30.231	281	0	11.667	9220800	5.73432	4.99967	4.01204	5.1428	5.06416	4.92823	4.09774	NaN	4.36521	4.53762	4.34984	0.602456	0.379881	0.452204	0.331431	DsvG11_1754|Cytochrome-c3	DsvG11_1754|Cytochrome-c3	>DsvG11_1754|Cytochrome-c3 hydrogenase, gamma subunit
	>DsvG11_1780|Acetylornithine/Succinylornithine transaminase family	0.448937	0.581981			5.81397	4.7	4.7	5.8177	5.92156	4.7	4.7	5.90854	4.7	4.7							356	1	6	6	15.5	43.226	401	0	26.696	1930400	4.98461	4.65068	NaN	3.25833	4.35376	4.24373	3.20962	NaN	3.84422	NaN	3.09747	0.581981	0.381752	0.448937	0.327242	DsvG11_1780|Acetylornithine/Succinylornithine	DsvG11_1780|Acetylornithine/Succinylornithine	>DsvG11_1780|Acetylornithine/Succinylornithine transaminase family
	>DsvG11_1632|Methyl-viologen-reducing hydrogenase, delta subunit	0.448617	0.651234			5.93431	5.89147	6.07372	5.90545	5.97412	5.90042	4.7	6.32282	4.7	5.91275							319	1	7	7	12.9	53.465	482	0	14.897	3235700	5.03286	4.47934	3.60802	3.97335	4.35276	4.18324	3.40838	NaN	4.30031	2.87628	3.5027	0.651234	0.372418	0.448617	0.334847	DsvG11_1632|Methyl-viologen-reducing	DsvG11_1632|Methyl-viologen-reducing	>DsvG11_1632|Methyl-viologen-reducing hydrogenase, delta subunit
	>DsvG11_1753|Adrenodoxin reductase family signature	0.44414	0.525384			6.7563	6.30073	6.74999	6.78524	6.82046	6.51129	4.7	6.74314	6.71258	6.52499							353	1	12	12	25.8	50.637	473	0	32.433	18899000	5.93402	5.5676	4.03254	5.00043	5.18498	5.05805	4.21149	NaN	4.79804	4.21211	4.20148	0.525384	0.389076	0.44414	0.31741	DsvG11_1753|Adrenodoxin	DsvG11_1753|Adrenodoxin	>DsvG11_1753|Adrenodoxin reductase family signature
	>DsvG11_1605|Pyridine nucleotide disulphide reductase class-I signature	0.43975	3.77358			7.28854	7.25326	7.433	7.43048	7.37277	7.05748	6.90374	6.74629	6.85837	7.01343							310	1	14	14	32.4	44.522	411	0	62.715	69659000	6.58771	6.09927	5.31067	5.63258	6.03519	5.78887	4.82637	4.27706	4.80514	4.50443	4.99311	3.77358	0.283273	0.43975	0.412301	DsvG11_1605|Pyridine	DsvG11_1605|Pyridine	>DsvG11_1605|Pyridine nucleotide disulphide reductase class-I signature
	>DsvG11_2277|3-oxoacyl-[acyl-carrier-protein] synthase 2	0.434118	0.672206			6.43345	6.07606	6.33242	6.39208	6.56648	6.29327	4.7	6.26813	6.3199	6.0486							434	1	4	4	9.1	43.843	416	0	11.663	8361500	5.74619	5.2664	3.92023	4.63253	5.11568	5.09482	4.2189	2.54013	4.45512	3.8913	4.1272	0.672206	0.381235	0.434118	0.328729	DsvG11_2277|3-oxoacyl-[acyl-carrier-protein]	DsvG11_2277|3-oxoacyl-[acyl-carrier-protein]	>DsvG11_2277|3-oxoacyl-[acyl-carrier-protein] synthase 2
	>DsvG11_0268|4Fe-4S ferredoxin, iron-sulphur binding, conserved site	0.431671	0.66011			6.30276	6.27538	6.53415	6.32387	6.42167	6.02123	4.7	6.51675	6.25339	6.20812							63	1	10	10	19.7	52.656	462	0	29.639	7682100	5.42308	4.85329	4.13821	4.44758	4.7813	4.65774	3.45865	3.25983	4.46816	3.58274	3.90181	0.66011	0.381507	0.431671	0.326176	DsvG11_0268|4Fe-4S	DsvG11_0268|4Fe-4S	>DsvG11_0268|4Fe-4S ferredoxin, iron-sulphur binding, conserved site
	>DsvG11_0254|WD40/YVTN repeat-like-containing domain	0.430103	0.84924			5.73582	4.7	4.7	5.81469	4.7	4.7	4.7	4.7	4.7	4.7							59	1	3	3	5.9	47.698	439	0	3.8276	1803200	4.80888	4.30099	NaN	4.03695	4.24433	4.12506	NaN	NaN	3.03121	2.88226	2.89532	0.84924	0.364855	0.430103	0.340358	DsvG11_0254|WD40/YVTN	DsvG11_0254|WD40/YVTN	>DsvG11_0254|WD40/YVTN repeat-like-containing domain
	>DsvG11_0658|NAD(P)-binding domain	0.428439	0.363685			7.15039	6.22479	6.66946	7.03064	7.31521	6.12869	4.7	7.26541	7.1357	7.01849							152	1	9	9	25.7	38.557	358	0	69.399	36074000	6.30192	5.82033	4.33133	5.04344	5.66905	5.57266	3.55305	2.3407	5.20091	4.98545	5.04575	0.363685	0.45395	0.428439	0.282093	DsvG11_0658|NAD(P)-binding	DsvG11_0658|NAD(P)-binding	>DsvG11_0658|NAD(P)-binding domain
	>DsvG11_0646|Threonine-tRNA ligase	0.422975	0.630719			5.79299	4.7	4.7	5.70104	5.74607	4.7	4.7	5.72522	4.7	4.7							145	1	4	4	6.2	72.505	647	0	10.327	1241200	4.56236	4.2521	NaN	NaN	3.72916	3.88597	NaN	NaN	3.6767	2.92238	NaN	0.630719	0.389139	0.422975	0.318358	DsvG11_0646|Threonine-tRNA	DsvG11_0646|Threonine-tRNA	>DsvG11_0646|Threonine-tRNA ligase
	>DsvG11_1151|Adenylosuccinate synthase	0.421056	0.594551			6.35226	5.88925	6.36397	6.45205	6.62707	5.8967	4.7	6.41447	6.44866	6.11949							217	1	8	8	21.6	46.098	425	0	23.521	9420100	5.61233	5.20615	3.69102	4.44996	4.99206	4.88223	3.62773	2.06457	4.37363	3.87088	3.76802	0.594551	0.392218	0.421056	0.313545	DsvG11_1151|Adenylosuccinate	DsvG11_1151|Adenylosuccinate	>DsvG11_1151|Adenylosuccinate synthase
	>DsvG11_1827|phosphoribosylformylglycinamidine synthase	0.420202	0.997343			5.44436	4.7	5.50838	5.37754	5.42274	4.7	4.7	5.55201	4.7	4.7							369	1	6	6	6.1	109.18	999	0	12.054	824570	4.235	3.96517	NaN	3.30214	3.45203	3.26304	NaN	NaN	3.10731	NaN	NaN	0.997343	0.365364	0.420202	0.342615	DsvG11_1827|phosphoribosylformylglycinamidine	DsvG11_1827|phosphoribosylformylglycinamidine	>DsvG11_1827|phosphoribosylformylglycinamidine synthase
	>DsvG11_0085|REC	0.416925	1.31514			5.29274	4.7	5.59934	5.29254	4.7	4.7	4.7	4.7	4.7	4.7							29	1	3	3	24.6	13.604	122	0	5.777	536690	4.88463	4.44874	3.42736	4.31696	4.33399	NaN	NaN	2.83554	3.2124	3.09785	NaN	1.31514	0.358467	0.416925	0.353571	DsvG11_0085|REC	DsvG11_0085|REC	>DsvG11_0085|REC
	>DsvG11_1998|50S ribosomal protein L19 [rplS].	0.416493	0.763322			5.82299	4.7	4.7	5.54906	5.54787	4.7	4.7	5.43747	4.7	4.7							394	1	2	2	14.8	13.325	115	0	3.0105	1119700	5.27093	4.9324	3.59325	3.82953	4.70078	4.42017	2.73871	NaN	4.1232	NaN	NaN	0.763322	0.38046	0.416493	0.325896	DsvG11_1998|50S	DsvG11_1998|50S	>DsvG11_1998|50S ribosomal protein L19 [rplS].
	>DsvG11_1393|Peptidylprolyl isomerase	0.415041	0.451466			6.60796	6.07631	6.86689	6.86098	6.77685	6.21072	4.7	6.64858	6.78789	6.76658							257	1	6	6	20.7	18.569	169	0	26.502	20594000	6.46864	5.89357	4.25947	5.27485	6.09847	5.55506	4.2353	NaN	5.14839	4.93688	4.97756	0.451466	0.433554	0.415041	0.291975	DsvG11_1393|Peptidylprolyl	DsvG11_1393|Peptidylprolyl	>DsvG11_1393|Peptidylprolyl isomerase
	>DsvG11_0685|4Fe-4S ferredoxin, iron-sulphur binding, conserved site	0.410043	1.30018			5.25273	4.7	5.60203	5.29546	4.7	4.7	4.7	4.7	4.7	4.7							162	1	2	2	2.9	61.685	547	0	3.295	540340	4.37094	3.87884	3.2999	3.67231	3.85163	3.32722	NaN	NaN	NaN	NaN	NaN	1.30018	0.358208	0.410043	0.34811	DsvG11_0685|4Fe-4S	DsvG11_0685|4Fe-4S	>DsvG11_0685|4Fe-4S ferredoxin, iron-sulphur binding, conserved site
	>DsvG11_2261|small_GTP: small GTP-binding protein domain	0.408354	1.40997			7.49379	7.05065	7.43321	7.44097	7.39771	6.72232	6.71035	7.4989	6.8539	6.9891							430	1	19	19	50.6	43.441	397	0	52.41	79843000	6.58001	6.13808	5.15491	5.59701	5.94302	5.74697	4.47411	3.90193	5.47356	4.51079	4.93593	1.40997	0.359057	0.408354	0.350355	DsvG11_2261|small_GTP:	DsvG11_2261|small_GTP:	>DsvG11_2261|small_GTP: small GTP-binding protein domain
	>DsvG11_0445|Ribosomal protein L16	0.407485	0.606196			5.71935	4.7	4.7	5.71852	5.74232	4.7	4.7	5.74276	4.7	4.7							106	1	2	2	20.4	15.036	137	0	13.941	1303800	5.51315	5.11167	NaN	NaN	4.99609	4.76983	NaN	NaN	4.48409	3.21924	3.81478	0.606196	0.4096	0.407485	0.307132	DsvG11_0445|Ribosomal	DsvG11_0445|Ribosomal	>DsvG11_0445|Ribosomal protein L16
	>DsvG11_0427|Ribosomal protein S4, conserved site	0.405943	0.550647			5.90517	4.7	4.7	5.5626	5.81255	4.7	4.7	5.85062	4.7	4.7							95	1	5	5	18.3	23.96	208	0	13.627	1643300	5.10178	4.77614	2.97315	3.79262	4.44118	4.269	NaN	NaN	4.07339	NaN	3.17739	0.550647	0.411716	0.405943	0.300373	DsvG11_0427|Ribosomal	DsvG11_0427|Ribosomal	>DsvG11_0427|Ribosomal protein S4, conserved site
	>DsvG11_0104|PfpI endopeptidase domain profile.	0.399774	0.848635			5.74447	4.7	4.7	5.6544	4.7	4.7	4.7	4.7	4.7	4.7							34	1	2	2	8.3	21.058	193	0	5.2833	1123200	5.27231	4.86096	NaN	NaN	4.90459	4.3285	NaN	NaN	4.11451	NaN	NaN	0.848635	0.38693	0.399774	0.321046	DsvG11_0104|PfpI	DsvG11_0104|PfpI	>DsvG11_0104|PfpI endopeptidase domain profile.
	>DsvG11_1606|Methyl-viologen-reducing hydrogenase, delta subunit	0.397736	3.18471			7.3033	7.28508	7.47169	7.45494	7.43865	7.06666	6.99821	6.75163	7.06427	7.08422							311	1	31	31	40.5	81.912	756	0	135.86	73015000	6.17322	5.61343	4.89798	5.27706	5.61968	5.43944	4.51861	3.76662	4.3558	4.40519	4.5131	3.18471	0.329474	0.397736	0.370404	DsvG11_1606|Methyl-viologen-reducing	DsvG11_1606|Methyl-viologen-reducing	>DsvG11_1606|Methyl-viologen-reducing hydrogenase, delta subunit
	>DsvG11_2199|Nickel-dependent hydrogenase, large subunit	0.395826	0.60169			5.75702	4.7	4.7	5.63337	5.70854	4.7	4.7	5.7198	4.7	4.7							416	1	4	4	10.8	40.918	360	0	10.226	1395000	4.82234	4.51179	2.76029	3.26604	4.17067	4.00762	NaN	NaN	3.71384	NaN	3.1294	0.60169	0.409692	0.395826	0.30003	DsvG11_2199|Nickel-dependent	DsvG11_2199|Nickel-dependent	>DsvG11_2199|Nickel-dependent hydrogenase, large subunit
	>DsvG11_0752|Chemotaxis phosphatase, CheZ	0.392522	0.640552			5.6505	4.7	5.59399	5.66677	5.72562	5.5478	4.7	5.72647	4.7	4.7							168	1	2	2	8.1	23.262	211	0	6.2601	1399100	5.10445	4.5956	NaN	3.98679	4.51909	4.41772	3.55285	NaN	3.93156	3.39693	3.62994	0.640552	0.410805	0.392522	0.301656	DsvG11_0752|Chemotaxis	DsvG11_0752|Chemotaxis	>DsvG11_0752|Chemotaxis phosphatase, CheZ
	>DsvG11_2208|ornithine carbamoyltransferase	0.39191	0.414479			6.15073	4.7	4.7	5.6625	5.78	4.7	4.7	6.23368	4.7	4.7							418	1	7	7	20.1	38.43	339	0	18.951	2527500	5.14743	4.91348	NaN	3.36786	4.07493	4.29557	2.99793	NaN	4.27969	3.47522	3.1738	0.414479	0.467366	0.39191	0.274728	DsvG11_2208|ornithine	DsvG11_2208|ornithine	>DsvG11_2208|ornithine carbamoyltransferase
	>DsvG11_2512|inorganic diphosphatase	0.391204	0.879212			7.3385	6.50224	7.24961	7.01351	7.32862	6.68873	6.14585	7.03238	7.08171	6.5278							465	1	15	15	47.2	32.762	305	0	54.347	51156000	6.43014	6.1328	4.82898	5.56747	5.51247	5.55088	4.32336	3.38867	5.00061	4.75477	4.56152	0.879212	0.386493	0.391204	0.317207	DsvG11_2512|inorganic	DsvG11_2512|inorganic	>DsvG11_2512|inorganic diphosphatase
	>DsvG11_1495|glyceraldehyde-3-phosphate dehydrogenase (phosphorylating)	0.385925	0.692363			5.52889	5.75328	5.91133	5.68342	5.81369	5.88315	4.7	5.87216	5.60568	4.7							282	1	7	7	21	37.382	338	0	10.878	1642700	4.87313	4.00788	3.79693	3.7282	4.4505	3.94193	3.78689	2.32139	3.95531	2.74256	NaN	0.692363	0.413176	0.385925	0.301885	DsvG11_1495|glyceraldehyde-3-phosphate	DsvG11_1495|glyceraldehyde-3-phosphate	>DsvG11_1495|glyceraldehyde-3-phosphate dehydrogenase (phosphorylating)
	>DsvG11_0614|Ribosome recycling factor	0.383352	4.54193			6.85464	6.77131	6.82459	6.723	6.89481	6.35759	6.49048	6.52644	6.40931	6.36777							140	1	11	11	54.8	20.845	186	0	35.108	17803000	6.17132	5.64714	5.0016	5.48187	5.38435	5.44517	4.38709	3.48257	4.63019	4.30387	4.39611	4.54193	0.333635	0.383352	0.366766	DsvG11_0614|Ribosome	DsvG11_0614|Ribosome	>DsvG11_0614|Ribosome recycling factor
	>DsvG11_2906|Hypothetical protein	0.382751	0.838139			5.77054	4.7	4.7	4.7	5.54321	4.7	4.7	4.7	4.7	4.7							516	1	2	2	13.7	19.766	175	0	3.0748	1013600	5.05165	4.70097	3.44067	3.97399	4.01953	4.36526	NaN	NaN	4.1122	NaN	3.55894	0.838139	0.399705	0.382751	0.309387	DsvG11_2906|Hypothetical	DsvG11_2906|Hypothetical	>DsvG11_2906|Hypothetical protein
	>DsvG11_0295|Hypothetical protein	0.37736	0.60254			5.27846	6.10387	5.80226	5.85882	5.59293	5.72422	5.97321	5.65211	4.7	4.7							66	1	4	4	25.4	19.767	181	0	8.8932	2166300	5.43263	4.2014	4.51603	4.38016	5.06138	4.65021	4.30127	3.74984	3.97308	3.50265	NaN	0.60254	0.43756	0.37736	0.289375	DsvG11_0295|Hypothetical	DsvG11_0295|Hypothetical	>DsvG11_0295|Hypothetical protein
	>DsvG11_2858|Aspartate/ornithine carbamoyltransferase, carbamoyl-P binding domain	0.367372	0.511648			5.66536	4.7	5.74589	5.62072	5.79873	4.7	4.7	5.77854	4.7	5.8153							510	1	5	5	15.8	33.436	297	0	15.751	1557400	4.96194	4.42139	NaN	3.75185	4.29907	4.38516	3.24613	NaN	3.89678	3.07569	3.65826	0.511648	0.464873	0.367372	0.274703	DsvG11_2858|Aspartate/ornithine	DsvG11_2858|Aspartate/ornithine	>DsvG11_2858|Aspartate/ornithine carbamoyltransferase, carbamoyl-P binding domain
	>DsvG11_1763|von Willebrand factor type A domain	0.366514	2.64188			6.36389	6.765	6.75536	6.46746	6.57602	6.23998	6.29916	6.22521	6.13539	6.19543							355	1	9	9	25.1	36.08	331	0	31.427	9773200	5.73477	5.05835	4.90132	5.08138	5.01762	4.91534	3.94094	3.86827	4.17304	3.58237	3.84679	2.64188	0.365083	0.366514	0.338343	DsvG11_1763|von	DsvG11_1763|von	>DsvG11_1763|von Willebrand factor type A domain
	>DsvG11_2055|NTF2-like domain	0.359863	1.24609			5.05293	4.7	4.7	5.43124	5.41516	4.7	4.7	4.7	4.7	4.7							404	1	2	2	7.8	32.84	308	0	3.4346	761260	4.76759	3.92979	3.7961	3.9258	4.27205	4.02003	3.34092	NaN	3.07295	3.10459	3.18775	1.24609	0.401189	0.359863	0.309762	DsvG11_2055|NTF2-like	DsvG11_2055|NTF2-like	>DsvG11_2055|NTF2-like domain
	>DsvG11_2287|Sel1 repeat	0.359763	0.475574			6.31503	6.00928	6.83092	6.20669	6.2748	6.19064	4.7	6.51436	6.25698	6.17592							439	1	3	3	15.3	24.352	222	0	168.08	7662000	5.80516	5.2826	4.12808	5.25387	4.99088	4.83093	4.17586	NaN	4.65607	4.11571	4.1745	0.475574	0.468772	0.359763	0.266423	DsvG11_2287|Sel1	DsvG11_2287|Sel1	>DsvG11_2287|Sel1 repeat
	>DsvG11_0429|Ribosomal protein S13	0.357454	0.5308			6.16988	5.76957	6.21309	6.22261	6.36709	5.72501	4.7	6.53069	6.02379	5.97549							97	1	6	6	46.7	13.922	122	0	15.828	6003900	5.87534	5.49376	4.00634	4.60192	5.17632	5.05599	3.9178	NaN	4.95613	4.07515	4.15339	0.5308	0.464762	0.357454	0.271064	DsvG11_0429|Ribosomal	DsvG11_0429|Ribosomal	>DsvG11_0429|Ribosomal protein S13
	>DsvG11_0802|Peptidase M16, C-terminal	0.342451	0.317964			6.28158	4.7	5.97907	6.18529	6.33248	4.7	4.7	6.09156	6.0951	6.17949							176	1	11	11	12.8	105.92	970	0	22.283	5865900	5.04407	4.64579	NaN	3.53599	4.47018	4.35135	2.57541	NaN	3.8307	3.01974	3.45176	0.317964	0.506106	0.342451	0.234036	DsvG11_0802|Peptidase	DsvG11_0802|Peptidase	>DsvG11_0802|Peptidase M16, C-terminal
	>DsvG11_2345|PEP-utilising enzyme, C-terminal	0.342228	0.671454			5.69189	4.7	4.7	5.42602	5.43008	4.7	4.7	5.43685	4.7	4.7							449	1	7	7	6.5	132.84	1191	0	15.267	1017100	4.21498	3.98181	2.23679	NaN	3.58865	3.27791	NaN	NaN	2.9384	NaN	NaN	0.671454	0.46194	0.342228	0.273135	DsvG11_2345|PEP-utilising	DsvG11_2345|PEP-utilising	>DsvG11_2345|PEP-utilising enzyme, C-terminal
	>DsvG11_1277|Prokaryotic membrane lipoprotein lipid attachment site profile.	0.341194	0.271539			6.39206	4.7	4.7	6.3612	4.7	4.7	4.7	6.34729	4.7	4.7							237	1	2	2	13	17.432	161	0	5.1706	5167100	5.81015	5.37284	NaN	NaN	5.34238	4.89856	4.29846	NaN	4.87564	4.19835	NaN	0.271539	0.525845	0.341194	0.22351	DsvG11_1277|Prokaryotic	DsvG11_1277|Prokaryotic	>DsvG11_1277|Prokaryotic membrane lipoprotein lipid attachment site profile.
	>DsvG11_1787|Flavodoxin, short chain	0.338601	0.849606			5.57235	4.7	4.7	4.7	5.52065	4.7	4.7	4.7	4.7	4.7							358	1	2	2	22.3	15.566	148	0	5.6462	836770	5.32054	4.98362	NaN	NaN	4.76344	4.53522	4.01582	NaN	3.64869	NaN	3.76158	0.849606	0.454988	0.338601	0.280412	DsvG11_1787|Flavodoxin,	DsvG11_1787|Flavodoxin,	>DsvG11_1787|Flavodoxin, short chain
	>DsvG11_1984|30S ribosomal protein S16 [rpsP].	0.334542	1.9322			6.9538	7.08909	7.26968	7.17152	7.22665	6.6548	7.14538	6.74364	6.76158	6.73263							392	1	3	3	24.1	9.0555	79	0	27.787	39999000	7.12493	6.44498	6.06081	6.26588	6.62838	6.341	5.20763	5.28131	5.56211	5.18438	5.37902	1.9322	0.416159	0.334542	0.303325	DsvG11_1984|30S	DsvG11_1984|30S	>DsvG11_1984|30S ribosomal protein S16 [rpsP].
	>DsvG11_2276|glycine hydroxymethyltransferase	0.334032	0.376062			5.79404	5.80856	4.7	5.79497	5.74738	6.08739	4.7	5.9874	4.7	4.7							433	1	6	6	13.5	44.666	414	0	8.053	1714400	4.89168	4.53567	3.49683	NaN	4.13672	3.76625	3.99508	2.72648	4.02115	NaN	NaN	0.376062	0.504852	0.334032	0.239701	DsvG11_2276|glycine	DsvG11_2276|glycine	>DsvG11_2276|glycine hydroxymethyltransferase
	>DsvG11_0790|Hypothetical protein	0.328438	0.570662			5.47054	4.7	4.7	5.47669	5.68878	4.7	4.7	4.7	4.7	5.59382							172	1	2	2	9.1	26.72	243	0	27.457	1738400	5.24015	4.46607	4.14239	4.83867	4.33588	4.36316	3.26825	3.54913	3.66537	3.26465	3.71048	0.570662	0.486345	0.328438	0.257323	DsvG11_0790|Hypothetical	DsvG11_0790|Hypothetical	>DsvG11_0790|Hypothetical protein
	>DsvG11_2280|beta-ketoacyl-[acyl-carrier-protein] synthase III	0.328292	0.567795			5.56606	4.7	4.7	5.4824	5.60317	4.7	4.7	5.61017	4.7	4.7							437	1	4	4	13.7	34.861	328	0	10.264	1017100	4.86122	4.46301	3.42807	3.6363	4.23729	4.0548	3.31137	NaN	3.7734	NaN	NaN	0.567795	0.481818	0.328292	0.257009	DsvG11_2280|beta-ketoacyl-[acyl-carrier-protein]	DsvG11_2280|beta-ketoacyl-[acyl-carrier-protein]	>DsvG11_2280|beta-ketoacyl-[acyl-carrier-protein] synthase III
	>DsvG11_0443|30S ribosomal protein S17	0.325702	0.316689			6.22128	4.7	4.7	4.7	6.10099	4.7	4.7	5.99377	4.7	4.7							104	1	5	5	44.8	10.153	87	0	8.5221	3334000	5.9209	5.64581	4.37356	4.70769	4.99799	5.086	3.59705	NaN	4.81806	3.96714	4.2045	0.316689	0.518458	0.325702	0.22586	DsvG11_0443|30S	DsvG11_0443|30S	>DsvG11_0443|30S ribosomal protein S17
	>DsvG11_2254|Ribosomal protein L10P	0.325245	0.836526			5.41025	4.7	4.7	5.61597	4.7	4.7	4.7	4.7	4.7	4.7							428	1	3	3	12.6	18.75	174	0	4.2876	647340	4.76974	4.45656	3.19598	NaN	4.39676	3.57219	NaN	NaN	NaN	NaN	NaN	0.836526	0.462391	0.325245	0.270629	DsvG11_2254|Ribosomal	DsvG11_2254|Ribosomal	>DsvG11_2254|Ribosomal protein L10P
	>DsvG11_0557|phosphoglycerate mutase (2,3-diphosphoglycerate-independent)/phosphoglycerate mutase --> transferred. Now recognized as two separate enzymes EC 5.4.2.11, phosphoglycerate mutase (2,3-diphosphoglycerate-dependent) and EC 5.4.2.12, phosphoglycer	0.324675	0.509241			5.58977	4.7	4.7	5.60949	5.55506	4.7	4.7	5.73094	4.7	4.7							131	1	4	4	8.4	55.824	521	0	8.515	1166600	4.7052	4.33582	NaN	NaN	4.2096	3.86504	2.75226	NaN	3.58618	NaN	3.04131	0.509241	0.495124	0.324675	0.249891	DsvG11_0557|phosphoglycerate	DsvG11_0557|phosphoglycerate	>DsvG11_0557|phosphoglycerate mutase (2,3-diphosphoglycerate-independent)/phosphoglycerate mutase --> transferred. Now recognized as two separate enzymes EC 5.4.2.11, phosphoglycerate mutase (2,3-diphosphoglycerate-dependent) and EC 5.4.2.12, phosphoglycer
	>DsvG11_1466|Glyceraldehyde-3-phosphate dehydrogenase signature	0.319098	0.669867			5.39644	5.59962	5.49212	5.6676	5.6144	5.83059	4.7	5.34961	4.7	5.59449							278	1	4	4	15	35.924	334	0	12.486	1360900	4.83281	4.15195	3.43263	3.7454	4.34439	3.82867	3.68838	3.30732	3.57512	2.98478	3.70865	0.669867	0.486428	0.319098	0.258106	DsvG11_1466|Glyceraldehyde-3-phosphate	DsvG11_1466|Glyceraldehyde-3-phosphate	>DsvG11_1466|Glyceraldehyde-3-phosphate dehydrogenase signature
	>DsvG11_0666|Glycoside hydrolase family 57, N-terminal domain	0.315388	0.834216			5.38057	4.7	4.7	4.7	5.59637	4.7	4.7	4.7	4.7	4.7							155	1	3	3	8.6	53.808	487	0	18.452	608120	4.38605	4.07635	NaN	NaN	3.71662	3.76173	NaN	NaN	3.15155	NaN	NaN	0.834216	0.472791	0.315388	0.263675	DsvG11_0666|Glycoside	DsvG11_0666|Glycoside	>DsvG11_0666|Glycoside hydrolase family 57, N-terminal domain
	>DsvG11_2237|Protein of unknown function DUF1269, membrane associated	0.310337	0.344575			4.7	4.7	4.7	5.99552	6.0582	4.7	4.7	4.7	4.7	5.80203							422	1	2	2	19.6	17.742	168	0	21.671	2747700	5.74	5.23419	4.2824	4.44031	5.23835	5.05342	3.94832	NaN	4.15302	3.42649	4.28731	0.344575	0.525588	0.310337	0.222811	DsvG11_2237|Protein	DsvG11_2237|Protein	>DsvG11_2237|Protein of unknown function DUF1269, membrane associated
	>DsvG11_0425|Ribosomal protein L17	0.308627	1.9262			7.17403	7.25787	7.31088	7.29826	7.25227	7.05492	7.26371	6.83613	6.82055	6.77488							93	1	10	10	48.8	18.735	170	0	59.372	49379000	6.7393	6.15342	5.61864	5.80735	6.14746	5.96237	5.28203	5.02403	5.34616	4.75082	5.03695	1.9262	0.452273	0.308627	0.281796	DsvG11_0425|Ribosomal	DsvG11_0425|Ribosomal	>DsvG11_0425|Ribosomal protein L17
	>DsvG11_0599|Toluene tolerance Ttg2/phospholipid-binding protein MlaC	0.305124	1.62531			6.72701	7.12804	7.15616	6.91761	6.88374	6.71117	6.80638	6.41399	6.79199	6.56342							139	1	6	6	25.2	24.375	214	0	14.969	23075000	6.36314	5.60689	5.50515	5.63901	5.70464	5.62385	4.84153	4.48873	4.64495	4.71236	4.38783	1.62531	0.470184	0.305124	0.275007	DsvG11_0599|Toluene	DsvG11_0599|Toluene	>DsvG11_0599|Toluene tolerance Ttg2/phospholipid-binding protein MlaC
	>DsvG11_2350|GroEL-like equatorial domain	0.29355	2.43242			6.9917	6.91202	6.99299	6.97251	6.96002	6.59414	6.55414	6.9489	6.60986	6.65447							450	1	24	24	38.6	58.418	549	0	86.04	31315000	6.01862	5.55592	4.69343	4.98389	5.44654	5.14669	4.15375	3.75353	4.82544	3.94027	4.36399	2.43242	0.463807	0.29355	0.273701	DsvG11_2350|GroEL-like	DsvG11_2350|GroEL-like	>DsvG11_2350|GroEL-like equatorial domain
	>DsvG11_1857|NADH-quinone oxidoreductase, subunit D	0.290255	0.497781			5.53979	4.7	4.7	5.4445	5.51198	4.7	4.7	5.64499	4.7	4.7							377	1	4	4	10	40.691	360	0	5.8644	910620	4.5614	4.27846	3.08668	3.01089	3.89451	3.52892	NaN	NaN	3.59855	NaN	NaN	0.497781	0.515621	0.290255	0.228103	DsvG11_1857|NADH-quinone	DsvG11_1857|NADH-quinone	>DsvG11_1857|NADH-quinone oxidoreductase, subunit D
	>DsvG11_0438|Ribosomal protein S8	0.283667	0.838085			5.4936	4.7	4.7	4.7	5.32474	4.7	4.7	4.7	4.7	4.7							102	1	2	2	15.1	13.773	126	0	4.5424	493750	4.79041	4.56585	NaN	NaN	3.68472	4.08778	NaN	NaN	3.4811	3.3492	3.41123	0.838085	0.50305	0.283667	0.241264	DsvG11_0438|Ribosomal	DsvG11_0438|Ribosomal	>DsvG11_0438|Ribosomal protein S8
	>DsvG11_0493|Uncharacterised protein family UPF0210	0.279289	1.34235			5.14358	4.7	4.7	5.08228	5.27059	4.7	4.7	4.7	4.7	4.7							120	1	3	3	9.8	47.373	461	0	4.604	335520	4.22469	3.96845	NaN	NaN	3.62943	3.5074	NaN	NaN	NaN	NaN	NaN	1.34235	0.49267	0.279289	0.249812	DsvG11_0493|Uncharacterised	DsvG11_0493|Uncharacterised	>DsvG11_0493|Uncharacterised protein family UPF0210
	>DsvG11_2337|Bacterial extracellular solute-binding proteins, family 3	0.2772	0.310262			5.99562	6.75338	6.65747	6.12917	6.25696	6.44793	4.7	6.17249	6.61992	6.46626							446	1	9	9	29.5	33.41	302	0	16.389	7077300	5.70374	5.03778	4.87259	5.05652	4.83307	4.72891	4.4175	3.22904	3.8883	4.42537	4.38189	0.310262	0.586774	0.2772	0.20048	DsvG11_2337|Bacterial	DsvG11_2337|Bacterial	>DsvG11_2337|Bacterial extracellular solute-binding proteins, family 3
	>DsvG11_2152|Cell division protein ZapB	0.275199	1.13085			6.3123	7.006	6.64133	6.44498	6.46872	6.33296	6.50657	6.2905	6.20022	6.16708							414	1	5	5	39.5	13.438	119	0	18.257	10254000	6.10779	5.43727	5.45764	5.139	5.45986	5.18313	4.50301	4.2559	4.74355	4.08418	4.40276	1.13085	0.502	0.275199	0.242691	DsvG11_2152|Cell	DsvG11_2152|Cell	>DsvG11_2152|Cell division protein ZapB
	>DsvG11_2201|NADH-ubiquinone oxidoreductase, 20 Kd subunit	0.274185	0.512604			5.3719	4.7	4.7	5.46479	5.4945	4.7	4.7	5.56027	4.7	4.7							417	1	2	2	11.4	19.655	185	0	11.322	966160	5.08196	4.46833	3.86733	4.14445	4.44713	4.22186	3.79521	3.47544	3.98898	3.43135	3.56977	0.512604	0.533395	0.274185	0.219103	DsvG11_2201|NADH-ubiquinone	DsvG11_2201|NADH-ubiquinone	>DsvG11_2201|NADH-ubiquinone oxidoreductase, 20 Kd subunit
	>DsvG11_1603|aprB: adenylylsulfate reductase, beta subunit	0.273521	2.51644			7.87077	8.14805	8.22541	8.05431	8.06032	7.84651	7.69456	7.83204	7.8261	7.79204							308	1	11	11	69.1	18.112	162	0	61.43	273030000	7.43621	6.65081	6.47308	6.64565	6.83289	6.59372	6.16328	5.69105	6.09458	5.85862	5.89793	2.51644	0.480045	0.273521	0.256753	DsvG11_1603|aprB:	DsvG11_1603|aprB:	>DsvG11_1603|aprB: adenylylsulfate reductase, beta subunit
	>DsvG11_2272|6,7-dimethyl-8-ribityllumazine synthase	0.271819	0.264856			5.78362	4.7	4.7	5.58578	5.81209	6.42239	4.7	4.7	4.7	4.7							432	1	2	2	14.1	16.538	156	0	4.4425	2369100	5.37458	4.89245	3.78485	3.26571	4.68431	4.54377	4.41415	3.51029	4.42388	3.48207	3.94588	0.264856	0.59925	0.271819	0.190302	DsvG11_2272|6,7-dimethyl-8-ribityllumazine	DsvG11_2272|6,7-dimethyl-8-ribityllumazine	>DsvG11_2272|6,7-dimethyl-8-ribityllumazine synthase
	>DsvG11_1782|adenylate kinase	0.264393	1.44279			7.18173	6.89452	7.3716	7.2889	7.28776	6.84529	6.86353	7.19337	6.91063	6.88972							357	1	9	9	33.2	24.85	223	0	52.076	53421000	6.55162	5.95563	4.99422	5.63708	5.99872	5.83893	4.77104	4.42267	5.38924	4.62319	4.82302	1.44279	0.502804	0.264393	0.239245	DsvG11_1782|adenylate	DsvG11_1782|adenylate	>DsvG11_1782|adenylate kinase
	>DsvG11_1078|Rubrum_tdh;>DsvG11_0982|Rubrum_tdh	0.263057	0.22971			6.98724	6.6368	6.6852	6.64841	6.88127	6.66686	4.7	7.27914	7.02865	6.84896							196	2	17	17	27.7	41.358	390	0	59.713	27753000	6.0816	5.68209	4.42817	4.54651	5.20341	5.3058	4.43035	3.17987	5.33171	4.46415	4.47082	0.22971	0.633302	0.263057	0.179228	DsvG11_1078|Rubrum_tdh;DsvG11_0982|Rubrum_tdh	DsvG11_1078|Rubrum_tdh;DsvG11_0982|Rubrum_tdh	>DsvG11_1078|Rubrum_tdh;>DsvG11_0982|Rubrum_tdh
	>DsvG11_2270|Leucine-tRNA ligase	0.262839	0.846508			5.31328	4.7	4.7	5.40092	4.7	4.7	4.7	4.7	4.7	4.7							431	1	3	3	3.9	94.505	837	0	9.412	526400	4.06811	3.80532	NaN	NaN	3.46459	3.19978	NaN	NaN	2.90932	NaN	NaN	0.846508	0.517906	0.262839	0.226283	DsvG11_2270|Leucine-tRNA	DsvG11_2270|Leucine-tRNA	>DsvG11_2270|Leucine-tRNA ligase
	>DsvG11_1395|Lipid/polyisoprenoid-binding, YceI-like	0.252535	0.156999			6.49918	4.7	4.7	6.17955	6.48098	6.56478	4.7	6.63225	4.7	4.7							258	1	4	4	27.5	18.36	171	0	14.593	9047800	6.0023	5.58544	NaN	4.81862	5.24152	5.21221	4.56433	NaN	4.98187	4.42724	4.76142	0.156999	0.683946	0.252535	0.155433	DsvG11_1395|Lipid/polyisoprenoid-binding,	DsvG11_1395|Lipid/polyisoprenoid-binding,	>DsvG11_1395|Lipid/polyisoprenoid-binding, YceI-like
	>DsvG11_0090|ferroxidase	0.248555	1.79604			7.60079	7.42835	7.7319	7.65345	7.68623	7.30938	7.16218	7.49541	7.49209	7.39889							33	1	10	10	40.2	19.881	179	0	50.576	131860000	7.07871	6.44742	5.62847	6.04025	6.63487	6.22585	5.46386	4.86899	5.73369	5.53929	5.61785	1.79604	0.515407	0.248555	0.229785	DsvG11_0090|ferroxidase	DsvG11_0090|ferroxidase	>DsvG11_0090|ferroxidase
	>DsvG11_0795|Tyrosine-tRNA ligase	0.233337	0.646042			5.61822	4.7	4.7	4.94847	4.7	4.7	4.7	4.7	4.7	4.7							173	1	3	3	8	44.448	398	0	10.979	509660	4.40625	4.31691	NaN	NaN	3.53602	3.11458	NaN	NaN	NaN	NaN	NaN	0.646042	0.58802	0.233337	0.198104	DsvG11_0795|Tyrosine-tRNA	DsvG11_0795|Tyrosine-tRNA	>DsvG11_0795|Tyrosine-tRNA ligase
	>DsvG11_0322|Ribonuclease E/G family	0.228375	0.770873			5.08885	4.7	4.7	4.7	5.45303	4.7	4.7	4.7	4.7	4.7							70	1	3	3	4.2	112.43	1076	0	4.7684	301700	3.77201	3.19888	NaN	2.68632	2.94764	3.43764	NaN	NaN	2.34941	NaN	NaN	0.770873	0.588637	0.228375	0.198373	DsvG11_0322|Ribonuclease	DsvG11_0322|Ribonuclease	>DsvG11_0322|Ribonuclease E/G family
	>DsvG11_2215|4Fe-4S ferredoxin-type, iron-sulphur binding domain	0.227522	0.809656			4.7	4.7	4.7	5.14298	5.39463	4.7	4.7	4.7	4.7	4.7							420	1	2	2	10.1	18.662	168	0	3.987	295470	4.47051	3.60339	NaN	3.3374	4.03419	4.02461	2.97753	NaN	NaN	3.00363	NaN	0.809656	0.5877	0.227522	0.198727	DsvG11_2215|4Fe-4S	DsvG11_2215|4Fe-4S	>DsvG11_2215|4Fe-4S ferredoxin-type, iron-sulphur binding domain
	>DsvG11_1160|aspartate-semialdehyde dehydrogenase	0.224216	0.211151			6.17017	4.7	5.87271	5.93048	6.00139	5.93781	4.7	6.29898	5.91688	4.7							219	1	6	6	16.7	38.525	348	0	12.997	4151000	5.38769	5.0197	NaN	3.87826	4.75834	4.55951	3.87937	NaN	4.44011	3.35455	2.99908	0.211151	0.688694	0.224216	0.15696	DsvG11_1160|aspartate-semialdehyde	DsvG11_1160|aspartate-semialdehyde	>DsvG11_1160|aspartate-semialdehyde dehydrogenase
	>DsvG11_2454|Hypothetical protein	0.221635	0.736033			5.03571	4.7	5.47246	4.7	4.7	4.7	4.7	4.7	4.7	4.7							460	1	3	3	6.1	54.039	472	0	7.3665	285390	3.97832	3.56145	2.53817	3.4367	NaN	3.36076	NaN	NaN	2.69595	NaN	NaN	0.736033	0.596699	0.221635	0.192344	DsvG11_2454|Hypothetical	DsvG11_2454|Hypothetical	>DsvG11_2454|Hypothetical protein
	>DsvG11_2034|Bacterial extracellular solute-binding proteins, family 3	0.221222	1.69697			7.30112	7.44571	7.72173	7.51388	7.54492	7.29132	7.15406	7.33321	7.34412	7.29855							400	1	16	16	70	27.481	247	0	80.501	96985000	6.81061	6.10041	5.52889	6.02197	6.27823	6.05679	5.25005	4.67571	5.43091	5.09857	5.19794	1.69697	0.571878	0.221222	0.20551	DsvG11_2034|Bacterial	DsvG11_2034|Bacterial	>DsvG11_2034|Bacterial extracellular solute-binding proteins, family 3
	>DsvG11_2253|Ribosomal protein L7/L12, C-terminal	0.219891	1.02473			7.26076	7.81539	7.64214	7.47529	7.45294	7.35511	7.55427	7.25873	7.18571	7.19324							427	1	8	8	40.6	13.366	128	0	52.664	101970000	7.1634	6.56433	6.0876	6.28203	6.58135	6.31133	5.65466	5.53805	5.74799	5.39329	5.47279	1.02473	0.589517	0.219891	0.197045	DsvG11_2253|Ribosomal	DsvG11_2253|Ribosomal	>DsvG11_2253|Ribosomal protein L7/L12, C-terminal
	>DsvG11_1874|dihydroorotase	0.216455	0.849325			5.26026	4.7	4.7	5.22201	4.7	4.7	4.7	4.7	4.7	4.7							381	1	2	2	6	45.787	420	0	3.1663	342290	4.23335	3.95873	NaN	NaN	3.80887	NaN	2.98203	NaN	2.7935	NaN	NaN	0.849325	0.598802	0.216455	0.191099	DsvG11_1874|dihydroorotase	DsvG11_1874|dihydroorotase	>DsvG11_1874|dihydroorotase
	>DsvG11_1279|Ribosomal protein S1 signature	0.21553	1.20025			6.84096	6.68268	7.12277	6.72074	6.91058	6.86661	6.54424	6.65235	6.62329	6.51359							238	1	13	13	19.3	63.851	570	0	45.878	21930000	5.86392	5.34347	4.45194	5.1378	5.13175	5.05046	4.50732	3.60779	4.52843	4.11661	4.14653	1.20025	0.589549	0.21553	0.195952	DsvG11_1279|Ribosomal	DsvG11_1279|Ribosomal	>DsvG11_1279|Ribosomal protein S1 signature
	>DsvG11_2888|Thiol peroxidase conserved site	0.212525	0.247555			5.51809	4.7	4.7	5.83727	5.79059	4.7	4.7	5.82965	4.7	5.55368							514	2	5	5	34.1	17.866	167	0	19.357	1444800	5.25672	4.58095	3.7251	3.21698	4.8363	4.60441	3.48061	NaN	4.30741	NaN	3.53205	0.247555	0.685927	0.212525	0.156893	DsvG11_2888|Thiol;DsvG11_3052|Thiol	DsvG11_2888|Thiol	>DsvG11_2888|Thiol peroxidase conserved site
	>DsvG11_1852|Antifreeze-like/N-acetylneuraminic acid synthase C-terminal	0.211527	0.768791			5.39997	4.7	4.7	5.05767	4.7	4.7	4.7	4.7	4.7	4.7							375	1	2	2	6.5	39.696	356	0	4.6226	367170	4.28612	4.11929	NaN	2.76277	3.74697	NaN	NaN	NaN	NaN	NaN	NaN	0.768791	0.6152	0.211527	0.185487	DsvG11_1852|Antifreeze-like/N-acetylneuraminic	DsvG11_1852|Antifreeze-like/N-acetylneuraminic	>DsvG11_1852|Antifreeze-like/N-acetylneuraminic acid synthase C-terminal
	>DsvG11_0335|UDP-glucuronate decarboxylase	0.205557	0.318477			5.79244	4.7	4.7	4.7	5.41737	4.7	4.7	5.48203	4.7	4.7							76	1	3	3	9.1	35.999	318	0	5.7215	878040	4.68824	4.46404	NaN	2.95989	3.9337	3.66948	NaN	NaN	3.74052	NaN	NaN	0.318477	0.676771	0.205557	0.160882	DsvG11_0335|UDP-glucuronate	DsvG11_0335|UDP-glucuronate	>DsvG11_0335|UDP-glucuronate decarboxylase
	>DsvG11_1547|H+-transporting two-sector ATPase	0.198941	0.649334			7.8231	7.3934	7.4589	7.69503	7.76787	7.41532	7.02078	7.73652	7.33951	7.63146							296	1	26	26	46.2	54.327	502	0	116.83	138860000	6.74464	6.13821	5.28219	6.26247	5.8568	5.90394	5.29021	4.1116	5.34854	4.74941	5.1767	0.649334	0.650141	0.198941	0.172838	DsvG11_1547|H+-transporting	DsvG11_1547|H+-transporting	>DsvG11_1547|H+-transporting two-sector ATPase
	>DsvG11_1823|hydrogensulfite reductase	0.198864	0.976297			7.14839	6.88018	7.0911	7.45557	7.16304	6.9722	6.75526	7.12018	6.96513	6.93121							367	1	5	5	38.1	11.923	105	0	40.721	59044000	6.92607	6.40468	5.5059	5.82624	6.42005	6.05614	5.33502	4.72778	5.69577	5.14251	5.36433	0.976297	0.635488	0.198864	0.179313	DsvG11_1823|hydrogensulfite	DsvG11_1823|hydrogensulfite	>DsvG11_1823|hydrogensulfite reductase
	>DsvG11_2236|NADH:flavin oxidoreductase / NADH oxidase family	0.195358	0.278894			5.4488	4.7	4.7	5.65762	5.52886	4.7	4.7	5.7343	4.7	5.2242							421	1	3	3	7.9	39.109	365	0	6.4089	1030100	4.83677	4.3098	NaN	3.58903	4.37423	3.92252	3.26288	NaN	3.89382	3.02259	3.21128	0.278894	0.693102	0.195358	0.150881	DsvG11_2236|NADH:flavin	DsvG11_2236|NADH:flavin	>DsvG11_2236|NADH:flavin oxidoreductase / NADH oxidase family
	>DsvG11_0649|50S ribosomal protein L20 [rplT].	0.195305	0.202108			6.28896	4.7	5.59112	6.0086	6.33163	5.59357	4.7	6.17857	5.68269	5.78895							148	1	4	4	22.9	13.567	118	0	9.4194	4386100	6.04001	5.66459	3.64374	4.4097	5.42978	5.31616	4.04798	NaN	4.87589	3.9835	4.51084	0.202108	0.721415	0.195305	0.140753	DsvG11_0649|50S	DsvG11_0649|50S	>DsvG11_0649|50S ribosomal protein L20 [rplT].
	>DsvG11_1517|phosphopyruvate hydratase	0.194998	0.131971			6.51491	4.7	6.31175	6.1115	6.3884	6.4621	4.7	6.59947	6.59	4.7							286	1	5	5	12.5	46.411	432	0	9.922	7767400	5.635	5.12248	3.81795	4.38331	4.84523	4.9815	4.21474	NaN	4.81108	4.03254	4.01887	0.131971	0.741462	0.194998	0.124769	DsvG11_1517|phosphopyruvate	DsvG11_1517|phosphopyruvate	>DsvG11_1517|phosphopyruvate hydratase
	>DsvG11_0466|Domain of unknown function (DUF4198)	0.191792	0.827875			4.7	4.7	5.10171	5.25725	4.7	4.7	4.7	4.7	4.7	4.7							114	1	2	2	8.4	30.475	274	0	3.706	338310	4.38319	3.91427	3.04352	3.40181	3.99577	3.38484	NaN	NaN	NaN	NaN	NaN	0.827875	0.650785	0.191792	0.171244	DsvG11_0466|Domain	DsvG11_0466|Domain	>DsvG11_0466|Domain of unknown function (DUF4198)
	>DsvG11_1520|Fe-ADH3	0.191577	0.196891			5.83587	4.7	4.7	5.73065	5.79707	4.7	4.7	5.89558	4.7	5.81013							288	1	3	3	9.7	39.456	359	0	7.0952	1845300	5.08998	4.65952	3.31226	3.76167	4.3947	4.31281	3.15192	NaN	4.08091	3.37941	3.91924	0.196891	0.731461	0.191577	0.137938	DsvG11_1520|Fe-ADH3	DsvG11_1520|Fe-ADH3	>DsvG11_1520|Fe-ADH3
	>sp|Q02257|PLAK_MOUSE Junction plakoglobin OS=Mus musculus GN=Jup	0.19142	0.141812		0.141812	6.47281	4.7	4.7	6.32408	4.7	4.7	4.7	5.68312	4.7	6.15667			+				11	2	12	12	18.3	81.8	745	0	35.969	5348000	5.06543	4.84168	2.62973	NaN	4.58901	2.899	2.06036	2.42316	3.42439	NaN	3.5728	0.141812	0.740962	0.19142	0.126084	CON__sp|Q02257|PLAK_MOUSE;CON__sp|P14923|PLAK_HUMAN	CON__sp|Q02257|PLAK_MOUSE;CON__sp|P14923|PLAK_HUMAN	>sp|Q02257|PLAK_MOUSE Junction plakoglobin OS=Mus musculus GN=Jup PE=1 SV=3;>sp|P14923|PLAK_HUMAN Junction plakoglobin OS=Homo sapiens GN=JUP PE=1 SV=3
	>DsvG11_2668|Prokaryotic membrane lipoprotein lipid attachment site profile.	0.184308	0.173102			6.20041	6.28709	4.7	6.23469	6.40538	6.1186	4.7	6.09878	5.9666	6.02206							493	1	2	2	12.6	15.647	143	0	10.071	5451600	5.89143	5.35185	4.7724	4.30209	5.20868	5.29719	4.5029	3.33728	4.68805	3.89328	4.38356	0.173102	0.742376	0.184308	0.129936	DsvG11_2668|Prokaryotic	DsvG11_2668|Prokaryotic	>DsvG11_2668|Prokaryotic membrane lipoprotein lipid attachment site profile.
	>DsvG11_0216|nucleoside-diphosphate kinase	0.183213	0.417236			4.7	4.7	4.7	5.57476	5.18372	4.7	4.7	5.14242	4.7	4.7							54	1	2	2	20.1	15.063	139	0	7.0268	1154600	5.28427	5.06269	NaN	NaN	4.67976	4.3963	NaN	NaN	3.61873	NaN	NaN	0.417236	0.693112	0.183213	0.15289	DsvG11_0216|nucleoside-diphosphate	DsvG11_0216|nucleoside-diphosphate	>DsvG11_0216|nucleoside-diphosphate kinase
	>DsvG11_2298|Diaminopimelate decarboxylase	0.181719	0.177396			5.87409	4.7	5.9511	5.78822	6.02436	4.7	4.7	5.97204	6.02743	6.02971							441	1	5	5	12.5	46.798	425	0	22.931	2559900	5.15296	4.7118	NaN	4.03663	4.43811	4.42998	3.32358	NaN	4.03205	3.70967	3.87525	0.177396	0.739864	0.181719	0.129444	DsvG11_2298|Diaminopimelate	DsvG11_2298|Diaminopimelate	>DsvG11_2298|Diaminopimelate decarboxylase
	>DsvG11_3047|Glutamine-tRNA ligase	0.181669	0.848639			5.17461	4.7	4.7	5.13373	4.7	4.7	4.7	4.7	4.7	4.7							535	1	2	2	3.7	65.708	575	0	4.8383	309830	4.01402	3.7038	NaN	NaN	3.53691	NaN	NaN	NaN	3.26221	NaN	NaN	0.848639	0.67163	0.181669	0.163454	DsvG11_3047|Glutamine-tRNA	DsvG11_3047|Glutamine-tRNA	>DsvG11_3047|Glutamine-tRNA ligase
	>DsvG11_2637|Ribosomal protein S9, conserved site	0.176194	0.157267			5.95294	4.7	4.7	5.86877	5.81273	4.7	4.7	6.03878	4.7	6.01469							483	1	5	5	46.9	14.552	130	0	23.903	2367500	5.52919	5.21948	3.62898	NaN	4.90676	4.54555	NaN	NaN	4.52169	NaN	4.28228	0.157267	0.74355	0.176194	0.122765	DsvG11_2637|Ribosomal	DsvG11_2637|Ribosomal	>DsvG11_2637|Ribosomal protein S9, conserved site
	>DsvG11_1604|aprA: adenylylsulfate reductase, alpha subunit	0.174247	2.24099			8.51459	8.70635	8.56433	8.60631	8.61759	8.51657	8.4394	8.31973	8.47347	8.38876							309	1	40	40	55.9	74.285	662	0	323.31	1170400000	7.52425	7.01966	6.47553	6.63273	6.78724	6.63547	6.01887	5.80214	6.29469	5.86452	5.93775	2.24099	0.664558	0.174247	0.166481	DsvG11_1604|aprA:	DsvG11_1604|aprA:	>DsvG11_1604|aprA: adenylylsulfate reductase, alpha subunit
	>DsvG11_2356|NLPA lipoprotein	0.170441	0.979472			7.27685	7.19357	6.90531	7.12503	7.09496	6.77463	6.83549	6.97673	6.97968	7.17699							453	1	10	10	33.3	27.966	258	0	40.549	41243000	6.57395	6.01334	5.59231	5.5965	5.93378	5.76404	4.89241	4.77201	5.16385	4.9852	5.05319	0.979472	0.685882	0.170441	0.15591	DsvG11_2356|NLPA	DsvG11_2356|NLPA	>DsvG11_2356|NLPA lipoprotein
FDHb	>DsvG11_0568|4Fe-4S ferredoxin-type, iron-sulphur binding domain	0.167159	0.150326			6.32123	6.61166	6.78963	6.52248	6.36983	7.05342	4.7	6.7173	6.57479	6.73352							134	1	4	4	15.5	24.724	219	0	16.162	10937000	5.89277	5.07925	4.88512	4.8531	5.19156	4.98606	4.91139	NaN	4.88863	4.61427	4.78388	0.150326	0.752741	0.167159	0.116919	DsvG11_0568|4Fe-4S	DsvG11_0568|4Fe-4S	>DsvG11_0568|4Fe-4S ferredoxin-type, iron-sulphur binding domain
	>DsvG11_1230|Bacterial flagellin C-terminal helical region;>DsvG11_1228|Flagellin	0.162987	0.688328			6.51491	6.18478	5.91604	6.15391	6.23027	6.04446	6.00484	5.7953	6.14808	6.19229							223	2	3	3	11.5	31.64	295	0	21.505	6858600	5.75705	5.47858	4.41984	4.32715	5.05588	4.78703	3.82706	3.7008	4.04575	3.85556	4.2559	0.688328	0.709656	0.162987	0.145769	DsvG11_1230|Bacterial;DsvG11_1228|Flagellin	DsvG11_1230|Bacterial;DsvG11_1228|Flagellin	>DsvG11_1230|Bacterial flagellin C-terminal helical region;>DsvG11_1228|Flagellin
	>DsvG11_1260|Aminotransferase class I and II	0.162393	0.147213			5.77887	4.7	4.7	5.93604	5.78596	4.7	4.7	6.14984	4.7	5.83907							233	1	6	6	14.2	43.979	393	0	9.5503	1791900	4.8916	4.34357	2.96144	3.61627	4.20123	4.01098	2.81403	NaN	4.20712	3.36866	3.74465	0.147213	0.747271	0.162393	0.113939	DsvG11_1260|Aminotransferase	DsvG11_1260|Aminotransferase	>DsvG11_1260|Aminotransferase class I and II
	>DsvG11_1485|cysteine synthase	0.160703	0.254001			4.7	4.7	5.51634	5.35717	5.51493	4.7	4.7	5.44889	4.7	5.43604							279	1	3	3	10.8	32.217	306	0	6.6231	649510	4.66646	3.68299	NaN	3.83227	4.14903	4.0187	3.29108	NaN	3.58237	3.29951	3.39345	0.254001	0.741797	0.160703	0.127304	DsvG11_1485|cysteine	DsvG11_1485|cysteine	>DsvG11_1485|cysteine synthase
	>DsvG11_2581|Hypothetical protein	0.15729	0.161972			5.67521	5.97473	4.7	5.93089	5.65937	6.02189	4.7	5.89353	4.7	5.83831							471	1	4	4	53.1	7.1792	64	0	15.107	2321600	5.76373	5.14142	4.84024	4.65754	5.23172	4.75471	4.41228	3.96451	4.55442	4.05915	4.24398	0.161972	0.750114	0.15729	0.114098	DsvG11_2581|Hypothetical	DsvG11_2581|Hypothetical	>DsvG11_2581|Hypothetical protein
	>DsvG11_0433|Ribosomal protein L15, conserved site	0.155115	0.914063			6.28966	6.38333	6.49819	6.35187	6.53029	6.42859	6.08468	6.40885	6.29017	6.06547							98	1	5	5	39.9	16.396	153	0	23.051	8360400	6.01912	5.42127	4.68693	4.9594	5.37227	5.37368	4.65469	3.7977	4.89065	4.29367	4.31456	0.914063	0.720228	0.155115	0.142352	DsvG11_0433|Ribosomal	DsvG11_0433|Ribosomal	>DsvG11_0433|Ribosomal protein L15, conserved site
	>DsvG11_1331|DNA-directed DNA polymerase	0.151025	0.202026			6.21788	5.77014	5.84498	6.08167	6.08181	6.09971	4.7	6.20994	6.16185	6.06985							242	1	5	5	13.3	42.396	384	0	11.419	4154200	5.31746	4.93843	3.33282	4.04957	4.58701	4.38986	3.92577	2.72829	4.28046	3.86597	3.95468	0.202026	0.747935	0.151025	0.11619	DsvG11_1331|DNA-directed	DsvG11_1331|DNA-directed	>DsvG11_1331|DNA-directed DNA polymerase
	>DsvG11_1546|ATPsyn_F1gamma: ATP synthase F1, gamma subunit	0.14979	0.783277			6.57721	6.28979	6.38007	6.25428	6.54329	6.11604	6.12172	6.51431	6.24212	6.30149							295	1	6	6	19.4	32.412	294	0	30.265	10118000	5.77465	5.44282	4.35872	4.57548	4.96753	4.9393	3.93443	3.65461	4.61375	3.92782	4.17806	0.783277	0.733455	0.14979	0.136427	DsvG11_1546|ATPsyn_F1gamma:	DsvG11_1546|ATPsyn_F1gamma:	>DsvG11_1546|ATPsyn_F1gamma: ATP synthase F1, gamma subunit
	>DsvG11_2873|uracil phosphoribosyltransferase	0.147213	0.311008			5.37671	4.7	4.7	4.7	5.35885	4.7	4.7	5.29949	4.7	4.7							512	1	2	2	8.7	22.624	208	0	3.2641	572880	4.67888	4.29642	3.36918	3.82958	3.74682	3.94271	NaN	NaN	3.51194	3.10051	NaN	0.311008	0.741212	0.147213	0.12239	DsvG11_2873|uracil	DsvG11_2873|uracil	>DsvG11_2873|uracil phosphoribosyltransferase
	>DsvG11_1382|polyribonucleotide nucleotidyltransferase	0.146089	1.08296			7.08586	6.91126	7.26176	7.04112	7.16289	7.06123	6.92789	6.96059	6.99032	6.79243							252	1	17	17	19.5	81.063	743	0	35.282	36572000	6.04466	5.44703	4.56252	5.365	5.32681	5.25744	4.61721	4.41666	4.75629	4.29367	4.35597	1.08296	0.731379	0.146089	0.136067	DsvG11_1382|polyribonucleotide	DsvG11_1382|polyribonucleotide	>DsvG11_1382|polyribonucleotide nucleotidyltransferase
	>DsvG11_1242|hydrogensulfite reductase;>DsvG11_0190|hydrogensulfite reductase	0.136597	0.561714			7.49263	7.16477	7.44401	7.51001	7.45929	7.26293	6.90641	7.44971	7.37734	7.39134							46	2	19	19	41.5	42.55	381	0	118.42	106220000	6.74746	6.29999	5.14789	5.51061	6.19587	5.87536	5.13833	4.46666	5.56371	5.01317	5.24135	0.561714	0.739207	0.136597	0.122355	DsvG11_1242|hydrogensulfite;DsvG11_0190|hydrogensulfite	DsvG11_1242|hydrogensulfite;DsvG11_0190|hydrogensulfite	>DsvG11_1242|hydrogensulfite reductase;>DsvG11_0190|hydrogensulfite reductase
	>DsvG11_1877|Dinitrogenase iron-molybdenum cofactor	0.134154	0.912229			7.36359	7.46992	7.72681	7.47761	7.42032	7.43035	7.46217	7.19827	7.32176	7.37493							382	1	5	5	42.2	11.862	116	0	89.566	85765000	7.15515	6.43396	6.18199	6.42205	6.53135	6.29088	5.69531	5.37433	5.70044	5.50733	5.70426	0.912229	0.741556	0.134154	0.124485	DsvG11_1877|Dinitrogenase	DsvG11_1877|Dinitrogenase	>DsvG11_1877|Dinitrogenase iron-molybdenum cofactor
	>DsvG11_1985|KH domain	0.13224	0.139679			5.66373	4.7	4.7	5.7494	5.57583	5.90468	4.7	5.72308	4.7	4.7							393	1	4	4	42.1	8.4358	76	0	6.6286	1483000	5.56909	5.11005	4.08622	NaN	5.11029	4.65914	4.41617	3.90488	4.1642	3.37502	3.61512	0.139679	0.78189	0.13224	0.0970316	DsvG11_1985|KH	DsvG11_1985|KH	>DsvG11_1985|KH domain
	>DsvG11_2872|4Fe-4S ferredoxin, iron-sulphur binding, conserved site	0.123599	0.172679			4.7	5.47696	4.7	5.53886	4.7	4.7	4.7	5.69783	4.7	4.7							511	1	4	4	9.8	39.931	366	0	6.3614	838620	4.66829	3.93586	3.44854	NaN	4.29261	3.89476	2.75535	NaN	3.71013	3.12833	2.81118	0.172679	0.778781	0.123599	0.0964695	DsvG11_2872|4Fe-4S	DsvG11_2872|4Fe-4S	>DsvG11_2872|4Fe-4S ferredoxin, iron-sulphur binding, conserved site
	>DsvG11_2307|tryptophan synthase	0.120864	0.21066			5.55403	4.7	4.7	5.20537	4.7	4.7	4.7	5.45507	4.7	4.7							443	1	2	2	7.5	27.505	255	0	2.5957	716400	4.70903	4.4838	3.25818	3.02987	3.94502	3.733	NaN	NaN	3.51951	NaN	2.47308	0.21066	0.781107	0.120864	0.0981489	DsvG11_2307|tryptophan	DsvG11_2307|tryptophan	>DsvG11_2307|tryptophan synthase
	>DsvG11_0449|Ribosomal protein L2, conserved site	0.120833	0.085626			6.72878	4.7	5.85308	6.58304	6.67649	5.90668	4.7	6.58795	6.51953	6.22308							109	1	11	11	37.6	31.05	282	0	27.177	14021000	6.03286	5.69451	3.72536	3.99158	5.42185	5.30302	3.80951	2.53817	4.79635	4.12888	4.31536	0.085626	0.809439	0.120833	0.0796549	DsvG11_0449|Ribosomal	DsvG11_0449|Ribosomal	>DsvG11_0449|Ribosomal protein L2, conserved site
	>DsvG11_1901|Antitoxin Phd_YefM, type II toxin-antitoxin system	0.1157	0.781317			4.90401	4.7	4.7	4.7	5.07449	4.7	4.7	4.7	4.7	4.7							385	1	2	2	22.6	10.363	93	0	3.489	237200	4.67615	4.20325	4.15534	3.84301	NaN	4.00886	NaN	NaN	NaN	NaN	NaN	0.781317	0.760192	0.1157	0.107547	DsvG11_1901|Antitoxin	DsvG11_1901|Antitoxin	>DsvG11_1901|Antitoxin Phd_YefM, type II toxin-antitoxin system
METCD	>DsvG11_1518|methenyltetrahydrofolate cyclohydrolase/methylenetetrahydrofolate dehydrogenase (NADP+)	0.112069	0.194253			5.3006	4.7	4.7	4.7	5.45062	4.7	4.7	5.49087	4.7	4.7							287	1	3	3	10.9	30.298	285	0	5.7553	485640	4.45586	4.14095	NaN	3.11348	3.51396	3.80273	NaN	NaN	3.58198	NaN	NaN	0.194253	0.789395	0.112069	0.0911017	DsvG11_1518|methenyltetrahydrofolate	DsvG11_1518|methenyltetrahydrofolate	>DsvG11_1518|methenyltetrahydrofolate cyclohydrolase/methylenetetrahydrofolate dehydrogenase (NADP+)
	>DsvG11_1486|Domain of unknown function DUF4440	0.111211	0.141144			4.7	4.7	4.7	5.59002	5.47722	5.81119	4.7	4.7	4.7	4.7							280	1	3	3	20.3	16.443	153	0	27.165	1238300	5.24773	4.60237	4.28852	3.84739	4.74095	4.33011	4.06926	3.18449	3.88904	3.45905	4.00268	0.141144	0.800567	0.111211	0.0853936	DsvG11_1486|Domain	DsvG11_1486|Domain	>DsvG11_1486|Domain of unknown function DUF4440
	>DsvG11_0469|FeoA domain	0.104179	0.0657835			5.97077	4.7	7.21285	4.7	4.7	5.80661	4.7	4.7	5.82375	5.73235							116	1	4	4	59.5	7.9649	74	0	14.443	7848100	6.19579	5.5157	5.04317	5.9324	5.15951	4.86928	4.23393	2.96973	3.9863	4.09601	4.22608	0.0657835	0.820175	0.104179	0.0663706	DsvG11_0469|FeoA	DsvG11_0469|FeoA	>DsvG11_0469|FeoA domain
	>DsvG11_2278|Phosphopantetheine attachment site.	0.103175	0.220569			6.96742	7.06307	6.34394	7.14758	6.86542	6.81018	6.88322	6.75562	6.32416	7.09837							435	1	4	4	27.3	8.5576	77	0	44.124	26183000	6.9409	6.25448	5.99109	5.63059	6.45286	6.06416	5.4351	5.38258	5.56304	4.92008	5.75259	0.220569	0.798954	0.103175	0.0867073	DsvG11_2278|Phosphopantetheine	DsvG11_2278|Phosphopantetheine	>DsvG11_2278|Phosphopantetheine attachment site.
	>DsvG11_3004|RepB DNA-primase from phage plasmid	0.102853	0.54651			4.75566	4.7	4.7	4.7	5.1586	4.7	4.7	4.7	4.7	4.7							532	1	2	2	7.3	41.452	370	0	4.9802	250810	4.07711	3.42904	3.68356	NaN	3.17003	3.47025	NaN	NaN	NaN	NaN	NaN	0.54651	0.781012	0.102853	0.0943963	DsvG11_3004|RepB	DsvG11_3004|RepB	>DsvG11_3004|RepB DNA-primase from phage plasmid
	>DsvG11_1548|ATPase, OSCP/delta subunit	0.101311	0.0678277			4.7	4.7	6.11932	5.92978	4.7	4.7	4.7	4.7	4.7	6.84255							297	1	2	2	9.3	19.828	183	0	4.0751	2172900	5.25787	NaN	NaN	4.12982	4.20428	3.55294	NaN	NaN	3.14123	NaN	5.16622	0.0678277	0.821484	0.101311	0.0658586	DsvG11_1548|ATPase,	DsvG11_1548|ATPase,	>DsvG11_1548|ATPase, OSCP/delta subunit
	>DsvG11_2351|Chaperonin 10 Kd subunit	0.0912798	0.579607			8.60071	8.76555	8.43851	8.5071	8.62268	8.58444	8.59128	8.35261	8.56142	8.3884							451	1	14	14	90.5	10.274	95	0	117.19	863900000	8.09135	7.26091	7.38677	6.97112	7.21468	7.38328	7.13351	6.19064	6.64083	6.73464	6.77395	0.579607	0.799893	0.0912798	0.0848436	DsvG11_2351|Chaperonin	DsvG11_2351|Chaperonin	>DsvG11_2351|Chaperonin 10 Kd subunit
	>DsvG11_1664|30S ribosomal protein S12 [rpsL].	0.0785254	0.0680726			6.38503	4.7	6.03965	6.12924	6.18321	5.88721	4.7	6.31103	6.1186	6.02768							326	1	5	5	30.1	13.806	123	0	10.748	5509000	6.0421	5.70979	4.37771	5.00625	5.27775	5.15158	3.90615	NaN	4.88758	4.37932	4.36844	0.0680726	0.857683	0.0785254	0.0554621	DsvG11_1664|30S	DsvG11_1664|30S	>DsvG11_1664|30S ribosomal protein S12 [rpsL].
	>DsvG11_1582|Putative redox-active protein (C_GCAxxG_C_C)	0.0771349	0.234029			6.62716	6.98291	6.95765	6.7711	6.7376	6.68204	7.08357	6.499	6.92728	6.49886							304	1	6	6	20.4	29.989	279	0	12.834	20177000	6.12875	5.54187	5.13357	5.28423	5.338	5.37177	4.74135	4.41958	4.81794	4.53737	4.52802	0.234029	0.821838	0.0771349	0.067961	DsvG11_1582|Putative	DsvG11_1582|Putative	>DsvG11_1582|Putative redox-active protein (C_GCAxxG_C_C)
	>DsvG11_1243|hydrogensulfite reductase;>DsvG11_0189|Nitrite/sulphite reductase 4Fe-4S domain	0.0752427	0.328129			7.97493	7.80117	7.77953	8.09198	8.08041	7.80591	7.61099	7.98702	7.94869	7.9992							228	3	22	22	36.8	49.161	437	0	199.7	290320000	7.12044	6.50435	5.78509	6.10622	6.53195	6.34584	5.56633	5.26463	6.00424	5.6529	5.68377	0.328129	0.824089	0.0752427	0.0684545	DsvG11_1243|hydrogensulfite;DsvG11_0189|Nitrite/sulphite;DsvG11_0188|Nitrite/Sulfite	DsvG11_1243|hydrogensulfite;DsvG11_0189|Nitrite/sulphite	>DsvG11_1243|hydrogensulfite reductase;>DsvG11_0189|Nitrite/sulphite reductase 4Fe-4S domain
	>DsvG11_2884|RmlC-like cupin domain	0.0709785	0.0574875			6.32207	4.7	6.20739	6.26895	6.29458	5.95009	4.7	6.37125	6.35253	6.06423							513	1	8	8	23.8	31.082	286	0	12.298	6187000	5.5362	5.07335	NaN	4.42215	4.98415	4.7059	3.79804	NaN	4.49178	3.8151	3.89347	0.0574875	0.866085	0.0709785	0.0492696	DsvG11_2884|RmlC-like	DsvG11_2884|RmlC-like	>DsvG11_2884|RmlC-like cupin domain
	>DsvG11_0629|2-isopropylmalate synthase	0.066414	0.0846122			5.51872	4.7	4.7	5.33228	4.7	4.7	4.7	5.81893	4.7	4.7							144	1	5	5	11.8	56.52	515	0	15.196	565480	4.27529	3.78089	NaN	3.20491	3.69504	NaN	NaN	NaN	3.77067	NaN	2.55125	0.0846122	0.860555	0.066414	0.0515924	DsvG11_0629|2-isopropylmalate	DsvG11_0629|2-isopropylmalate	>DsvG11_0629|2-isopropylmalate synthase
	>DsvG11_1159|Asparagine-tRNA ligase	0.0645074	0.06521			5.58363	4.7	4.7	5.49042	5.65159	4.7	4.7	5.90641	4.7	5.79669							218	1	5	5	9.3	51.1	454	0	8.1982	1380800	4.69299	4.44851	NaN	NaN	3.69927	3.66747	NaN	NaN	3.65869	3.54182	3.5485	0.06521	0.864944	0.0645074	0.0475845	DsvG11_1159|Asparagine-tRNA	DsvG11_1159|Asparagine-tRNA	>DsvG11_1159|Asparagine-tRNA ligase
	>DsvG11_0528|Solute-binding protein family 3, conserved site	0.0590075	0.253729			7.02156	7.35156	6.99428	6.98862	6.97895	7.00061	7.21935	6.92464	7.05892	6.83641							125	1	11	8	29.6	26.965	247	0	70.335	34135000	6.45402	5.87175	5.65337	5.25928	5.79099	5.53493	5.03205	4.90412	5.17961	4.79691	5.02543	0.253729	0.856186	0.0590075	0.0538184	DsvG11_0528|Solute-binding	DsvG11_0528|Solute-binding	>DsvG11_0528|Solute-binding protein family 3, conserved site
	>DsvG11_1843|pyridoxal 5-phosphate synthase (glutamine hydrolysing)	0.0589009	0.0463042			6.34612	4.7	6.28411	6.30391	6.26053	6.04088	4.7	6.51016	6.13988	6.20925							374	1	10	10	28.3	31.509	293	0	15.613	7034200	5.56846	5.16113	4.06937	4.39335	4.91315	4.60989	3.81584	NaN	4.70621	3.56229	3.71584	0.0463042	0.887345	0.0589009	0.0406496	DsvG11_1843|pyridoxal	DsvG11_1843|pyridoxal	>DsvG11_1843|pyridoxal 5-phosphate synthase (glutamine hydrolysing)
	>DsvG11_0656|phosphoglycerate kinase	0.0587415	0.0439886			6.34643	4.7	6.05162	6.32513	6.55746	5.80277	4.7	6.35773	6.49965	6.32679							151	1	8	8	19.8	41.295	393	0	20.514	7162700	5.47486	5.04167	NaN	4.16596	4.79657	4.7867	3.3293	NaN	4.35174	3.96373	4.20718	0.0439886	0.885121	0.0587415	0.0399533	DsvG11_0656|phosphoglycerate	DsvG11_0656|phosphoglycerate	>DsvG11_0656|phosphoglycerate kinase
	>sp|P13647|K2C5_HUMAN Keratin, type II cytoskeletal 5 OS=Homo sapiens GN=KRT5	0.0527987	0.0600813		0.0600813	7.12382	6.46347	5.98508	6.84464	5.87254	6.08867	6.96713	6.4238	5.84497	6.70099			+				10	1	35	19	45.8	62.378	590	0	83.787	23342000	5.87677	5.65586	4.2051	3.68108	5.29354	4.0593	3.64567	4.18963	4.4535	3.51489	4.2955	0.0600813	0.886431	0.0527987	0.0401696	CON__sp|P13647|K2C5_HUMAN	CON__sp|P13647|K2C5_HUMAN	>sp|P13647|K2C5_HUMAN Keratin, type II cytoskeletal 5 OS=Homo sapiens GN=KRT5 PE=1 SV=3
	>DsvG11_0540|ATP-dependent Clp protease ATP-binding subunit signature	0.0508892	0.0851544			5.24832	4.7	4.7	5.26288	4.7	4.7	4.7	5.55675	4.7	4.7							129	1	4	4	5.9	96.856	868	0	20.969	447010	3.96012	3.65214	NaN	NaN	3.44206	2.6564	NaN	NaN	3.1502	NaN	NaN	0.0851544	0.885832	0.0508892	0.0417524	DsvG11_0540|ATP-dependent	DsvG11_0540|ATP-dependent	>DsvG11_0540|ATP-dependent Clp protease ATP-binding subunit signature
	>DsvG11_2495|Proline-tRNA ligase	0.0395973	0.0605325			4.7	4.7	4.7	5.24438	5.2935	4.7	4.7	5.63988	4.7	4.7							463	1	2	2	3.5	63.444	574	0	3.4162	458180	4.36001	3.8465	NaN	NaN	3.83317	3.66828	NaN	NaN	3.64514	NaN	NaN	0.0605325	0.907945	0.0395973	0.0320852	DsvG11_2495|Proline-tRNA	DsvG11_2495|Proline-tRNA	>DsvG11_2495|Proline-tRNA ligase
	>DsvG11_1865|Heavy-metal-associated domain profile.	0.03244	0.0646788			6.80133	7.63285	7.0377	7.3025	7.29504	7.22611	7.45914	6.89153	6.9476	7.38286							380	1	7	7	92.3	6.9479	65	0	81.331	39296000	6.89538	5.56673	6.07137	6.2035	6.23172	5.99082	5.59962	5.8171	5.21945	5.40893	5.74338	0.0646788	0.9248	0.03244	0.0274863	DsvG11_1865|Heavy-metal-associated	DsvG11_1865|Heavy-metal-associated	>DsvG11_1865|Heavy-metal-associated domain profile.
	>DsvG11_0990|Cupin domain	0.0281125	0.158837			6.69162	6.74758	6.90484	6.71512	6.84862	6.72257	6.62675	6.81454	6.93588	6.66748							197	1	6	6	50.4	12.424	115	0	29.644	19486000	6.44462	5.87494	5.20458	5.46021	5.78721	5.65017	4.93222	4.5642	5.32401	5.00445	4.96167	0.158837	0.930027	0.0281125	0.026302	DsvG11_0990|Cupin	DsvG11_0990|Cupin	>DsvG11_0990|Cupin domain
	>DsvG11_1545|H+-transporting two-sector ATPase	0.025323	0.0760235			7.1745	6.85373	7.00604	6.97636	7.20085	7.14423	6.61671	7.13392	7.03775	7.15226							294	1	20	20	46.3	51.397	473	0	126.1	49254000	6.29451	5.86184	4.68631	5.08782	5.61946	5.53031	4.97191	3.9642	5.01414	4.58698	4.85334	0.0760235	0.938389	0.025323	0.0225904	DsvG11_1545|H+-transporting	DsvG11_1545|H+-transporting	>DsvG11_1545|H+-transporting two-sector ATPase
	>DsvG11_2610|cytochrome-c3 hydrogenase/ferredoxin hydrogenase	0.0224897	0.0213435			5.96417	6.26404	6.06815	6.23439	6.14681	6.50457	6.66504	6.37852	4.7	6.31698							478	1	3	3	12.4	33.911	315	0	18.915	5509400	5.62716	4.73672	4.58846	4.66994	5.03759	4.678	4.56719	4.11521	4.54503	4.26898	4.36977	0.0213435	0.949515	0.0224897	0.0165071	DsvG11_2610|cytochrome-c3	DsvG11_2610|cytochrome-c3	>DsvG11_2610|cytochrome-c3 hydrogenase/ferredoxin hydrogenase
	>DsvG11_0529|Bacterial extracellular solute-binding proteins, family 3	0.0169324	0.0642083			6.9507	7.30777	6.9426	7.06401	6.98132	7.06382	7.27203	6.8994	6.94076	6.98573							126	1	12	9	40.9	27.037	247	0	61.224	37497000	6.49481	5.94716	5.54694	5.25397	5.85429	5.59403	5.03775	4.95882	5.25914	4.82345	5.18084	0.0642083	0.949828	0.0169324	0.0154674	DsvG11_0529|Bacterial	DsvG11_0529|Bacterial	>DsvG11_0529|Bacterial extracellular solute-binding proteins, family 3
	>DsvG11_1839|Protein of unknown function DUF465	0.0164722	0.0870569			7.2108	7.4711	7.45088	7.33127	7.37088	7.40594	7.51239	7.21269	7.28486	7.33668							373	1	8	8	82.9	9.0133	76	0	31.38	70012000	7.14619	6.43049	6.0613	6.35889	6.51787	6.32566	5.80221	5.50331	5.81754	5.53052	5.70784	0.0870569	0.946865	0.0164722	0.0154032	DsvG11_1839|Protein	DsvG11_1839|Protein	>DsvG11_1839|Protein of unknown function DUF465
	>DsvG11_1719|glutamate-1-semialdehyde 2,1-aminomutase	0.0134658	0.0104641			6.11398	4.7	4.7	5.79617	5.98394	4.7	4.7	5.99176	5.90758	5.92742							343	1	9	9	22.2	45.286	423	0	17.78	2930400	5.18817	4.90974	NaN	NaN	4.54351	4.26827	NaN	NaN	4.05545	3.29885	3.78826	0.0104641	0.966405	0.0134658	0.00936826	DsvG11_1719|glutamate-1-semialdehyde	DsvG11_1719|glutamate-1-semialdehyde	>DsvG11_1719|glutamate-1-semialdehyde 2,1-aminomutase
	>DsvG11_0961|D-isomer specific 2-hydroxyacid dehydrogenases NAD-binding signature.	0.00537157	0.00386882			6.54898	4.7	5.7602	6.34774	6.47106	6.2377	4.7	6.35432	6.18834	6.32077							193	1	6	6	19.4	33.127	309	0	25.032	8328300	5.74447	5.40888	2.75658	3.63659	5.08803	4.99463	4.13178	NaN	4.51388	3.8782	4.2777	0.00386882	0.993485	0.00537157	0.00365807	DsvG11_0961|D-isomer	DsvG11_0961|D-isomer	>DsvG11_0961|D-isomer specific 2-hydroxyacid dehydrogenases NAD-binding signature.
	>sp|P35527|K1C9_HUMAN Keratin, type I cytoskeletal 9 OS=Homo sapiens GN=KRT9	9.83238e-05	9.72604e-05		9.72604e-05	8.6836	7.81875	7.35845	8.01615	7.54768	7.86192	8.50613	8.05953	6.97858	8.01799			+				12	1	36	35	61.3	62.064	623	0	323.31	669000000	7.41046	7.26778	5.73916	5.45965	6.43766	5.75588	5.54678	6.04238	5.98221	4.47268	5.78811	9.72604e-05	0.999445	9.83238e-05	7.33983e-05	CON__sp|P35527|K1C9_HUMAN	CON__sp|P35527|K1C9_HUMAN	>sp|P35527|K1C9_HUMAN Keratin, type I cytoskeletal 9 OS=Homo sapiens GN=KRT9 PE=1 SV=3
	>DsvG11_1796|Iron-containing alcohol dehydrogenases signature 2.	-0.000365639	0.000534572			7.73652	6.88213	7.35505	7.56772	7.75077	7.65211	6.97866	7.95775	7.3523	7.3532							360	1	20	20	44.9	42.569	399	0	203.05	150770000	6.94787	6.51271	5.05119	5.6522	6.18463	6.1951	5.53757	4.51004	6.09961	5.06885	5.30552	0.000534572	1	-0.000365639	-0.000297296	DsvG11_1796|Iron-containing	DsvG11_1796|Iron-containing	>DsvG11_1796|Iron-containing alcohol dehydrogenases signature 2.
	>DsvG11_2625|histidinol dehydrogenase	-0.00359926	0.00374668			5.55536	4.7	4.7	5.35843	5.36126	5.82015	4.7	5.77289	4.7	4.7							481	1	5	5	11.1	46.427	434	0	12.025	830910	4.6891	4.21299	3.03763	3.50444	3.93689	3.72806	3.6363	NaN	3.99736	NaN	NaN	0.00374668	0.995649	-0.00359926	-0.00271837	DsvG11_2625|histidinol	DsvG11_2625|histidinol	>DsvG11_2625|histidinol dehydrogenase
	>DsvG11_0086|histidine kinase	-0.0118194	0.0169539			5.26919	4.7	4.7	5.09858	4.7	4.7	4.7	5.72686	4.7	4.7							30	1	4	4	4	109.44	1031	0	6.3043	538740	4.10813	3.89795	NaN	NaN	3.31631	2.67453	NaN	NaN	3.307	2.54337	NaN	0.0169539	0.967777	-0.0118194	-0.00954214	DsvG11_0086|histidine	DsvG11_0086|histidine	>DsvG11_0086|histidine kinase
	>DsvG11_0156|Periplasmic binding protein-like I	-0.0121765	0.0447295			7.86307	8.2132	8.02465	8.08845	7.99836	8.14311	8.27244	7.84782	8.07284	7.9124							42	1	23	23	66.8	39.898	376	0	174.45	319590000	7.18239	6.42416	6.20047	6.27107	6.55775	6.26257	5.94281	5.91483	5.9245	5.7418	5.7609	0.0447295	0.965224	-0.0121765	-0.0111106	DsvG11_0156|Periplasmic	DsvG11_0156|Periplasmic	>DsvG11_0156|Periplasmic binding protein-like I
	>DsvG11_1723|Cytochrome c, class III	-0.0202023	0.064551			6.98687	7.1025	6.77387	6.89081	6.82529	7.10295	7.21982	6.72858	6.85346	6.77554							344	1	5	5	33.6	13.795	128	0	12.509	30064000	6.63294	6.09691	5.54796	5.55448	6.0092	5.6894	5.29568	5.08615	5.36354	5.18344	5.07795	0.064551	0.94676	-0.0202023	-0.0181602	DsvG11_1723|Cytochrome	DsvG11_1723|Cytochrome	>DsvG11_1723|Cytochrome c, class III
	>DsvG11_1697|Cytochrome c, class III	-0.025857	0.0434677			6.31258	5.90488	5.76506	5.96206	5.91763	6.5423	6.23553	5.61982	6.05553	5.53831							335	1	6	6	21.5	35.025	326	0	11.617	3349300	5.22391	4.81253	4.18373	4.38562	3.99448	4.26435	4.31133	3.72206	3.46546	3.57257	3.3593	0.0434677	0.938595	-0.025857	-0.0213806	DsvG11_1697|Cytochrome	DsvG11_1697|Cytochrome	>DsvG11_1697|Cytochrome c, class III
	>DsvG11_0352|USP_Like	-0.0285758	0.107757			6.44954	6.40118	6.46391	6.55831	6.43371	6.33056	6.31355	6.79123	6.37605	6.63814							79	1	4	4	34.2	15.665	146	0	22.419	11565000	6.21806	5.67202	4.97312	5.14223	5.59497	5.2189	4.62564	4.34978	5.29636	4.54119	4.96953	0.107757	0.928296	-0.0285758	-0.0260008	DsvG11_0352|USP_Like	DsvG11_0352|USP_Like	>DsvG11_0352|USP_Like
	>DsvG11_1144|Nitroreductase family	-0.03745	0.0508548			5.27545	4.7	4.7	5.47188	4.7	4.7	4.7	5.25147	4.7	5.68311							216	1	3	3	13	21.053	192	0	11.449	637940	4.90169	4.54387	3.14579	3.55569	4.3379	NaN	3.74159	NaN	3.55286	NaN	3.94969	0.0508548	0.914748	-0.03745	-0.0296962	DsvG11_1144|Nitroreductase	DsvG11_1144|Nitroreductase	>DsvG11_1144|Nitroreductase family
	>DsvG11_2012|PBP superfamily domain	-0.0385475	0.129698			6.31095	6.78951	6.6891	6.60881	6.42615	6.65037	6.80064	6.37683	6.6699	6.51953							396	1	7	7	23.6	29.861	275	0	10.892	8797500	5.74024	4.68567	4.91038	4.95334	5.14799	4.738	4.42311	4.65528	4.42264	4.36736	4.12753	0.129698	0.90154	-0.0385475	-0.0346334	DsvG11_2012|PBP	DsvG11_2012|PBP	>DsvG11_2012|PBP superfamily domain
	>sp|P04264|K2C1_HUMAN Keratin, type II cytoskeletal 1 OS=Homo sapiens GN=KRT1	-0.0453724	0.0532232		0.0532232	8.83752	8.13066	7.45446	8.27	7.74379	8.05721	8.60833	8.2774	7.46154	8.25881			+				6	1	50	42	57.8	66.038	644	0	323.31	915560000	7.47032	7.28764	5.91896	5.74139	6.6287	5.8802	5.68627	6.02181	6.08365	4.93667	5.95999	0.0532232	0.903986	-0.0453724	-0.0348224	CON__sp|P04264|K2C1_HUMAN	CON__sp|P04264|K2C1_HUMAN	>sp|P04264|K2C1_HUMAN Keratin, type II cytoskeletal 1 OS=Homo sapiens GN=KRT1 PE=1 SV=6
	>DsvG11_0808|2-amino-3,7-dideoxy-D-threo-hept-6-ulosonate synthase	-0.0457901	0.614292			6.87935	6.83609	6.91984	6.85786	6.87212	6.94708	7.01645	6.83129	6.94356	6.85583							177	1	8	8	27.5	28.225	265	0	36.025	27209000	6.23058	5.6948	4.9581	5.01561	5.68797	5.3497	4.7905	4.63354	4.93871	4.71294	4.75154	0.614292	0.875902	-0.0457901	-0.0441848	DsvG11_0808|2-amino-3,7-dideoxy-D-threo-hept-6-ulosonate	DsvG11_0808|2-amino-3,7-dideoxy-D-threo-hept-6-ulosonate	>DsvG11_0808|2-amino-3,7-dideoxy-D-threo-hept-6-ulosonate synthase
	>DsvG11_0627|3-isopropylmalate dehydratase	-0.0466527	0.0439867			5.56444	4.7	5.5385	5.52738	5.63688	5.50151	4.7	6.34427	4.7	5.95468							142	1	4	4	21.8	17.339	165	0	7.8719	1523000	5.1827	4.53065	NaN	3.96292	4.37035	4.25532	3.75002	NaN	4.6786	3.45434	4.06232	0.0439867	0.901411	-0.0466527	-0.0339665	DsvG11_0627|3-isopropylmalate	DsvG11_0627|3-isopropylmalate	>DsvG11_0627|3-isopropylmalate dehydratase
	>DsvG11_2639|PBP1_ABC_ligand_binding_like_12	-0.0596403	0.101593			7.87089	7.06074	7.71655	7.75725	7.88317	8.08357	7.14662	7.84098	7.69948	7.81614							484	1	20	20	49.1	40.785	381	0	176.1	217580000	7.08235	6.61504	5.149	5.94999	6.46471	6.19706	5.95732	4.57909	5.92777	5.36975	5.6222	0.101593	0.863618	-0.0596403	-0.0489623	DsvG11_2639|PBP1_ABC_ligand_binding_like_12	DsvG11_2639|PBP1_ABC_ligand_binding_like_12	>DsvG11_2639|PBP1_ABC_ligand_binding_like_12
	>DsvG11_0297|CheY-like superfamily	-0.0791335	0.177281			6.70597	7.51786	7.2418	7.06179	6.90461	7.39071	7.45997	6.99935	6.94954	7.02812							67	1	8	8	44.6	17.66	157	0	42.702	42801000	6.63145	5.78018	5.88327	5.74942	5.98329	5.60396	5.59374	5.13184	5.33594	4.93569	5.19457	0.177281	0.820015	-0.0791335	-0.0672928	DsvG11_0297|CheY-like	DsvG11_0297|CheY-like	>DsvG11_0297|CheY-like superfamily
	>DsvG11_2766|Endoribonuclease L-PSP/chorismate mutase-like	-0.0811037	0.478885			6.82043	6.7655	6.60207	6.66404	6.85145	6.86715	6.80887	6.58533	6.92991	6.91776							499	1	8	8	67.5	13.134	126	0	69.987	19601000	6.33804	5.81429	4.84707	5.2116	5.62982	5.52769	5.11361	4.44386	5.11744	5.01258	5.13852	0.478885	0.80687	-0.0811037	-0.0751976	DsvG11_2766|Endoribonuclease	DsvG11_2766|Endoribonuclease	>DsvG11_2766|Endoribonuclease L-PSP/chorismate mutase-like
	>DsvG11_2920|Thioredoxin family signature	-0.088027	0.269969			7.41898	8.04147	7.45117	7.56139	7.41357	7.70344	7.87826	7.49464	7.55433	7.69604							523	1	8	8	77.6	11.576	107	0	197.17	121590000	7.30673	6.57374	6.51376	6.39176	6.58799	6.26823	6.11604	5.93911	5.94131	5.96553	6.03671	0.269969	0.809444	-0.088027	-0.077454	DsvG11_2920|Thioredoxin	DsvG11_2920|Thioredoxin	>DsvG11_2920|Thioredoxin family signature
	>sp|P02533|K1C14_HUMAN Keratin, type I cytoskeletal 14 OS=Homo sapiens GN=KRT14	-0.0887588	0.0508636		0.0508636	6.9631	6.17696	4.7	7.01862	4.7	6.0136	6.58065	6.21099	4.7	6.49723			+				2	1	23	10	44.3	51.561	472	0	47.358	21007000	5.85998	5.54164	4.07041	NaN	5.51093	3.93842	3.60457	3.76401	4.02522	NaN	4.04899	0.0508636	0.856961	-0.0887588	-0.0548323	CON__sp|P02533|K1C14_HUMAN	CON__sp|P02533|K1C14_HUMAN	>sp|P02533|K1C14_HUMAN Keratin, type I cytoskeletal 14 OS=Homo sapiens GN=KRT14 PE=1 SV=4
	>sp|P00760|TRY1_BOVIN Cationic trypsin OS=Bos taurus GN=Trp1	-0.0888918	0.216661		0.216661	9.09785	9.39688	9.33246	8.88959	9.08679	9.60204	9.40076	8.92606	9.40045	8.91871			+				1	2	14	14	68.3	25.785	246	0	323.31	3491600000	8.50163	7.58328	7.59262	7.77173	7.3387	7.70863	7.52429	7.35149	7.0267	7.38137	7.23835	0.216661	0.807433	-0.0888918	-0.0762261	CON__sp|P00760|TRY1_BOVIN;CON__sp|P00761|TRYP_PIG	CON__sp|P00760|TRY1_BOVIN	>sp|P00760|TRY1_BOVIN Cationic trypsin OS=Bos taurus GN=Trp1 PE=1 SV=3
	>DsvG11_1487|Pyridine nucleotide disulphide reductase class-I signature	-0.0890871	0.113408			4.7	5.52907	4.7	5.44562	5.39048	5.7597	4.7	4.7	5.64285	5.40805							281	1	2	2	4.5	48.406	467	0	5.3988	703840	4.61702	3.74408	3.6225	3.5249	4.07613	3.71907	3.59415	NaN	3.35276	3.51473	3.23246	0.113408	0.825867	-0.0890871	-0.0688059	DsvG11_1487|Pyridine	DsvG11_1487|Pyridine	>DsvG11_1487|Pyridine nucleotide disulphide reductase class-I signature
	>DsvG11_2536|Cytochrome C oxidase, cbb3-type, subunit III	-0.0911347	0.194342			6.55177	7.29026	6.28389	6.67593	6.47486	6.74866	6.94667	6.47717	6.76687	6.793							466	1	5	5	46.6	10.979	103	0	25.447	17616000	6.46776	5.78598	5.86113	5.03527	5.83395	5.30302	5.12678	4.93587	5.05146	4.9107	5.28538	0.194342	0.808764	-0.0911347	-0.0767719	DsvG11_2536|Cytochrome	DsvG11_2536|Cytochrome	>DsvG11_2536|Cytochrome C oxidase, cbb3-type, subunit III
	>DsvG11_1590|branched-chain-amino-acid transaminase	-0.0920316	0.0744345			6.14532	6.35691	5.97557	6.43575	6.08023	7.09681	7.11591	6.34347	4.7	6.19775							306	1	5	5	15.7	34.123	306	0	16.579	6456000	5.63387	4.6526	4.7046	4.52471	4.68368	4.73409	5.03611	4.7461	4.17377	3.56009	4.20156	0.0744345	0.822816	-0.0920316	-0.0635422	DsvG11_1590|branched-chain-amino-acid	DsvG11_1590|branched-chain-amino-acid	>DsvG11_1590|branched-chain-amino-acid transaminase
PFOR	>DsvG11_0940|Pyruvate:ferredoxin oxidoreductase core domain II	-0.0920709	0.202798			7.15875	6.439	6.75039	7.08668	7.11909	7.15048	6.57523	7.2668	6.96001	7.06175							188	1	28	28	26.7	128.24	1178	0	97.149	43902000	5.8943	5.47937	3.70709	4.35549	5.26555	5.08009	4.49839	3.46934	4.90759	4.03918	4.37756	0.202798	0.81117	-0.0920709	-0.0778827	DsvG11_0940|Pyruvate:ferredoxin	DsvG11_0940|Pyruvate:ferredoxin	>DsvG11_0940|Pyruvate:ferredoxin oxidoreductase core domain II
	>DsvG11_1367|adenosylhomocysteinase	-0.0932692	0.0756289			6.31965	4.7	6.08461	6.05759	6.29629	6.15845	4.7	6.4808	6.46668	6.11856							250	1	8	8	17.3	51.866	473	0	69.93	5604100	5.40608	4.98469	2.94286	4.27367	4.63947	4.62593	3.82543	NaN	4.39536	4.0887	3.94804	0.0756289	0.82313	-0.0932692	-0.0644258	DsvG11_1367|adenosylhomocysteinase	DsvG11_1367|adenosylhomocysteinase	>DsvG11_1367|adenosylhomocysteinase
	>sp|P13645|K1C10_HUMAN Keratin, type I cytoskeletal 10 OS=Homo sapiens GN=KRT10	-0.100057	0.161054		0.161054	7.9304	7.83695	7.05119	8.09663	7.22	7.61817	7.74739	7.78471	7.35434	8.13085			+				9	1	29	25	44.2	58.826	584	0	248.68	280590000	7.0331	6.64466	5.70063	5.27834	6.57396	5.47028	5.35436	5.09889	5.7176	4.8526	5.8441	0.161054	0.809719	-0.100057	-0.0805597	CON__sp|P13645|K1C10_HUMAN	CON__sp|P13645|K1C10_HUMAN	>sp|P13645|K1C10_HUMAN Keratin, type I cytoskeletal 10 OS=Homo sapiens GN=KRT10 PE=1 SV=6
	>DsvG11_0172|catalase	-0.11465	0.769357			6.37882	6.65464	6.37703	6.61146	6.55206	6.67886	6.75345	6.50098	6.52771	6.68626							44	1	11	11	24.3	55.26	485	0	50.982	11496000	5.62919	4.97292	4.42677	4.35872	5.08853	4.77979	4.34684	4.11418	4.39855	4.10548	4.42185	0.769357	0.761705	-0.11465	-0.106547	DsvG11_0172|catalase	DsvG11_0172|catalase	>DsvG11_0172|catalase
	>DsvG11_0483|Ferritin-related	-0.122072	0.559844			7.69305	7.89602	7.46941	7.92264	7.61756	7.85364	7.83102	7.69526	7.77457	8.05454							118	1	10	10	34.6	21.38	191	0	138.52	147420000	7.32346	6.41221	6.05922	6.89515	6.56435	5.99494	6.18839	6.2382	5.56572	5.40924	5.96439	0.559844	0.754056	-0.122072	-0.110542	DsvG11_0483|Ferritin-related	DsvG11_0483|Ferritin-related	>DsvG11_0483|Ferritin-related
	>DsvG11_0165|NADPH-dependent FMN reductase	-0.126832	0.156696			5.46255	4.7	5.58098	5.73002	5.96816	5.82374	4.7	5.79265	5.83681	5.92267							43	1	5	5	22.7	22.373	207	0	8.5559	1427700	5.00852	4.21945	3.57163	4.01009	4.35717	4.22614	3.94861	3.47038	3.73152	3.80705	3.91436	0.156696	0.78182	-0.126832	-0.0965026	DsvG11_0165|NADPH-dependent	DsvG11_0165|NADPH-dependent	>DsvG11_0165|NADPH-dependent FMN reductase
	>DsvG11_0089|rubredoxin	-0.131896	0.105569			4.7	6.46673	4.7	4.7	4.7	4.7	4.7	5.71961	4.7	6.1066							32	1	3	3	53.2	7.1971	62	0	5.1716	1511400	5.57731	NaN	5.21245	4.23411	4.78748	4.47898	4.26512	4.03181	4.4238	3.81502	4.64274	0.105569	0.790008	-0.131896	-0.0899868	DsvG11_0089|rubredoxin	DsvG11_0089|rubredoxin	>DsvG11_0089|rubredoxin
	>DsvG11_2748|ACT domain profile.	-0.135565	0.148074			5.16749	4.7	5.81521	4.7	4.7	5.81596	4.7	4.7	5.84457	4.7							496	1	2	2	15.4	15.728	143	0	17.487	744270	4.96864	4.15521	3.70604	4.37588	4.34951	3.7808	4.13773	NaN	NaN	3.74345	3.34708	0.148074	0.778905	-0.135565	-0.100183	DsvG11_2748|ACT	DsvG11_2748|ACT	>DsvG11_2748|ACT domain profile.
	>DsvG11_2369|ttdB_fumA_fumB: hydrolyase, tartrate beta subunit/fumarate domain protein, Fe-S type	-0.153459	0.161086			5.80798	5.56944	6.16316	6.10714	5.99295	6.19234	4.7	6.67757	6.50875	6.32932							456	1	7	7	31.2	19.698	186	0	14.193	4625200	5.7109	4.94194	3.74913	4.65741	5.05119	4.70962	4.39471	NaN	5.10609	4.36977	4.55275	0.161086	0.752323	-0.153459	-0.111922	DsvG11_2369|ttdB_fumA_fumB:	DsvG11_2369|ttdB_fumA_fumB:	>DsvG11_2369|ttdB_fumA_fumB: hydrolyase, tartrate beta subunit/fumarate domain protein, Fe-S type
	>sp|P35908|K22E_HUMAN Keratin, type II cytoskeletal 2 epidermal OS=Homo sapiens	-0.158777	0.326063		0.326063	7.36082	7.38964	6.95401	7.78201	6.92019	7.22984	7.65139	7.54481	7.01762	7.75691			+				13	1	36	25	51.6	65.432	639	0	194.24	114860000	6.45811	5.86579	5.08906	4.72608	6.13072	4.93922	4.65097	4.70652	5.34774	4.29188	5.26781	0.326063	0.741288	-0.158777	-0.131182	CON__sp|P35908|K22E_HUMAN	CON__sp|P35908|K22E_HUMAN	>sp|P35908|K22E_HUMAN Keratin, type II cytoskeletal 2 epidermal OS=Homo sapiens GN=KRT2 PE=1 SV=2
	>DsvG11_2609|Nickel-dependent hydrogenase, large subunit	-0.160069	1.47216			7.20455	7.4587	7.29721	7.43305	7.31458	7.61569	7.59025	7.44042	7.42264	7.43944							477	1	18	18	30.8	61.76	558	0	62.661	78044000	6.42995	5.7076	5.21368	5.27413	5.94479	5.38304	5.26321	4.88464	5.32934	4.86838	5.20436	1.47216	0.690991	-0.160069	-0.150644	DsvG11_2609|Nickel-dependent	DsvG11_2609|Nickel-dependent	>DsvG11_2609|Nickel-dependent hydrogenase, large subunit
	>DsvG11_1726|SORL_Dfx_classI	-0.171242	1.84498			7.02366	7.20566	7.17857	7.11584	7.20539	7.43569	7.32183	7.18472	7.36996	7.27316							346	1	7	7	53.2	14.013	126	0	48.176	51913000	6.81218	5.97386	5.63797	5.84225	6.15688	5.98874	5.7632	5.38373	5.62617	5.6027	5.55992	1.84498	0.673382	-0.171242	-0.162325	DsvG11_1726|SORL_Dfx_classI	DsvG11_1726|SORL_Dfx_classI	>DsvG11_1726|SORL_Dfx_classI
	>DsvG11_1465|fructose-bisphosphate aldolase	-0.17137	0.140414			6.31944	4.7	6.22794	6.06885	6.31171	6.48012	4.7	6.31433	6.5017	6.48864							277	1	5	5	14.6	33.401	308	0	12.044	5050600	5.52726	4.91247	3.97391	4.24005	4.57723	4.91656	4.53807	NaN	4.5118	4.35696	4.25777	0.140414	0.750115	-0.17137	-0.116735	DsvG11_1465|fructose-bisphosphate	DsvG11_1465|fructose-bisphosphate	>DsvG11_1465|fructose-bisphosphate aldolase
	>DsvG11_0759|CO_DH_cata: carbon-monoxide dehydrogenase, catalytic subunit	-0.205536	1.28354			6.80223	6.77363	6.74036	6.73986	6.83659	7.20841	7.11281	6.93814	6.97085	6.69013							170	1	20	20	28.5	66.682	631	0	76.568	21999000	5.91103	5.19786	4.80218	4.77267	5.27852	5.08771	4.83778	4.36935	4.86274	4.46657	4.44229	1.28354	0.606833	-0.205536	-0.188541	DsvG11_0759|CO_DH_cata:	DsvG11_0759|CO_DH_cata:	>DsvG11_0759|CO_DH_cata: carbon-monoxide dehydrogenase, catalytic subunit
	>DsvG11_1836|ketol-acid reductoisomerase	-0.21347	3.24671			7.13037	7.07419	7.02772	7.1014	7.13532	7.22732	7.2259	7.37647	7.34631	7.36035							372	1	17	17	50.5	36.591	333	0	49.822	47225000	6.39541	5.63991	5.08171	5.82402	5.5598	5.51491	5.09639	4.65648	5.29835	4.9452	5.05797	3.24671	0.56899	-0.21347	-0.205509	DsvG11_1836|ketol-acid	DsvG11_1836|ketol-acid	>DsvG11_1836|ketol-acid reductoisomerase
	>DsvG11_0663|Periplasmic binding protein-like I	-0.222218	0.191726			6.05327	4.7	6.37326	6.21859	5.9456	6.39359	4.7	6.19019	6.60784	6.51018							153	1	6	6	17.4	39.541	373	0	20.557	5630700	5.40814	4.72213	3.18409	4.27616	4.92737	4.48436	4.08235	NaN	4.48503	4.12979	4.06296	0.191726	0.694304	-0.222218	-0.152041	DsvG11_0663|Periplasmic	DsvG11_0663|Periplasmic	>DsvG11_0663|Periplasmic binding protein-like I
	>DsvG11_1618|PBP1_ABC_ligand_binding_like_12	-0.249292	2.86448			6.53265	6.6386	6.49933	6.59989	6.6265	6.90093	6.82938	6.79426	6.93632	6.68255							314	1	10	10	29.1	44.035	405	0	56.031	16097000	5.90571	5.35451	4.59642	4.60357	5.34604	4.83904	4.60593	4.45524	4.79654	4.61622	4.54821	2.86448	0.502409	-0.249292	-0.236969	DsvG11_1618|PBP1_ABC_ligand_binding_like_12	DsvG11_1618|PBP1_ABC_ligand_binding_like_12	>DsvG11_1618|PBP1_ABC_ligand_binding_like_12
	>DsvG11_1665|Ribosomal protein S7, conserved site	-0.270221	0.290275			5.86251	4.7	5.99262	5.71272	5.98445	6.28414	4.7	6.10561	6.40961	6.10404							327	1	6	6	44.9	17.848	156	0	17.245	3305600	5.67415	5.12888	3.97027	4.63843	4.94447	4.94995	4.53877	3.59462	4.3891	4.43072	4.24971	0.290275	0.594185	-0.270221	-0.1938	DsvG11_1665|Ribosomal	DsvG11_1665|Ribosomal	>DsvG11_1665|Ribosomal protein S7, conserved site
	>DsvG11_2015|Aldehyde ferredoxin oxidoreductase, C-terminal	-0.282071	0.737976			8.25563	7.51077	8.09089	8.1784	8.28092	8.33746	7.86774	8.60752	8.56325	8.351							397	1	28	28	48.5	61.616	579	0	295.2	596550000	7.32848	6.77979	5.36056	6.05438	6.62418	6.48346	5.98356	5.22766	6.49112	6.05492	6.11461	0.737976	0.500963	-0.282071	-0.236359	DsvG11_2015|Aldehyde	DsvG11_2015|Aldehyde	>DsvG11_2015|Aldehyde ferredoxin oxidoreductase, C-terminal
	>DsvG11_1958|hydroxylamine reductase	-0.297065	1.5525			6.95659	6.57612	6.85006	6.93272	6.9289	7.19226	6.82698	7.27079	7.31016	7.12953							388	1	16	16	33.2	58.659	545	0	196.44	32692000	6.00928	5.43734	4.37332	4.77351	5.34353	5.11257	4.8563	4.07044	5.0936	4.73695	4.72046	1.5525	0.470212	-0.297065	-0.267401	DsvG11_1958|hydroxylamine	DsvG11_1958|hydroxylamine	>DsvG11_1958|hydroxylamine reductase
	>DsvG11_1069|Integration host factor, alpha subunit	-0.320192	0.417596			5.74689	4.7	4.7	5.6751	5.69835	5.66106	4.7	5.89183	6.1089	5.7595							207	1	2	2	20	11.031	95	0	2.8796	2197900	5.8649	5.42154	3.44697	4.25595	5.17843	5.09026	4.30602	NaN	4.8176	4.72801	4.53849	0.417596	0.503416	-0.320192	-0.237819	DsvG11_1069|Integration	DsvG11_1069|Integration	>DsvG11_1069|Integration host factor, alpha subunit
FDHa	>DsvG11_0569|formate dehydrogenase (cytochrome-c-553)	-0.366035	2.7877			6.36866	6.71117	6.62501	6.68354	6.62892	6.85672	7.05339	6.8406	7.0327	7.06408							135	1	16	16	19.1	89.981	807	0	74.443	16185000	5.56566	4.77263	4.24702	4.33917	4.86849	4.6301	4.48423	4.22989	4.74067	4.12587	4.56445	2.7877	0.366424	-0.366035	-0.33936	DsvG11_0569|formate	DsvG11_0569|formate	>DsvG11_0569|formate dehydrogenase (cytochrome-c-553)
	>DsvG11_1706|Hypothetical protein	-0.368161	0.29228			6.05729	6.79555	4.7	4.7	6.01928	6.57913	4.7	6.13027	6.34782	6.3557							336	1	2	2	21.1	7.8841	76	0	5.458	5516000	6.04265	5.40389	5.45492	4.8843	5.04477	4.9844	4.91339	4.72865	4.79116	4.50346	4.71257	0.29228	0.50622	-0.368161	-0.239974	DsvG11_1706|Hypothetical	DsvG11_1706|Hypothetical	>DsvG11_1706|Hypothetical protein
	>DsvG11_2958|ectoine synthase	-0.396735	0.516283			4.7	4.7	4.7	5.93236	4.7	5.74912	4.7	5.88694	4.7	5.67998							527	1	2	2	17	11.777	106	0	8.6183	1790100	5.47473	4.84587	4.36704	4.0944	5.02535	4.48864	4.0445	3.57201	4.48366	NaN	4.01841	0.516283	0.432456	-0.396735	-0.291357	DsvG11_2958|ectoine	DsvG11_2958|ectoine	>DsvG11_2958|ectoine synthase
	>DsvG11_0628|3-isopropylmalate dehydratase	-0.422421	0.685156			5.34161	4.7	4.7	5.38338	5.51787	5.42974	4.7	6.20596	5.56694	5.85233							143	1	6	6	15	44.417	420	0	11.009	1164100	4.78724	3.91825	NaN	3.22521	4.21585	3.8121	3.33224	2.50155	4.27277	3.20704	3.74525	0.685156	0.384454	-0.422421	-0.323135	DsvG11_0628|3-isopropylmalate	DsvG11_0628|3-isopropylmalate	>DsvG11_0628|3-isopropylmalate dehydratase
	>DsvG11_1442|various_sel_PB: selenoprotein B, glycine/betaine/sarcosine/D-proline reductase family	-0.441162	0.583037			5.45362	4.7	4.7	5.30466	4.7	5.60829	4.7	6.40707	5.64874	4.7							269	1	5	5	14.4	36.916	348	0	12.947	1358300	4.83197	4.11634	NaN	3.44074	3.9124	3.81925	3.60644	3.18915	4.35748	3.52308	3.74962	0.583037	0.386829	-0.441162	-0.323217	DsvG11_1442|various_sel_PB:	DsvG11_1442|various_sel_PB:	>DsvG11_1442|various_sel_PB: selenoprotein B, glycine/betaine/sarcosine/D-proline reductase family
	>DsvG11_2612|Cys/Met metabolism, pyridoxal phosphate-dependent enzyme	-0.447121	0.743382			6.19507	5.87502	4.7	6.0377	6.08565	6.65229	6.15217	6.39287	5.969	5.96272							479	1	8	8	16.4	53.296	489	0	16.417	6491200	5.36517	5.14715	3.51223	3.62266	4.36521	4.14548	4.24095	3.01565	4.38158	3.23137	3.42491	0.743382	0.368125	-0.447121	-0.342677	DsvG11_2612|Cys/Met	DsvG11_2612|Cys/Met	>DsvG11_2612|Cys/Met metabolism, pyridoxal phosphate-dependent enzyme
	>DsvG11_1646|Pyridine nucleotide disulphide reductase class-II signature	-0.448377	0.517703			6.84898	4.7	6.5091	6.63684	6.69658	6.95851	6.42752	6.80745	6.76249	6.67741							322	1	16	16	26	60.743	569	0	82.457	18345000	5.8833	5.46867	NaN	4.23251	5.1395	5.21328	4.74735	3.59631	4.69982	4.17476	4.42954	0.517703	0.39158	-0.448377	-0.318482	DsvG11_1646|Pyridine	DsvG11_1646|Pyridine	>DsvG11_1646|Pyridine nucleotide disulphide reductase class-II signature
	>DsvG11_1716|RNA recognition motif. (a.k.a. RRM, RBD, or RNP domain)	-0.476164	0.228472			8.68475	8.58749	8.98097	8.80245	4.7	8.75572	9.20118	7.88568	8.22735	8.06655							340	1	4	4	23.9	9.8158	88	0	22.352	903390000	8.65485	7.14802	7.15357	8.5034	7.14198	6.71135	7.25691	7.7972	5.89322	6.37667	6.24311	0.228472	0.483863	-0.476164	-0.25731	DsvG11_1716|RNA	DsvG11_1716|RNA	>DsvG11_1716|RNA recognition motif. (a.k.a. RRM, RBD, or RNP domain)
	>DsvG11_2370|ttdA_fumA_fumB: hydrolyase, tartrate alpha subunit/fumarate domain protein, Fe-S type	-0.526482	0.661063			5.56202	4.7	4.7	5.37612	4.7	4.7	4.7	6.28592	5.96677	6.01787							457	1	8	8	20.9	31.621	297	0	18.935	1171500	4.86461	4.27224	NaN	NaN	3.99711	3.33171	3.14737	NaN	4.39094	3.65107	4.07693	0.661063	0.320357	-0.526482	-0.377673	DsvG11_2370|ttdA_fumA_fumB:	DsvG11_2370|ttdA_fumA_fumB:	>DsvG11_2370|ttdA_fumA_fumB: hydrolyase, tartrate alpha subunit/fumarate domain protein, Fe-S type
	>DsvG11_1835|Hypothetical protein	-0.583228	0.612515			4.7	6.79606	6.33417	4.7	5.96944	6.24792	6.90345	6.33776	6.09146	5.83523							371	1	6	6	7.2	76.863	755	0	20.113	5183700	5.39242	4.06562	4.91135	4.59764	4.76379	4.08293	4.12444	4.30666	3.51092	3.60871	3.48353	0.612515	0.304627	-0.583228	-0.39843	DsvG11_1835|Hypothetical	DsvG11_1835|Hypothetical	>DsvG11_1835|Hypothetical protein
	>DsvG11_0062|UTILIZATION MICROCOMPARTMENTS PROPANEDIOL CONCENTRATING CARBON DIOXIDE MECHANISM CARBOXYSOME ETHANOLAMINE	-0.623851	0.904045			4.7	4.7	4.7	4.7	5.51854	6.15372	4.7	6.02477	5.8593	4.7							28	2	2	2	22.3	9.5541	94	0	16.554	2181400	5.43565	4.88495	4.37769	4.66014	4.08066	4.44372	4.30814	4.19042	4.35251	4.01225	4.25307	0.904045	0.240753	-0.623851	-0.457435	DsvG11_0062|UTILIZATION;DsvG11_0055|UTILIZATION	DsvG11_0062|UTILIZATION;DsvG11_0055|UTILIZATION	>DsvG11_0062|UTILIZATION MICROCOMPARTMENTS PROPANEDIOL CONCENTRATING CARBON DIOXIDE MECHANISM CARBOXYSOME ETHANOLAMINE SHELL;>DsvG11_0055|UTILIZATION MICROCOMPARTMENTS PROPANEDIOL CONCENTRATING CARBON DIOXIDE MECHANISM CARBOXYSOME ETHANOLAMINE SHELL
	>DsvG11_1797|Dihydrodipicolinate synthase signature 1.	-0.667071	0.574902			4.7	4.7	6.5091	4.7	4.7	4.7	6.6298	4.7	6.3811	6.23355							361	1	4	4	13	31.095	292	0	22.884	2774800	5.21277	4.22961	4.07302	4.72066	4.42261	3.95956	3.77349	4.26644	3.5456	4.03882	3.87151	0.574902	0.273187	-0.667071	-0.42816	DsvG11_1797|Dihydrodipicolinate	DsvG11_1797|Dihydrodipicolinate	>DsvG11_1797|Dihydrodipicolinate synthase signature 1.
GR_Cb	>DsvG11_1445|beta-ketoacyl-[acyl-carrier-protein] synthase I	-0.722239	0.866462			5.85073	4.7	4.7	5.41456	5.59755	5.77683	4.7	6.87879	6.40107	6.11734							271	1	4	4	8.6	54.11	511	0	11.754	3410300	5.23175	4.50572	NaN	3.38426	3.95271	3.86199	3.68466	NaN	4.9084	4.17837	4.27651	0.866462	0.203342	-0.722239	-0.503046	DsvG11_1445|beta-ketoacyl-[acyl-carrier-protein]	DsvG11_1445|beta-ketoacyl-[acyl-carrier-protein]	>DsvG11_1445|beta-ketoacyl-[acyl-carrier-protein] synthase I
GR_Cb	>DsvG11_0625|3-isopropylmalate dehydrogenase	-0.794263	1.01876			5.73581	4.7	4.7	4.7	5.91228	6.06292	4.7	6.4327	6.20466	6.31913							141	1	6	6	16.5	38.589	357	0	31.008	1475500	4.91368	3.86734	3.01502	2.71625	3.21474	3.4793	4.12911	3.15134	4.41979	4.04005	4.21115	1.01876	0.175857	-0.794263	-0.559038	DsvG11_0625|3-isopropylmalate	DsvG11_0625|3-isopropylmalate	>DsvG11_0625|3-isopropylmalate dehydrogenase
GR_TRXR	>DsvG11_1444|thioredoxin-disulfide reductase	-0.846445	1.24414			6.22855	4.7	6.0773	6.1669	6.16566	6.62746	5.79694	7.075	7.02086	7.05038							270	1	7	7	27	32.552	304	0	46.431	8902900	5.87035	4.97501	NaN	4.54117	5.08304	4.37623	4.71504	3.60673	5.2823	4.98127	5.09559	1.24414	0.133167	-0.846445	-0.612955	DsvG11_1444|thioredoxin-disulfide	DsvG11_1444|thioredoxin-disulfide	>DsvG11_1444|thioredoxin-disulfide reductase
ACS	>DsvG11_2043|acetate-CoA ligase	-0.908506	2.97066			6.53008	6.19318	6.40083	6.35904	6.38286	6.77578	7.11508	7.84367	7.336	7.338							402	1	19	19	26.2	76.343	682	0	94.597	28267000	5.9198	4.9326	3.90089	4.21712	4.73031	4.47176	4.30352	4.33455	5.64048	4.76134	5.00647	2.97066	0.0539355	-0.908506	-0.768507	DsvG11_2043|acetate-CoA	DsvG11_2043|acetate-CoA	>DsvG11_2043|acetate-CoA ligase
GS	>DsvG11_2782|Glutamate-ammonia ligase	-0.98838	1.24134			5.58211	4.7	4.7	5.63289	5.25696	6.40502	4.7	7.11267	6.32085	6.27531							503	1	12	12	16.6	79.758	730	0	35.092	4339000	5.11886	4.22963	NaN	NaN	3.88885	3.28421	4.16976	NaN	4.87944	3.63452	3.99989	1.24134	0.0892632	-0.98838	-0.683702	DsvG11_2782|Glutamate-ammonia	DsvG11_2782|Glutamate-ammonia	>DsvG11_2782|Glutamate-ammonia ligase
FTL	>DsvG11_3068|formate-tetrahydrofolate ligase	-1.13786	2.40952	2.40952		6.67659	6.06051	6.75424	6.67267	6.93764	7.7933	6.841	8.08969	8.21846	7.84849					+	Ac_CO2	536	1	26	26	42.8	63.91	591	0	151.06	81097000	6.40386	5.36199	4.08991	4.8317	5.16349	5.10092	5.47503	4.11561	5.91491	5.67551	5.53744	2.40952	0.0306667	-1.13786	-0.886353	DsvG11_3068|formate-tetrahydrofolate	DsvG11_3068|formate-tetrahydrofolate	>DsvG11_3068|formate-tetrahydrofolate ligase
GR_Ca	>DsvG11_1446|Fatty acid synthesis protein	-1.20393	2.16336	2.16336		4.7	4.7	4.7	4.7	4.7	5.825	4.7	6.71244	6.157	6.12522					+	Ac_CO2	272	1	6	6	15.2	39.963	388	0	11.987	1707400	4.93132	3.85046	2.49446	2.66582	3.50061	NaN	3.3361	2.76433	4.71221	3.74823	4.15972	2.16336	0.033	-1.20393	-0.902942	DsvG11_1446|Fatty	DsvG11_1446|Fatty	>DsvG11_1446|Fatty acid synthesis protein
GCS_T	>DsvG11_0328|aminomethyltransferase	-1.2466	1.1338			7.13427	4.7	6.28314	6.95274	7.10374	7.5193	6.21133	8.33128	8.13912	8.20583							74	1	21	21	50.6	39.337	360	0	215.14	113240000	6.71157	5.75527	NaN	4.32675	5.52004	5.38124	5.17519	3.67284	6.29791	5.84257	6.06032	1.1338	0.0506667	-1.2466	-0.776469	DsvG11_0328|aminomethyltransferase	DsvG11_0328|aminomethyltransferase	>DsvG11_0328|aminomethyltransferase
GCS_Pb	>DsvG11_0325|glycine dehydrogenase (decarboxylating)	-1.66828	2.5359	2.5359		6.4136	4.7	6.77393	6.35374	6.55718	7.98634	7.3228	7.84201	8.09454	7.89418					+	Ac_CO2	71	1	18	18	34.4	52.234	482	0	80.781	54140000	6.33558	4.60712	3.20728	4.84312	4.82442	4.72891	5.67708	5.04368	5.55342	5.68291	5.70592	2.5359	0.0131429	-1.66828	-1.19571	DsvG11_0325|glycine	DsvG11_0325|glycine	>DsvG11_0325|glycine dehydrogenase (decarboxylating)
GCS_Pa	>DsvG11_0326|glycine dehydrogenase (decarboxylating)	-1.68906	3.19602	3.19602		5.84908	4.7	4.7	4.7	5.82641	6.83694	6.30218	7.03137	7.02131	7.02898					+	Ac_CO2	72	1	6	6	18.7	48.097	443	0	51.671	7600000	5.62554	4.43962	3.13526	3.82265	4.16167	4.10548	4.84055	3.75576	5.1521	4.84525	4.86036	3.19602	0.0104	-1.68906	-1.2873	DsvG11_0326|glycine	DsvG11_0326|glycine	>DsvG11_0326|glycine dehydrogenase (decarboxylating)
GR_TRX	>DsvG11_1447|Thioredoxin domain	-1.76865	8.32097	8.32097		4.7	4.7	4.7	4.7	4.7	6.31865	6.32972	6.67235	6.55551	6.46702					+	Ac_CO2	273	1	2	2	18.1	11.414	105	0	9.5936	2446600	5.78651	4.60537	4.20946	NaN	4.42549	4.26839	4.81323	4.50648	5.3676	4.93322	4.97286	8.32097	0	-1.76865	-1.65698	DsvG11_1447|Thioredoxin	DsvG11_1447|Thioredoxin	>DsvG11_1447|Thioredoxin domain
GR_A	>DsvG11_1448|glycine reductase	-1.88832	8.17849	8.17849		4.7	4.7	4.7	4.7	4.7	6.65297	6.30756	6.67212	6.7373	6.57166					+	Ac_CO2	274	1	2	2	18.6	4.4552	43	0	3.8945	3832300	6.28244	5.50151	4.56954	NaN	5.18763	4.83239	5.46081	4.77707	5.70845	5.33381	5.42192	8.17849	0	-1.88832	-1.75658	DsvG11_1448|glycine	DsvG11_1448|glycine	>DsvG11_1448|glycine reductase
GCS_H	>DsvG11_0327|2-oxo acid dehydrogenases acyltransferase component lipoyl binding site	-2.09531	2.3405	2.3405		4.7	4.7	4.7	4.7	4.7	7.3996	4.7	7.25186	6.93595	7.68911					+	Ac_CO2	73	1	3	3	39.1	13.835	128	0	23.751	15842000	6.59775	5.36203	NaN	3.70922	4.577	NaN	5.96172	5.50993	5.97809	5.7202	5.98788	2.3405	0.013	-2.09531	-1.36262	DsvG11_0327|2-oxo	DsvG11_0327|2-oxo	>DsvG11_0327|2-oxo acid dehydrogenases acyltransferase component lipoyl binding site.

## Sheet: LCMS parameters
Parameter	Value
Version	1.5.2.8
User name	LCMS
Machine name	BICMAXQUANT2
Date of writing	04/23/2018 09:51:11
Fixed modifications	Acrylamide
Decoy mode	revert
Special AAs
Include contaminants	TRUE
MS/MS tol. (FTMS)	20 ppm
Top MS/MS peaks per 100 Da. (FTMS)	12
MS/MS deisotoping (FTMS)	TRUE
MS/MS tol. (ITMS)	0.5 Da
Top MS/MS peaks per 100 Da. (ITMS)	8
MS/MS deisotoping (ITMS)	FALSE
MS/MS tol. (TOF)	40 ppm
Top MS/MS peaks per 100 Da. (TOF)	10
MS/MS deisotoping (TOF)	TRUE
MS/MS tol. (Unknown)	0.5 Da
Top MS/MS peaks per 100 Da. (Unknown)	8
MS/MS deisotoping (Unknown)	FALSE
PSM FDR	0.01
Protein FDR	0.01
Site FDR	0.01
Use Normalized Ratios For Occupancy	TRUE
Min. peptide Length	7
Min. score for unmodified peptides	0
Min. score for modified peptides	40
Min. delta score for unmodified peptides	0
Min. delta score for modified peptides	6
Min. unique peptides	0
Min. razor peptides	1
Min. peptides	1
Use only unmodified peptides and	TRUE
Modifications included in protein quantification	Acetyl (Protein N-term);Deamidation (NQ);Oxidation (M)
Peptides used for protein quantification	Razor
Discard unmodified counterpart peptides	TRUE
Min. ratio count	2
Re-quantify	FALSE
Use delta score	FALSE
iBAQ	TRUE
iBAQ log fit	TRUE
Match between runs	TRUE
Matching time window [min]	0.7
Alignment time window [min]	20
Find dependent peptides	TRUE
Dependent peptide FDR	0.01
Mass bin size	0.0065
Fasta file	D:\Databases_MaxQuant\Irene Desulfuvibrio desulfuricans G11 All.fasta
First search fasta file	D:\Databases_MaxQuant\Contaminants_Uniprot2017.fasta
Labeled amino acid filtering	FALSE
Site tables	Deamidation (NQ)Sites.txt;Oxidation (M)Sites.txt
Decoy mode	revert
Special AAs
Include contaminants	TRUE
RT shift	FALSE
Advanced ratios	TRUE
AIF correlation	0
First pass AIF correlation	0
AIF topx	0
AIF min mass	0
AIF SIL weight	0
AIF ISO weight	0
AIF iterative	FALSE
AIF threshold FDR	0
