# Supplementary material for: The reductive glycine pathway allows autotrophic growth of Desulfovibrio desulfuricans
Source: Nat Commun. 2020 Oct 9;11:5090. doi: 10.1038/s41467-020-18906-7 (PMC7547702; doi:10.1038/s41467-020-18906-7)
Supplement: Supplementary file 9 — Supplementary Data 6 [file 41467_2020_18906_MOESM9_ESM.xlsx]

## Sheet: Legend
Supplementary Data 6 – Metabolic analysis data for the 24.5 hour 13C-formate tracing experiment and 13C-formate proteinogenic acid labelling at the end of exponential phase
Sheet	Description
1A	Average mass isotopomer distributions of selected intracellular metabolites
1B	Standard error of mass isotopomer distributions for selected intracellular metabolites
2A	Average mass isotopomer distributions of selected extracellular metabolites
2B	Standard error of mass isotopomer distributions for selected extracellular metabolites
12C/13C ratio	Average and standard error of 12C/13C ratio measurement in control samples
3A	Data labelling pf proteinogenic amino acids with 13C-formate

## Sheet: 1A MID_avg
Compound	Label	0 hr	0.5 hr	1.5 hr	3 hr	4.5 hr	6 hr	7.5 hr	9.2 hr	24.5 hr
3-Phosphoglyceric acid	0	1	0.88	0.49	0.41	0.46	0.43	0.32	0.45	0.72
3-Phosphoglyceric acid	1	0	0.12	0.46	0.54	0.5	0.53	0.59	0.47	0.23
3-Phosphoglyceric acid	2	0	0	0.06	0.05	0.04	0.03	0.09	0.08	0.05
3-Phosphoglyceric acid	3	0	0	0	0	0	0	0	0	0
acetate	0	0.990503	0.988133	0.902344	0.745827	0.729506	0.588164	0.584604	0.563265	0.286266
acetate	1	0.00949713	0.0118672	0.0976558	0.253432	0.268818	0.411578	0.41265	0.426327	0.669646
acetate	2	0	0	0	0.000741132	0.00167623	0.00025816	0.00274619	0.0104072	0.0440883
alpha-ketoglutarate	0	1	1	0.8	0.84	0.82	0.8	0.74	0.71	0.86
alpha-ketoglutarate	1	0	0	0.1	0.06	0.06	0.06	0.07	0.08	0.04
alpha-ketoglutarate	2	0	0	0.09	0.1	0.11	0.13	0.18	0.2	0.1
alpha-ketoglutarate	3	0	0	0.01	0	0.01	0.01	0.01	0.01	0
alpha-ketoglutarate	4	0	0	0	0	0	0	0	0	0
alpha-ketoglutarate	5	0	0	0	0	0	0	0	0	0
Arginine	0	0.99	1	0.76	0.72	0.77	0.57	0.54	0.54	0.51
Arginine	1	0.01	0	0.14	0.11	0.06	0.11	0.11	0.15	0.13
Arginine	2	0	0	0.09	0.17	0.16	0.3	0.35	0.31	0.34
Arginine	3	0	0	0	0	0	0.01	0	0.01	0.02
Arginine	4	0	0	0	0	0	0	0	0	0
Arginine	5	0	0	0	0	0	0	0	0	0
Arginine	6	0	0	0	0	0	0	0	0	0
Aspartic acid	0	0.96	0.91	0.41	0.3	0.37	0.23	0.23	0.31	0.83
Aspartic acid	1	0.04	0.09	0.57	0.67	0.6	0.73	0.7	0.62	0.16
Aspartic acid	2	0	0	0.03	0.04	0.03	0.04	0.07	0.07	0.02
Aspartic acid	3	0	0	0	0	0	0	0	0	0
Aspartic acid	4	0	0	0	0	0	0	0	0	0
formate	0	0.973895	0.0699734	0.0983051	0.0930557	0.110789	0.116847	0.133454	0.15644	0.272763
formate	1	0.0261051	0.930027	0.901695	0.906944	0.889211	0.883153	0.866546	0.84356	0.727237
fructose 6-phosphate	0	0.99	0.88	0.22	0.18	0.15	0.16	0.23	0.34	0.77
fructose 6-phosphate	1	0.01	0.11	0.4	0.35	0.31	0.28	0.28	0.29	0.15
fructose 6-phosphate	2	0	0.01	0.34	0.42	0.48	0.5	0.44	0.32	0.08
fructose 6-phosphate	3	0	0	0.04	0.04	0.05	0.06	0.06	0.05	0.01
fructose 6-phosphate	4	0	0	0	0	0	0	0	0	0
fructose 6-phosphate	5	0	0	0	0	0	0	0	0	0
fructose 6-phosphate	6	0	0	0	0	0	0	0	0	0
Glutamic acid	0	0.99	0.99	0.36	0.18	0.14	0.09	0.09	0.1	0.33
Glutamic acid	1	0.01	0.01	0.33	0.34	0.29	0.28	0.27	0.24	0.18
Glutamic acid	2	0	0	0.29	0.44	0.54	0.59	0.6	0.6	0.45
Glutamic acid	3	0	0	0.02	0.03	0.03	0.04	0.05	0.05	0.04
Glutamic acid	4	0	0	0	0	0	0	0	0	0
Glutamic acid	5	0	0	0	0	0	0	0	0	0
Glutamine	0	1	1	0.51	0.43	0.35	0.27	0.3	0.34	0.57
Glutamine	1	0	0	0.24	0.23	0.21	0.22	0.2	0.18	0.13
Glutamine	2	0	0	0.23	0.32	0.4	0.48	0.47	0.45	0.29
Glutamine	3	0	0	0.02	0.02	0.03	0.03	0.03	0.04	0.02
Glutamine	4	0	0	0	0	0	0	0	0	0
Glutamine	5	0	0	0	0	0	0	0	0	0
Glycine	0	0.99	1	0.94	0.92	0.96	0.89	0.78	0.74	0.68
Glycine	1	0.01	0	0.06	0.08	0.04	0.1	0.22	0.26	0.32
Glycine	2	0	0	0	0	0	0	0	0	0
Histidine	0	0.98	0.99	0.7	0.66	0.93	0.66	0.68	0.77	0.8
Histidine	1	0	0	0.09	0.11	0.02	0.04	0.04	0.03	0.03
Histidine	2	0.02	0.01	0.18	0.18	0.04	0.17	0.17	0.1	0.08
Histidine	3	0	0	0.02	0.05	0.02	0.13	0.11	0.1	0.08
Histidine	4	0	0	0	0	0	0	0	0	0
Histidine	5	0	0	0.01	0	0	0	0	0	0
Histidine	6	0	0	0	0	0	0	0	0	0
Histidine	7	0	0	0	0	0	0	0	0	0
Histidine	8	0	0	0	0	0	0	0	0	0
Histidine	9	0	0	0	0	0	0	0	0	0
malate	0	0.96	1	0.85	0.87	0.73	0.69	0.62	0.54	0.71
malate	1	0	0	0.14	0.12	0.26	0.3	0.36	0.41	0.27
malate	2	0	0	0	0	0.01	0.01	0.02	0.05	0.02
malate	3	0	0	0	0	0	0	0	0	0
malate	4	0	0	0	0	0	0	0	0	0
Methionine	0	0.98	0.99	0.95	0.91	0.89	0.83	0.79	0.64	0.4
Methionine	1	0	0	0.04	0.06	0.1	0.14	0.18	0.24	0.41
Methionine	2	0	0	0.01	0.02	0.01	0.02	0.03	0.08	0.04
Methionine	3	0.01	0.01	0.01	0.01	0	0	0	0.03	0.09
Methionine	4	0	0	0	0	0	0	0	0	0
Methionine	5	0	0	0	0	0	0	0	0	0.07
Phenylalanine	0	1	0.99	0.82	0.7	0.66	0.51	0.43	0.4	0.63
Phenylalanine	1	0	0.01	0.05	0.06	0.05	0.06	0.06	0.07	0.05
Phenylalanine	2	0	0	0.08	0.12	0.13	0.18	0.2	0.2	0.12
Phenylalanine	3	0	0	0.05	0.11	0.15	0.21	0.27	0.28	0.17
Phenylalanine	4	0	0	0.01	0.02	0.02	0.04	0.05	0.05	0.03
Phenylalanine	5	0	0	0	0	0	0	0	0	0
Phenylalanine	6	0	0	0	0	0	0	0	0	0
Phenylalanine	7	0	0	0	0	0	0	0	0	0
Phenylalanine	8	0	0	0	0	0	0	0	0	0
Phenylalanine	9	0	0	0	0	0	0	0	0	0
phosphoenolpyruvate	0	1	0.86	0.48	0.43	0.44	0.4	0.33	0.42	0.67
phosphoenolpyruvate	1	0	0.14	0.45	0.51	0.48	0.53	0.57	0.46	0.25
phosphoenolpyruvate	2	0	0	0.07	0.06	0.08	0.07	0.1	0.12	0.08
phosphoenolpyruvate	3	0	0	0	0	0	0	0	0	0
Proline	0	1	0.99	0.77	0.58	0.86	0.57	0.63	0.66	0.84
Proline	1	0	0.01	0.13	0.16	0.05	0.13	0.06	0.09	0.06
Proline	2	0	0	0.1	0.24	0.09	0.29	0.31	0.22	0.1
Proline	3	0	0	0	0.02	0	0.01	0.01	0.02	0
Proline	4	0	0	0	0	0	0	0	0	0
Proline	5	0	0	0	0	0	0	0	0	0
pyruvate	0	1	1	0.95	0.9	0.92	0.87	0.86	0.9	0.89
pyruvate	1	0	0	0.04	0.09	0.07	0.12	0.13	0.08	0.08
pyruvate	2	0	0	0.01	0.01	0.01	0.01	0.02	0.01	0.03
pyruvate	3	0	0	0	0	0	0	0	0	0
ribulose 5-phosphate	0	1	0.99	0.46	0.41	0.47	0.42	0.42	0.51	0.69
ribulose 5-phosphate	1	0	0.01	0.27	0.26	0.16	0.21	0.22	0.22	0.14
ribulose 5-phosphate	2	0	0	0.27	0.32	0.36	0.37	0.34	0.26	0.16
ribulose 5-phosphate	3	0	0	0	0.01	0.01	0	0.01	0.01	0.01
ribulose 5-phosphate	4	0	0	0	0	0	0	0	0	0
ribulose 5-phosphate	5	0	0	0	0	0	0	0	0	0
Sedheptulose 7-phosphate	0	1	0.9	0.13	0.1	0.08	0.09	0.11	0.25	0.78
Sedheptulose 7-phosphate	1	0	0.1	0.31	0.26	0.21	0.2	0.23	0.24	0.16
Sedheptulose 7-phosphate	2	0	0	0.38	0.4	0.43	0.4	0.38	0.31	0.06
Sedheptulose 7-phosphate	3	0	0	0.16	0.22	0.25	0.28	0.25	0.17	0
Sedheptulose 7-phosphate	4	0	0	0.02	0.02	0.03	0.03	0.03	0.03	0
Sedheptulose 7-phosphate	5	0	0	0	0	0	0	0	0	0
Sedheptulose 7-phosphate	6	0	0	0	0	0	0	0	0	0
Sedheptulose 7-phosphate	7	0	0	0	0	0	0	0	0	0
Serine	0	0.99	0.86	0.67	0.52	0.9	0.54	0.6	0.67	0.76
Serine	1	0	0.03	0.05	0.07	0.02	0.09	0.08	0.08	0.1
Serine	2	0.01	0.11	0.28	0.4	0.08	0.37	0.31	0.25	0.14
Serine	3	0	0	0	0	0	0	0	0	0
succinate	0	1	0.99	0.58	0.59	0.65	0.63	0.38	0.34	0.39
succinate	1	0	0.01	0.38	0.33	0.26	0.26	0.52	0.53	0.46
succinate	2	0	0	0.04	0.08	0.09	0.11	0.1	0.13	0.14
succinate	3	0	0	0	0	0	0	0	0	0.01
succinate	4	0	0	0	0	0	0	0	0	0
Threonine	0	1	0.99	0.65	0.66	0.78	0.63	0.68	0.8	0.89
Threonine	1	0	0.01	0.34	0.34	0.21	0.34	0.27	0.18	0.05
Threonine	2	0	0	0.01	0	0.01	0.03	0.04	0.02	0.05
Threonine	3	0	0	0	0	0	0	0	0	0.01
Threonine	4	0	0	0	0	0	0	0	0	0
Tryptophan	0	1	0.98	0.82	0.68	0.94	0.7	0.69	0.82	0.74
Tryptophan	1	0	0	0.01	0	0	0	0	0.01	0.01
Tryptophan	2	0	0.02	0.01	0.02	0	0	0.01	0.01	0.04
Tryptophan	3	0	0	0.04	0.1	0.01	0.12	0.06	0.04	0.04
Tryptophan	4	0	0	0.06	0.11	0.02	0.06	0.13	0.07	0.11
Tryptophan	5	0	0	0.05	0.05	0.01	0.12	0.09	0.05	0.07
Tryptophan	6	0	0	0	0	0	0	0	0	0
Tryptophan	7	0	0	0	0	0	0	0	0	0
Tryptophan	8	0	0	0.01	0.04	0	0	0.01	0	0
Tryptophan	9	0	0	0	0	0	0	0	0	0
Tryptophan	10	0	0	0	0	0	0	0	0	0
Tryptophan	11	0	0	0	0	0	0	0	0	0
Tyrosine	0	0.99	1	0.85	0.84	0.78	0.68	0.65	0.62	0.69
Tyrosine	1	0.01	0	0.03	0.02	0.03	0.05	0.05	0.05	0.04
Tyrosine	2	0	0	0.07	0.07	0.08	0.11	0.12	0.13	0.1
Tyrosine	3	0	0	0.05	0.05	0.1	0.14	0.16	0.17	0.15
Tyrosine	4	0	0	0.01	0.02	0.01	0.02	0.03	0.02	0.01
Tyrosine	5	0	0	0	0	0	0	0	0	0
Tyrosine	6	0	0	0	0	0	0	0	0	0
Tyrosine	7	0	0	0	0	0	0	0	0	0
Tyrosine	8	0	0	0	0	0	0	0	0	0
Tyrosine	9	0	0	0	0	0	0	0	0	0
UDP	0	0.98	0.99	0.89	0.75	0.69	0.63	0.57	0.52	0.5
UDP	1	0.01	0	0.07	0.07	0.07	0.09	0.07	0.1	0.1
UDP	2	0	0	0.03	0.1	0.12	0.13	0.16	0.19	0.19
UDP	3	0	0	0.01	0.07	0.09	0.13	0.16	0.17	0.16
UDP	4	0	0	0	0	0.03	0.02	0.03	0.02	0.04
UDP	5	0	0	0	0	0	0	0	0	0
UDP	6	0	0	0	0	0	0	0	0	0
UDP	7	0	0	0	0	0	0	0	0	0
UDP	8	0	0	0	0	0	0	0	0	0
UDP	9	0	0	0	0	0	0	0	0	0
UDP-acetylglucosamine	0	1	0.97	0.11	0.08	0.06	0.05	0.03	0.05	0.5
UDP-acetylglucosamine	1	0	0.03	0.18	0.1	0.06	0.03	0.04	0.03	0.32
UDP-acetylglucosamine	2	0	0	0.3	0.2	0.16	0.12	0.12	0.11	0.02
UDP-acetylglucosamine	3	0	0	0.23	0.26	0.23	0.19	0.17	0.22	0.08
UDP-acetylglucosamine	4	0	0	0.11	0.16	0.18	0.2	0.21	0.24	0.08
UDP-acetylglucosamine	5	0	0	0.05	0.12	0.2	0.23	0.24	0.2	0
UDP-acetylglucosamine	6	0	0	0.02	0.06	0.11	0.14	0.15	0.13	0
UDP-acetylglucosamine	7	0	0	0	0.01	0.02	0.03	0.04	0.03	0
UDP-acetylglucosamine	8	0	0	0	0	0	0	0	0	0
UDP-acetylglucosamine	9	0	0	0	0	0	0	0	0	0
UDP-acetylglucosamine	10	0	0	0	0	0	0	0	0	0
UDP-acetylglucosamine	11	0	0	0	0	0	0	0	0	0
UDP-acetylglucosamine	12	0	0	0	0	0	0	0	0	0
UDP-acetylglucosamine	13	0	0	0	0	0	0	0	0	0
UDP-acetylglucosamine	14	0	0	0	0	0	0	0	0	0
UDP-acetylglucosamine	15	0	0	0	0	0	0	0	0	0
UDP-acetylglucosamine	16	0	0	0	0	0	0	0	0	0
UDP-acetylglucosamine	17	0	0	0	0	0	0	0	0	0
Uridine	0	1	1	0.93	0.9	0.89	0.86	0.77	0.78	0.91
Uridine	1	0	0	0.03	0.03	0.02	0.02	0.03	0.03	0.01
Uridine	2	0	0	0.03	0.04	0.04	0.06	0.09	0.09	0.03
Uridine	3	0	0	0.02	0.03	0.04	0.05	0.09	0.09	0.04
Uridine	4	0	0	0	0	0	0.01	0.01	0.01	0.01
Uridine	5	0	0	0	0	0	0	0	0	0
Uridine	6	0	0	0	0	0	0	0	0	0
Uridine	7	0	0	0	0	0	0	0	0	0
Uridine	8	0	0	0	0	0	0	0	0	0
Uridine	9	0	0	0	0	0	0	0	0	0
Valine	0	0.97	0.89	0.64	0.53	0.88	0.63	0.61	0.64	0.6
Valine	1	0.01	0.08	0.17	0.16	0.04	0.09	0.1	0.11	0.1
Valine	2	0	0.01	0.16	0.27	0.07	0.25	0.23	0.19	0.14
Valine	3	0	0	0.02	0.02	0	0.02	0.04	0.04	0.05
Valine	4	0	0	0	0	0	0	0	0	0
Valine	5	0.01	0	0	0.01	0	0	0.01	0.01	0

## Sheet: 1B MID_sem
Compound	Label	0 hr	0.5 hr	1.5 hr	3 hr	4.5 hr	6 hr	7.5 hr	9.2 hr	24.5 hr
3-Phosphoglyceric acid	0	0	0.00642163	0.0154697	0.0183674	0.071156	0.0422418	0.0155169	0.0993948	0.0761586
3-Phosphoglyceric acid	1	0	0.00642163	0.0144631	0.0156377	0.0704582	0.0459176	0.046671	0.0952098	0.0751961
3-Phosphoglyceric acid	2	0	0	0.00520516	0.00499724	0.00698902	0.00518831	0.0354733	0.00558398	0.0195895
3-Phosphoglyceric acid	3	0	0	0	0	0	0	0	0	0
acetate	0	0.00156954	0.00462807	0.00564287	0.00512579	0.00407849	0.0380338	0.0331799	0.0607477	0.0110008
acetate	1	0.00156954	0.00462807	0.00564287	0.00560573	0.00363054	0.0380478	0.0322827	0.0531926	0.00937773
acetate	2	0	0	0	0.000741132	0.000839856	0.00025816	0.0011083	0.00833982	0.0020183
alpha-ketoglutarate	0	0	0	0.0426998	0.0107772	0.0315525	0.0308472	0.0202756	0.034797	0.0201438
alpha-ketoglutarate	1	0	0	0.0217553	0.0069951	0.00768742	0.0159231	0.00511325	0.0127375	0.0109393
alpha-ketoglutarate	2	0	0	0.0197549	0.00411221	0.0228057	0.0143813	0.0196503	0.0207157	0.0165828
alpha-ketoglutarate	3	0	0	0.0014846	0.000219971	0.0012951	0.00303796	0.00320576	0.00173969	0.00215299
alpha-ketoglutarate	4	0	0	0	0	0	0	5.38593e-05	0	0
alpha-ketoglutarate	5	0	0	0	0	0	0	0	0	0
Arginine	0	0.00828341	0	0.0464821	0.0348936	0.0777001	0.0598668	0.0230836	0.0621445	0.00514788
Arginine	1	0.00828341	0	0.0204483	0.0351734	0.0333636	0.034358	0.054021	0.0473194	0.00195852
Arginine	2	0	0	0.0282287	0.0039193	0.0510876	0.0423288	0.0338426	0.0154446	0.00943735
Arginine	3	0	0	0	0.00265126	0.000155233	0.00826853	0	0.00635226	0.00518582
Arginine	4	0	0	0	0	0	0	0	0	0
Arginine	5	0	0	0	0	0	0	0	0	0
Arginine	6	0	0	0	0	0	0	0	0	0
Aspartic acid	0	0.04097	0.0492276	0.024489	0.0141019	0.0313315	0.0108958	0.00765014	0.073914	0.0882835
Aspartic acid	1	0.04097	0.0492276	0.0208274	0.0134468	0.0312033	0.0139376	0.0269375	0.0827301	0.0795931
Aspartic acid	2	0	0	0.00366773	0.00150909	0.000458906	0.0050301	0.0193733	0.0100661	0.00889452
Aspartic acid	3	0	0	0	0	0	0	0	0	0
Aspartic acid	4	0	0	0	0	0	0	0	0	0
formate	0	0.0114253	0.00806888	0.00132189	0.0029117	0.00580715	0.00655618	0.00752949	0.00272448	0.0128579
formate	1	0.0114253	0.00806888	0.00132189	0.0029117	0.00580715	0.00655618	0.00752949	0.00272448	0.0128579
fructose 6-phosphate	0	0.00864614	0.012139	0.0060045	0.00394253	0.00951297	0.0153439	0.110478	0.131406	0.0517556
fructose 6-phosphate	1	0.00864614	0.00898826	0.00824069	0.00863004	0.00194788	0.0100056	0.0108337	0.0137763	0.0766216
fructose 6-phosphate	2	0	0.0031904	0.0038968	0.00829313	0.006453	0.0198827	0.101829	0.0988098	0.0327891
fructose 6-phosphate	3	0	0	0.00339218	0.00293982	0.0018297	0.00796949	0.0115327	0.0202088	0.00342628
fructose 6-phosphate	4	0	0	0	0.000399225	0.000496938	0	0	0	0
fructose 6-phosphate	5	0	0	0	0	0	0	0	0	0
fructose 6-phosphate	6	0	0	0	0	0	0	0	0	0
Glutamic acid	0	0.00564489	0.00612871	0.0275741	0.00625538	0.0139409	0.00512273	0.00620216	0.0237019	0.00235321
Glutamic acid	1	0.00564489	0.00612871	0.0137133	0.00598214	0.00859082	0.00153751	0.00454742	0.0161952	0.00301899
Glutamic acid	2	0	0	0.0124033	0.0109074	0.00928896	0.00918051	0.0111132	0.00691603	0.00560829
Glutamic acid	3	0	0	0.00203352	0.00279578	0.00500661	0.00253799	0.00611258	0.000590667	0.00494252
Glutamic acid	4	0	0	0	0	0	0	0	0	0
Glutamic acid	5	0	0	0	0	0	0	0	0	0
Glutamine	0	0.0014713	0.00133568	0.00455907	0.0603422	0.0615447	0.0197378	0.0636628	0.0237351	0.0329765
Glutamine	1	0.0014713	0.00133568	0.0143287	0.0209427	0.0219858	0.0112029	0.0191242	0.00364914	0.0146528
Glutamine	2	0	0	0.0158593	0.0335797	0.047045	0.00731681	0.0440668	0.0168493	0.0241776
Glutamine	3	0	0	0.00236277	0.0058517	0.00753741	0.0048376	0.0038751	0.0104931	0.00792759
Glutamine	4	0	0	0	0	0	0	0	0	0
Glutamine	5	0	0	0	0	0	0	0	0	0
Glycine	0	0.0039697	0	0.0135721	0.0732054	0.0224752	0.0789713	0.104385	0.0515049	0.0604213
Glycine	1	0.0039697	0	0.0135781	0.0732054	0.0221905	0.0712417	0.104385	0.0515049	0.0604213
Glycine	2	0	0	0.000427409	0	0.000932659	0	0	0	0
Histidine	0	0.00922264	0.00511869	0.0738816	0.075237	0.011321	0.077323	0.0228733	0.0451384	0.0771746
Histidine	1	0	0	0.0187056	0.025254	0.00464279	0.0196785	0.00592118	0.0147694	0.0150701
Histidine	2	0.00914474	0.00511869	0.0558556	0.0509481	0.00780163	0.017132	0.00950003	0.0126313	0.0456009
Histidine	3	0.000220356	0	0.0196708	0.026353	0.007883	0.0509719	0.0267522	0.0228002	0.0179627
Histidine	4	0	0	0	0.00055665	0	0	0	0	0.00340764
Histidine	5	0	0	0.00536034	0	0	0	0	0	0
Histidine	6	0	0	0	0	0	0	0	0	0
Histidine	7	0	0	0	0	0	0	0	0	0
Histidine	8	0	0	0	0	0	0	0	0	0
Histidine	9	0	0	0	0	0	0	0	0	0
malate	0	0.0442274	0.000911054	0.0332484	0.0651051	0.0237423	0.075038	0.059284	0.00836887	0.0529649
malate	1	0	0.000911054	0.0324706	0.0621324	0.0213974	0.0721492	0.0517406	0.0234497	0.0551676
malate	2	0	0	0.00177312	0	0.00480176	0.00354904	0.0115479	0.020042	0.0131433
malate	3	0	0	0	0	0	0	0	0	0
malate	4	0	0	0	0	0	0	0	0	0
Methionine	0	0.00131673	0.00379	0.00678947	0.0139387	0.0171552	0.00977631	0.0203299	0.0974798	0.0911244
Methionine	1	0	0	0.00583656	0.0137096	0.0158139	0.0063225	0.0148446	0.0490903	0.0366827
Methionine	2	0	0	0.00401136	0.00227069	0.00450734	0.00296328	0.0100281	0.061809	0.0233581
Methionine	3	0.00365788	0.00340622	0.00342995	0.00264281	0.00254003	0.00229908	0.00210382	0.0139624	0.0694178
Methionine	4	0	0	0	0	0	0	0	0	0
Methionine	5	0.00294401	0	0.00120547	0.0022224	0.00103928	0.000919392	0.00170768	0.0016774	0.0696322
Phenylalanine	0	0.00439003	0.00859506	0.013306	0.0145523	0.0171623	0.0175802	0.0133797	0.02796	0.185084
Phenylalanine	1	0.00369345	0.00811133	0.00232163	0.00392627	0.00251715	0.00609297	0.00161299	0.00334541	0.0257647
Phenylalanine	2	0	0.00162784	0.00853743	0.00824963	0.00759217	0.00675879	0.00244631	0.00774346	0.0615742
Phenylalanine	3	0	0	0.000522094	0.00217272	0.00747602	0.00722709	0.00911727	0.0197108	0.084285
Phenylalanine	4	0	0	0.00147441	0.00100718	0.00278777	0.00266637	0.00400702	0.00719616	0.0130704
Phenylalanine	5	0	0	0.000736676	0.000257185	0.000478265	0.00114636	0.000506682	0.000774915	0.000759794
Phenylalanine	6	0	0	0	0	0	0	0	0	0
Phenylalanine	7	0	0	0	0	0	0	0	0	0
Phenylalanine	8	0.000698803	0.000890938	0	0	0	0	0	0.000292419	0
Phenylalanine	9	0	0.000400331	0	0	0	0	0	0	0
phosphoenolpyruvate	0	0	0.0167032	0.0109021	0.028905	0.0604903	0.0305322	0.029478	0.10362	0.0344654
phosphoenolpyruvate	1	0	0.0167032	0.0117526	0.018834	0.0674446	0.0296334	0.0312527	0.112308	0.0228087
phosphoenolpyruvate	2	0	0	0.00219894	0.0103941	0.010603	0.00261596	0.0350571	0.0086915	0.0126975
phosphoenolpyruvate	3	0	0	0	0	0	0	0	0	0
Proline	0	0	0.00632323	0.0809312	0.0571767	0.0295105	0.0703054	0.00410126	0.0182859	0.035648
Proline	1	0	0.00711467	0.0457443	0.0264256	0.013554	0.0205729	0.0315985	0.0117081	0.0103416
Proline	2	0	0	0.0326938	0.0273296	0.0168832	0.0531411	0.0310656	0.00923687	0.0232497
Proline	3	0	0	0.000753503	0.0101202	0.000332358	0.00512744	0.00383133	0.00101671	0.00237432
Proline	4	0	0	0	0	0	0	0	0	0
Proline	5	0	0.00497837	0	0	0	0	0	0	0
pyruvate	0	0.000880292	0.0012288	0.0141418	0.00942242	0.00749044	0.00698457	0.026712	0.0151444	0.0154102
pyruvate	1	0.000880292	0.00115443	0.0123825	0.0126335	0.00662116	0.00506909	0.0248237	0.00709185	0.0124948
pyruvate	2	0	0.000248025	0.00179437	0.00424744	0.00107038	0.00193313	0.00194591	0.00859794	0.00289913
pyruvate	3	0	0	0	0	0	0	0.000152048	0	1.87821e-05
ribulose 5-phosphate	0	0	0.00917358	0.03767	0.0195825	0.0661934	0.00416264	0.0675946	0.111821	0.0992937
ribulose 5-phosphate	1	0	0.00917358	0.0162274	0.0233866	0.0453113	0.0059957	0.0117932	0.038073	0.0680069
ribulose 5-phosphate	2	0	0	0.0254097	0.0122244	0.0183359	0.00557767	0.0577748	0.0708535	0.0255744
ribulose 5-phosphate	3	0	0	0	0.00966225	0.0130972	0.000834983	0.009716	0.00671947	0.00636529
ribulose 5-phosphate	4	0	0	0	0	0	0	0	0	0
ribulose 5-phosphate	5	0	0	0	0	0	0	0	0	0
Sedheptulose 7-phosphate	0	0.00253896	0.028699	0.00369481	0.00608165	0.00977428	0.00746368	0.0432159	0.158696	0.112013
Sedheptulose 7-phosphate	1	0	0.028699	0.00143602	0.00457229	0.00737553	0.00267139	0.0412506	0.0209252	0.0794676
Sedheptulose 7-phosphate	2	0	0	0.00127312	0.0110562	0.00421537	0.00200538	0.0449255	0.0744625	0.0320561
Sedheptulose 7-phosphate	3	0	0	0.00276451	0.00601839	0.0104784	0.00119441	0.0390454	0.0859126	0.00105963
Sedheptulose 7-phosphate	4	0	0	0.00049432	0.00962103	0.00280792	0.00429204	0.00132089	0.0136493	0
Sedheptulose 7-phosphate	5	0	0	0	0	0	0	0	0.000163703	0
Sedheptulose 7-phosphate	6	0.00253896	0	0	0	0	0	0	0	0
Sedheptulose 7-phosphate	7	0	0	0	0	0	0	0	0	0
Serine	0	0.00873681	0.080991	0.139065	0.0716948	0.0173055	0.0886894	0.0536822	0.0176788	0.0661755
Serine	1	0.00276578	0.0120402	0.0141517	0.00795237	0.00615899	0.0127084	0.00467614	0.0120536	0.0304873
Serine	2	0.00597103	0.0672944	0.123581	0.0636297	0.0115872	0.0771382	0.0486386	0.0108038	0.0374925
Serine	3	0	0.00205335	0.00147279	0.000268215	0.000106525	0.000437515	0.000825715	0.000350078	2.48333e-05
succinate	0	0.000265565	0.000758912	0.0291271	0.00712889	0.0460755	0.0331608	0.0542438	0.0165193	0.0159922
succinate	1	0	0.00125694	0.023153	0.00807359	0.0372641	0.0268052	0.0744561	0.0298375	0.0132601
succinate	2	0	0	0.00987361	0.00674726	0.00976498	0.00739173	0.0252162	0.0267547	0.0020665
succinate	3	0	0	0	0	0.000707813	0.00173364	0.00141239	0.00111576	0.00110428
succinate	4	0	0	0	0	0	0	7.73867e-05	0.000128924	0.000697488
Threonine	0	0	0.0114671	0.11072	0.0686997	0.0526431	0.170661	0.147374	0.113668	0.0113608
Threonine	1	0	0.00943472	0.106714	0.0686997	0.0551194	0.172167	0.146703	0.113211	0.00305029
Threonine	2	0	0	0.00486809	0	0.00247741	0.00350449	0.00990785	0.00856725	0.00697543
Threonine	3	0	0.0020624	0	0	0	0	0	0	0.00272671
Threonine	4	0	0	0	0	0	0	0	0	0
Tryptophan	0	0	0.0131863	0.0900042	0.0248692	0.00935097	0.0937478	0.0839998	0.114475	0.1323
Tryptophan	1	0	0	0.00595778	0.00182143	0.00315385	0	0	0.00707178	0.00483972
Tryptophan	2	0	0.0131863	0.00868289	0.0177341	0	0.00302952	0.00730741	0.011883	0.019153
Tryptophan	3	0	0	0.0244136	0.0212214	0.0119387	0.0528922	0.025221	0.0321241	0.0235948
Tryptophan	4	0	0	0.0244812	0.0537447	0.00816623	0.0118251	0.0141158	0.0411557	0.05479
Tryptophan	5	0	0	0.0360903	0.0221022	0.00350128	0.0502475	0.0484196	0.025956	0.0348145
Tryptophan	6	0	0	0	0	0.00242601	0	0	0	0.00356761
Tryptophan	7	0	0	0	0	0	0	0	0	0
Tryptophan	8	0	0	0.0129548	0.0354279	0.00225521	0	0.0107976	0	0
Tryptophan	9	0	0	0	0	0.00342583	0	0	0	0
Tryptophan	10	0	0	0	0	0	0	0	0	0
Tryptophan	11	0	0	0	0	0	0	0	0	0
Tyrosine	0	0.00605562	0.00207012	0.013799	0.0297561	0.0224181	0.01401	0.00765875	0.0238797	0.0422722
Tyrosine	1	0.00563502	0.00197616	0.000941081	0.00683844	0.00607761	0.00862355	0.00473817	0.0103332	0.0233114
Tyrosine	2	0.000876534	0.000122182	0.00601676	0.00483526	0.00210952	0.0048539	0.00573721	0.0103644	0.000798963
Tyrosine	3	0	0	0.00616233	0.0235944	0.00925826	0.00272223	0.00654993	0.0247234	0.033141
Tyrosine	4	0	0	0.00124416	0.00413391	0.00536718	0.00075284	0.00205404	0.00931686	0.0133812
Tyrosine	5	0	0	0	0	0	0.000124982	0	0	0
Tyrosine	6	0	0	0	0	0	0	0	0	0
Tyrosine	7	0.000457073	0	0	0	0	0	0	0	0
Tyrosine	8	0	0	0	0	0	0	0	0	0
Tyrosine	9	0	0	0	0	0	0.00101232	0	0	0
UDP	0	0.0150529	0.00270086	0.0146562	0.0239918	0.0695916	0.0117389	0.0420812	0.0205233	0.0468346
UDP	1	0.0140152	0.00277563	0.00701551	0.00538299	0.0173339	0.00683274	0.0118508	0.00482376	0.00710611
UDP	2	0.00156519	0	0.00996602	0.0134777	0.0335952	0.0053777	0.0178832	0.0114783	0.0170515
UDP	3	0	0.000331421	0.00226272	0.0109481	0.0236371	0.00541933	0.00304992	0.0226023	0.0276957
UDP	4	0	0	0	0.00238093	0.00419151	0.00662372	0.00974659	0.0036233	0.0099589
UDP	5	0.0011174	0.002164	0	0	0	0	3.71013e-05	0	0.000173615
UDP	6	0	0.00205811	0	0.00190307	0	0	0	0	0.00300323
UDP	7	0	0	0	0	0	0	0	0	0.00303275
UDP	8	0	0	0	0	0	0	0	0	0
UDP	9	0	0	0	0	0	0	0	0	0
UDP-acetylglucosamine	0	0	0.010245	0.00619986	0.00268242	0.00285002	0.0110563	0.00487462	0.0287689	0.0519036
UDP-acetylglucosamine	1	0	0.010245	0.00112467	0.00148863	0.00546555	0.00152489	0.013094	0.00321067	0.0575786
UDP-acetylglucosamine	2	0	0	0.00296032	0.00732921	0.0195801	0.00350352	0.00585352	0.0162038	0.0100903
UDP-acetylglucosamine	3	0	0	0.010907	0.00245601	0.0187055	0.00950493	0.018229	0.0363531	0.0486191
UDP-acetylglucosamine	4	0	0	0.00844192	0.00707441	0.0182239	0.011672	0.0180182	0.0250615	0.0637512
UDP-acetylglucosamine	5	0	0	0.00870317	0.00591648	0.00105611	0.010919	0.00198788	0.0449306	0
UDP-acetylglucosamine	6	0	0	0.00437874	0.00644656	0.0105294	0.00449381	0.0149344	0.0462673	0
UDP-acetylglucosamine	7	0	0	0.00122421	0.00354409	0.00969638	0.00495678	0.00148094	0.0118354	0
UDP-acetylglucosamine	8	0	0	0	0.000235837	0.0016022	0	0	0	0
UDP-acetylglucosamine	9	0	0	0	0	0.000506875	0	0	0	0
UDP-acetylglucosamine	10	0	0	0	0	0	0	0	0	0
UDP-acetylglucosamine	11	0	0	0	0	0	0	0	0	0
UDP-acetylglucosamine	12	0	0	0	0	0	0	0	0	0
UDP-acetylglucosamine	13	0	0	0	0	0	0	0	0	0
UDP-acetylglucosamine	14	0	0	0	0	0	0	0	0	0
UDP-acetylglucosamine	15	0	0	0	0	0	0	0	0	0
UDP-acetylglucosamine	16	0	0	0	0	0	0	0	0	0
UDP-acetylglucosamine	17	0	0	0	0	0	0	0	0	0
Uridine	0	6.70368e-05	0	0.0119446	0.00165403	0.0233077	0.0240606	0.00848124	0.0460929	0.00942502
Uridine	1	0	0	0.00624401	0.000913634	0.00479963	0.00393713	0.00238276	0.00676335	0.00159323
Uridine	2	0	0	0.00494941	0.00160869	0.0102109	0.0112885	0.00276641	0.0197002	0.00405778
Uridine	3	0	0	0.00251733	0.000137802	0.00777936	0.00741599	0.00429883	0.0179162	0.00371685
Uridine	4	6.70343e-05	0	0.000507935	0.000641814	0.000928191	0.00143881	0.000141449	0.00176341	0.000782929
Uridine	5	0	0	0	0.000271606	0.000182138	0	0	0.000312333	0.000161654
Uridine	6	0	0	0	0	0	0	0	0	0
Uridine	7	0	0	0	0	0	0	0	0	0
Uridine	8	0	0	0	0	0	0	0	0	0
Uridine	9	0	0	0	0	0	0	0	0	0
Valine	0	0.00854389	0.0485133	0.0776944	0.0295754	0.0270016	0.060265	0.0204197	0.0211618	0.0187991
Valine	1	0.0121535	0.0457731	0.0305793	0.00864361	0.0079627	0.0136448	0.00386981	0.0193536	0.0383241
Valine	2	0.00194268	0.0103907	0.0439905	0.0206634	0.015764	0.037309	0.00932063	0.0192842	0.0415075
Valine	3	0	0.000364652	0.00508936	0.00547294	0.00320904	0.0109117	0.011519	0.0197441	0.0158422
Valine	4	0	0	0	0	0	0	0	0	0.00263754
Valine	5	0.00815305	0.00374391	0	0.00554681	0.00493603	0	0.00718428	0.00406889	0

## Sheet: 2A MIDexo_avg
Compound	Label	0 hr	0.5 hr	1.5 hr	3 hr	4.5 hr	6 hr	7.5 hr	9.2 hr	24.5 hr
acetate	0	0.969286	0.958793	0.773429	0.71735	0.461512	0.456214	0.342377	0.340648	0.250978
acetate	1	0.0307139	0.0412071	0.224985	0.262799	0.533885	0.537037	0.654992	0.648114	0.711236
acetate	2	0	0	0.00158616	0.0198511	0.00460343	0.00674876	0.00263056	0.0112381	0.0377857
alpha-ketoglutarate	0	0.996696	0.999005	0.992831	0.975421	0.93486	0.91432	0.895252	0.871133	0.905014
alpha-ketoglutarate	1	0.00301362	0.000612585	0.00716931	0.0169773	0.0325772	0.039138	0.0403701	0.0484929	0.0372343
alpha-ketoglutarate	2	0	0	0	0.00719595	0.0310385	0.0435969	0.0600752	0.0743373	0.0523406
alpha-ketoglutarate	3	0	0	0	4.24667e-05	0.000942433	0.00256391	0.00408278	0.00603644	0.00512096
alpha-ketoglutarate	4	0.00029007	0	0	0	0	9.83473e-05	0	0	0.00029007
alpha-ketoglutarate	5	0	0.000382464	0	0.000362932	0.000581523	0.000282728	0.00021961	0	0
formate	0	0.844493	0.0614863	0.0734441	0.0816569	0.10084	0.109851	0.165223	0.132399	0.273426
formate	1	0.155507	0.938514	0.926556	0.918343	0.89916	0.890149	0.834777	0.867601	0.726574
Glutamate	0	1	1	1	0.992257	0.980493	0.989392	0.957537	0.912272	0.886943
Glutamate	1	0	0	0	0.00774332	0.0138794	0.00178707	0.0220882	0.036023	0.0366189
Glutamate	2	0	0	0	0	0.00562764	0.00882056	0.0203747	0.051705	0.0764383
Glutamate	3	0	0	0	0	0	0	0	0	0
Glutamate	4	0	0	0	0	0	0	0	0	0
Glutamate	5	0	0	0	0	0	0	0	0	0
Glutamine	0	0.999056	0.998003	0.999991	0.98315	0.954404	0.927666	0.897843	0.864268	0.891801
Glutamine	1	0.000944307	0	8.8e-06	0.0163572	0.0165766	0.028477	0.0317039	0.0478843	0.039427
Glutamine	2	0	0	0	0.000492365	0.0280084	0.0421222	0.0693738	0.0858186	0.068334
Glutamine	3	0	0.00199736	0	0	0.00101139	0.00173479	0.00107933	0.00202879	0.000437893
Glutamine	4	0	0	0	0	0	0	0	0	0
Glutamine	5	0	0	0	0	0	0	0	0	0
Homocysteine	0	1	1	0.99059	0.989635	0.957569	0.910003	0.883252	0.759164	0.834005
Homocysteine	1	0	0	0.00940954	0.0103654	0.0290295	0.03113	0.00575992	0.0504752	0.0199044
Homocysteine	2	0	0	0	0	0.0134019	0.0274386	0.0804412	0.0968028	0.0907915
Homocysteine	3	0	0	0	0	0	0.0197167	0.0305466	0.0857087	0.0494665
Homocysteine	4	0	0	0	0	0	0.0117119	0	0.00784931	0.00583274
Phenylalanine	0	0.997025	0.995366	0.868868	0.765137	0.589106	0.50727	0.453523	0.428987	0.634137
Phenylalanine	1	0.00149135	0.000298931	0.0260456	0.0232711	0.0655282	0.0669786	0.0718781	0.078556	0.0565509
Phenylalanine	2	0	0	0.0556562	0.0743714	0.154748	0.198047	0.127334	0.228129	0.0659001
Phenylalanine	3	0	0	0.0477127	0.107297	0.182365	0.152916	0.295992	0.166112	0.205704
Phenylalanine	4	0	0	0.00171777	0.00779589	0.00825291	0.0283743	0.0512735	0.0689389	0.0377077
Phenylalanine	5	0	0.000903369	0	0	0	0	0	0	0
Phenylalanine	6	0	0	0	0	0	0	0	0	0
Phenylalanine	7	0	0	0	0	0	0	0	0	0
Phenylalanine	8	0	0	0	0.0221276	0	0.0434851	0	0.0292774	0
Phenylalanine	9	0.0014839	0.00343163	0	0	0	0.00292877	0	0	0
Succinate	0	0.995543	0.995291	0.93947	0.930835	0.942055	0.923521	0.852357	0.733495	0.636878
Succinate	1	0.000927844	0.00230287	0.0566895	0.0652655	0.0546944	0.0697531	0.121079	0.201372	0.274047
Succinate	2	0	0	0.00138003	0.00183476	0.00131001	0.0041283	0.0242336	0.0621766	0.0846943
Succinate	3	0	0	9.20257e-05	0	0	0.000537286	0	0.00146444	0.00270861
Succinate	4	0.00352906	0.00240641	0.00236856	0.00206513	0.00194059	0.00206053	0.00233095	0.00149237	0.00167204
Tyrosine	0	1	0.999864	0.951472	0.886964	0.797589	0.739805	0.698189	0.658824	0.752262
Tyrosine	1	0	0	0.0157632	0.0247527	0.0305593	0.0378464	0.0348192	0.0422784	0.0335163
Tyrosine	2	0	0	0.0159628	0.0423874	0.0740411	0.0889646	0.103482	0.113513	0.0821827
Tyrosine	3	0	0	0.0154517	0.0391097	0.085296	0.115742	0.139208	0.159514	0.113017
Tyrosine	4	0	0	0.00134996	0.00544489	0.0103237	0.0161309	0.0222313	0.023887	0.0177668
Tyrosine	5	0	0	0	0.0011824	0.00208446	0.00151074	0.00207076	0.00198353	0.00125522
Tyrosine	6	0	0.000136334	0	0.000159283	0	0	0	0	0
Tyrosine	7	0	0	0	0	0	0	0	0	0
Tyrosine	8	0	0	0	0	0	0	0	0	0
Tyrosine	9	0	0	0	0	0.000106737	0	0	0	0
Valine	0	1	1	0.999311	0.999831	1	1	0.907604	0.833514	0.681613
Valine	1	0	0	0.000689328	0.000169496	0	0	0.0311976	0.0500683	0.112495
Valine	2	0	0	0	0	0	0	0.047614	0.0815467	0.152368
Valine	3	0	0	0	0	0	0	0.0126056	0.0296685	0.0485927
Valine	4	0	0	0	0	0	0	0.000978602	0.00520293	0.00493137
Valine	5	0	0	0	0	0	0	0	0	0

## Sheet: 2B MIDexo_sem
Compound	Label	0 hr	0.5 hr	1.5 hr	3 hr	4.5 hr	6 hr	7.5 hr	9.2 hr	24.5 hr
acetate	0	0.0163489	0.00581416	0.0340085	0.112393	0.0289852	0.0314936	0.0573414	0.0446426	0.0113073
acetate	1	0.0163489	0.00581416	0.0352686	0.131536	0.029037	0.0292681	0.0586346	0.0367105	0.0118023
acetate	2	0	0	0.00158616	0.0191905	0.00231903	0.00286075	0.00160012	0.00803649	0.00049491
alpha-ketoglutarate	0	0.00177841	0.000995049	0.00247931	0.00291539	0.00724584	0.00938072	0.00851839	0.00699242	0.0444445
alpha-ketoglutarate	1	0.00156099	0.000612585	0.00247931	0.00304677	0.00266851	0.00376055	0.0060491	0.004324	0.0161198
alpha-ketoglutarate	2	0	0	0	0.00167899	0.00554619	0.0059562	0.00231991	0.00254002	0.0262699
alpha-ketoglutarate	3	0	0	0	2.56422e-05	0.00074996	0.000485164	0.0007952	0.00124617	0.00258256
alpha-ketoglutarate	4	0.00029007	0	0	0	0	9.83473e-05	0	0	0.00029007
alpha-ketoglutarate	5	0	0.000382464	0	0.000362932	0.000300657	0.000282728	0.00021961	0	0
formate	0	0.0477889	0.00410516	0.00277544	0.00322294	0.00295876	0.000253872	0.0404318	0.0038547	0.00471556
formate	1	0.0477889	0.00410516	0.00277544	0.00322294	0.00295876	0.000253872	0.0404318	0.0038547	0.00471556
Glutamate	0	0	0	0	0.00425905	0.00496685	0.00491777	0.0113657	0.00891446	0.0566422
Glutamate	1	0	0	0	0.00425905	0.00286015	0.00178707	0.00301684	0.00291055	0.018984
Glutamate	2	0	0	0	0	0.00562764	0.00547285	0.00835158	0.00894306	0.0382459
Glutamate	3	0	0	0	0	0	0	0	0	0
Glutamate	4	0	0	0	0	0	0	0	0	0
Glutamate	5	0	0	0	0	0	0	0	0	0
Glutamine	0	0.000944307	0.00199736	8.79367e-06	0.0048219	0.0203958	0.0182765	0.0104713	0.0102462	0.0544624
Glutamine	1	0.000944307	0	8.8e-06	0.0049535	0.00434472	0.00514828	0.00999907	0.00561791	0.0199684
Glutamine	2	0	0	0	0.000492365	0.0150681	0.0138962	0.0051043	0.00512685	0.0343433
Glutamine	3	0	0.00199736	0	0	0.00101139	0.00173479	0.00107933	0.000674042	0.000437893
Glutamine	4	0	0	0	0	0	0	0	0	0
Glutamine	5	0	0	0	0	0	0	0	0	0
Homocysteine	0	0	0	0.00940954	0.0103654	0.0251649	0.0366055	0.0598693	0.0468246	0.0834101
Homocysteine	1	0	0	0.00940954	0.0103654	0.0290295	0.0232257	0.00575992	0.0212019	0.0199044
Homocysteine	2	0	0	0	0	0.0134019	0.0142237	0.040839	0.0307224	0.0475344
Homocysteine	3	0	0	0	0	0	0.0197167	0.0153227	0.0288657	0.0267526
Homocysteine	4	0	0	0	0	0	0.0117119	0	0.00784931	0.00583274
Phenylalanine	0	0.00148764	0.00195731	0.0126213	0.0476936	0.0272446	0.0530386	0.020767	0.0193407	0.181275
Phenylalanine	1	0.00149135	0.000298931	0.0142736	0.0232711	0.00335171	0.000848989	0.00572888	0.00845597	0.0270694
Phenylalanine	2	0	0	0.0042314	0.0372199	0.0106029	0.0153597	0.0638492	0.0497251	0.0659001
Phenylalanine	3	0	0	0.00237477	0.0151846	0.0225868	0.0778279	0.0336355	0.085679	0.108432
Phenylalanine	4	0	0	0.000773171	0.00332293	0.00825291	0.01514	0.00688276	0.0245451	0.0188727
Phenylalanine	5	0	0.000903369	0	0	0	0	0	0	0
Phenylalanine	6	0	0	0	0	0	0	0	0	0
Phenylalanine	7	0	0	0	0	0	0	0	0	0
Phenylalanine	8	0	0	0	0.0221276	0	0.0434851	0	0.0292774	0
Phenylalanine	9	0.0014839	0.00172739	0	0	0	0.00292877	0	0	0
Succinate	0	0.00118658	0.00249456	0.00196986	0.0006672	0.00432858	0.0167202	0.0916771	0.177408	0.17869
Succinate	1	0.000927844	0.00184341	0.000895843	0.00169122	0.00443889	0.0148409	0.0696118	0.124682	0.136016
Succinate	2	0	0	0.00120722	0.00121156	0.00057209	0.00182756	0.0217681	0.0517158	0.0424163
Succinate	3	0	0	9.20257e-05	0	0	0.000308083	0	0.00146444	0.00136277
Succinate	4	0.000537664	0.000651979	0.000472767	0.000176084	0.00113636	0.000206982	0.000319444	0.000331507	0.00108133
Tyrosine	0	0	0.000136334	0.000303578	0.00180761	0.0199183	0.0193061	0.00819006	0.0201244	0.123931
Tyrosine	1	0	0	0.00190259	0.00226097	0.00202342	0.000295847	0.00415386	0.000754154	0.0167738
Tyrosine	2	0	0	0.00133554	0.00156836	0.0077032	0.00418162	0.00190152	0.00852535	0.0411177
Tyrosine	3	0	0	0.000809034	0.000989653	0.0102605	0.0129621	0.00203246	0.0106512	0.0566115
Tyrosine	4	0	0	0.000230115	0.000274873	0.000888978	0.00324193	0.000613519	0.00211881	0.00888345
Tyrosine	5	0	0	0	0.0011824	0.00104335	0.00151074	0.000841145	0.000227926	0.000685614
Tyrosine	6	0	0.000136334	0	8.29165e-05	0	0	0	0	0
Tyrosine	7	0	0	0	0	0	0	0	0	0
Tyrosine	8	0	0	0	0	0	0	0	0	0
Tyrosine	9	0	0	0	0	0.000106737	0	0	0	0
Valine	0	0	0	0.000689328	0.000169496	0	0	0.0923958	0.164418	0.160412
Valine	1	0	0	0.000689328	0.000169496	0	0	0.0311976	0.0500683	0.0565012
Valine	2	0	0	0	0	0	0	0.047614	0.0794833	0.0773902
Valine	3	0	0	0	0	0	0	0.0126056	0.0296685	0.0243321
Valine	4	0	0	0	0	0	0	0.000978602	0.00520293	0.00252565
Valine	5	0	0	0	0	0	0	0	0	0

## Sheet: 3A 13C-formate 
	1.00335		replicate1		replicate 2		replicate 3
			C13 75mM formate 1		C13 75mM formate 2		C13 75mM formate 3
			H2/CO2		H2/CO2		H2/CO2
			RI	%	RI	%	RI	%
		Glycine
	76.0402	(13C) × 0	9.22	0.07801	8.06	0.0702274	11.7	0.097354
	77.0436	(13C) × 1	100	0.846095	100	0.871308	100	0.832085
	78.0469	(13C) × 2	8.97	0.0758947	6.71	0.0584648	8.48	0.0705608
		total labelled		0.498942		0.494119		0.486603
		Serine
	106.051	(13C) × 0	3.19	0.0247979	3.32	0.0266431	4.68	0.0351562
	107.054	(13C) × 1	17.99	0.139848	15.61	0.125271	20.7	0.155499
	108.057	(13C) × 2	100	0.777363	100	0.802504	100	0.751202
	109.061	(13C) × 3	7.46	0.0579913	5.68	0.0455822	7.74	0.058143
		total labelled		0.622849		0.622342		0.610777
		difference factor glycine -serine		0.870663		0.878788		0.859125
		Alanine
	90.0557	(13C) × 0	14.59	0.0955531	15.25	0.104431	14.54	0.0953693
	91.0591	(13C) × 1	100	0.654922	100	0.684791	100	0.65591
	92.0624	(13C) × 2	36.25	0.237409	29.4	0.201328	35.91	0.235537
	93.0658	(13C) × 3	1.85	0.0121161	1.38	0.00945011	2.01	0.0131838
		total labelled		0.388696		0.371933		0.388845
		Threonine 120.066 0.63
	120.066	(13C) × 0	15.41	0.101302	15.16	0.106364	15.77	0.104099
	121.07	(13C) × 1	100	0.657376	100	0.701607	100	0.66011
	122.073	(13C) × 2	33.33	0.219103	25.86	0.181435	33.06	0.218232
	123.076	(13C) × 3	3.28	0.0215619	1.51	0.0105943	2.66	0.0175589
	124.08	(13C) × 4	0.1	0.000657376	0	0	0	0
		total labelled		0.290724		0.274065		0.287313
		Histidine 156.076 0.58
	156.077	(13C) × 0	3.34	0.0169776	2.89	0.014838	3.45	0.0175698
	157.08	(13C) × 1	7.61	0.0386825	8.35	0.0428711	9.07	0.0461907
	158.083	(13C) × 2	54.73	0.278199	57.32	0.294296	52.58	0.267773
	159.087	(13C) × 3	100	0.508311	100	0.513426	100	0.509269
	160.09	(13C) × 4	28.14	0.143039	24.34	0.124968	27.82	0.141679
	161.093	(13C) × 5	2.91	0.0147918	1.87	0.00960107	3.44	0.0175188
	162.097	(13C) × 6	0	0	0	0	0	0
		total labelled		0.461021		0.45327		0.460642
		Proline
	116.071	(13C) × 0	5.14	0.0306902	6.02	0.0373495	5.79	0.0334354
	117.075	(13C) × 1	25.78	0.153929	26.24	0.162799	28.79	0.166253
	118.078	(13C) × 2	100	0.597086	100	0.620424	100	0.577467
	119.081	(13C) × 3	33.24	0.198471	27.01	0.167577	35.1	0.202691
	120.085	(13C) × 4	3.2	0.0191068	1.82	0.0112917	3.37	0.0194606
	121.088	(13C) × 5	0.12	0.000716503	0.09	0.000558382	0.12	0.000692961
		total labelled		0.404705		0.390867		0.402114
		Valine 118.087 0.97
	118.087	(13C) × 0	4.11	0.0243469	5.16	0.0317129	4.63	0.0267785
	119.09	(13C) × 1	25.12	0.148806	25.59	0.157274	27.78	0.160671
	120.094	(13C) × 2	100	0.592382	100	0.61459	100	0.578369
	121.097	(13C) × 3	36.03	0.213435	29.75	0.182841	37.17	0.21498
	122.1	(13C) × 4	3.55	0.0210296	2.21	0.0135824	3.32	0.0192019
	123.104	(13C) × 5	0	0	0	0	0	0
		total labelled		0.411599		0.397861		0.407831
		Leucine
	132.103	(13C) × 0	3.28	0.0176174	3.96	0.0220061	3.86	0.0201999
	133.106	(13C) × 1	5.93	0.0318509	7.2	0.0400111	6.69	0.0350097
	134.109	(13C) × 2	37.16	0.199592	36.93	0.205224	40.22	0.210477
	135.113	(13C) × 3	100	0.537115	100	0.55571	100	0.523314
	136.116	(13C) × 4	35.86	0.192609	29.48	0.163823	36.41	0.190538
	137.119	(13C) × 5	3.83	0.0205715	2.38	0.0132259	3.91	0.0204616
	138.123	(13C) × 6	0.12	0.000644538	0	0	0	0
		total labelled		0.48659		0.473168		0.481728
		Glutamate
	148.06	(13C) × 0	4.8	0.0285901	5.92	0.0365364	6.01	0.0349703
	149.064	(13C) × 1	25.99	0.154804	26.76	0.165155	27.76	0.161527
	150.067	(13C) × 2	100	0.595628	100	0.61717	100	0.581869
	151.07	(13C) × 3	34.06	0.202871	27.59	0.170277	34.71	0.201967
	152.074	(13C) × 4	3.04	0.0181071	1.76	0.0108622	3.38	0.0196672
	153.077	(13C) × 5	0	0	0	0	0	0
		total labelled		0.40542		0.390755		0.401967
		Arginine
	175.119	(13C) × 0	5.99	0.0329356	6.7	0.0388654	6.94	0.0374973
	176.122	(13C) × 1	26.06	0.143289	27.23	0.157956	27.91	0.1508
	177.125	(13C) × 2	100	0.549843	100	0.58008	100	0.540307
	178.129	(13C) × 3	42.12	0.231594	34.07	0.197633	42.76	0.231035
	179.132	(13C) × 4	7.3	0.0401386	4.15	0.0240733	6.92	0.0373892
	180.135	(13C) × 5	0.4	0.00219937	0.24	0.00139219	0.55	0.00297169
	181.139	(13C) × 6		0	0	0	0	0
		total labelled		0.351551		0.335712		0.348156
	(= fraction of labelled CO2)	difference factor arginine - proline		0.0857836		0.0599332		0.0783669
		difference factor arginine - glutamate		0.0822078		0.060496		0.0791009
		Methionine
	150.058	(13C) × 0	2.82	0.0174895	2.82	0.0174905	3.23	0.0197711
	151.061	(13C) × 1	23.16	0.143637	23.16	0.143646	24.78	0.15168
	152.065	(13C) × 2	100	0.620194	100	0.620232	100	0.612107
	153.068	(13C) × 3	32.43	0.201129	32.42	0.201079	32.4	0.198323
	154.072	(13C) × 4	2.83	0.0175515	2.83	0.0175526	2.96	0.0181184
	155.075	(13C) × 5	0	0	0	0	0	0
		total labelled		0.411523		0.411512		0.408667
		Lysine
	147.113	(13C) × 0	4.53	0.024692	4.42	0.0256069	5.36	0.0284803
	148.116	(13C) × 1	25.1	0.136815	25.48	0.147616	27.25	0.144793
	149.119	(13C) × 2	100	0.545078	100	0.579341	100	0.53135
	150.123	(13C) × 3	45.53	0.248174	37.65	0.218122	46.52	0.247184
	151.126	(13C) × 4	7.68	0.041862	4.36	0.0252593	8.43	0.0447928
	152.129	(13C) × 5	0.62	0.00337948	0.7	0.00405538	0.64	0.00340064
	153.133	(13C) × 6	0	0	0	0	0	0
		total labelled		0.359306		0.346996		0.357536
		Isoleucine
	132.103	(13C) × 0	4.66	0.0253965	5.99	0.0342854	5.52	0.029245
	133.106	(13C) × 1	25.62	0.139626	26.53	0.151852	28.18	0.149298
	134.109	(13C) × 2	100	0.544989	100	0.572377	100	0.529801
	135.113	(13C) × 3	45.49	0.247915	37.67	0.215614	46.91	0.24853
	136.116	(13C) × 4	7.15	0.0389667	4.24	0.0242688	7.57	0.040106
	137.119	(13C) × 5	0.57	0.00310644	0.28	0.00160266	0.57	0.00301987
	138.123	(13C) × 6	0	0	0	0	0	0
		total labelled		0.357458		0.341423		0.355002
		Tyrosine
	182.081	(13C) × 0	4.33	0.0191967	5	0.023483	4.66	0.0200137
	183.084	(13C) × 1	4.78	0.0211917	6.46	0.03034	5.85	0.0251245
	184.088	(13C) × 2	33.39	0.148032	36.13	0.169688	36.68	0.157533
	185.091	(13C) × 3	100	0.443341	100	0.46966	100	0.429479
	186.094	(13C) × 4	62.24	0.275935	52.54	0.246759	63.98	0.274781
	187.098	(13C) × 5	17.5	0.0775847	11.17	0.052461	18.46	0.0792819
	188.101	(13C) × 6	3.07	0.0136106	1.62	0.00760849	2.95	0.0126696
	189.105	(13C) × 7	0.25	0.00110835	0	0	0.26	0.00111665
	190.108	(13C) × 8	0	0	0	0		0
	191.111	(13C) × 9	0	0	0	0		0
		total labelled		0.358707		0.341521		0.356444

## Sheet: 12C_13C ratio
12C/13C ratio in the medium
Time (h)	0.5	1.5	3	4.5	7.5	9.2	24.5
average	1.62667	1.82333	1.88667	2.15667	2.38	2.73333	4.21
standard error	0.100664	0.0472582	0.142945	0.0665833	0.0141421	0.155027	0.115326
