# Supplementary material for: The reductive glycine pathway allows autotrophic growth of Desulfovibrio desulfuricans
Source: Nat Commun. 2020 Oct 9;11:5090. doi: 10.1038/s41467-020-18906-7 (PMC7547702; doi:10.1038/s41467-020-18906-7)
Supplement: Supplementary file 11 — Supplementary Data 8 [file 41467_2020_18906_MOESM11_ESM.zip]

Archive with 1 entries (1 files):
- params2.xml
